# Supplementary material for: A glycosylation-related gene signature predicts prognosis, immune microenvironment infiltration, and drug sensitivity in glioma
Source: Front Pharmacol. 2024 Jan 16;14:1259051. doi: 10.3389/fphar.2023.1259051 (PMC10824914; doi:10.3389/fphar.2023.1259051)
Supplement: Supplementary file 1 [file DataSheet4.xlsx]

## Sheet: result
Sample Name	Target Name	CT
172	CHPF2	28.9911	0.928734	normal
172	CHPF2	28.819	1.0464	normal
172	CHPF2	28.8432	1.02899	normal
172	COLGALT2	33.794	1.131	2022-06-25_162851yyb1
172	COLGALT2	32.3846	3.00417	2022-06-25_162851yyb1
172	COLGALT2	35.7362	0.294314	2022-06-25_162851yyb1
172	EXT2	29.6461	0.824538	2022-06-25_162851yyb1
172	EXT2	29.2133	1.11302	2022-06-25_162851yyb1
172	EXT2	29.2439	1.08965	2022-06-25_162851yyb1
172	GADPH	22.8296		2022-06-25_162851yyb1
172	GADPH	23.1042		2022-06-25_162851yyb1
172	GADPH	22.5028		2022-06-25_162851yyb1
172	GALNT13	34.2015	1.04686	2022-06-26_130413yyb4
172	GALNT13	33.6161	1.57083	2022-06-26_130413yyb4
172	GALNT13	34.9852	0.608111	2022-06-26_130413yyb4
172	PYGL	30.2972	1.06332	2022-06-26_130413yyb4
172	PYGL	30.277	1.07832	2022-06-26_130413yyb4
172	PYGL	30.5831	0.872143	2022-06-26_130413yyb4
251	CHPF2	26.9421	1.05325	normal
251	CHPF2	27.1999	0.880925	normal
251	CHPF2	26.9089	1.07778	normal
251	COLGALT	28.006	0.957577	2022-06-26_130413yyb4
251	COLGALT	28.1758	0.851234	2022-06-26_130413yyb4
251	COLGALT	27.6485	1.22681	2022-06-26_130413yyb4
251	EXT2	26.4991	1.10604	2022-06-25_162851yyb1
251	EXT2	26.7807	0.909903	2022-06-25_162851yyb1
251	EXT2	26.6536	0.993654	2022-06-25_162851yyb1
251	GADPH	18.0758		2022-06-25_162851yyb1
251	GADPH	18.0802		2022-06-25_162851yyb1
251	GADPH	18.2449		2022-06-25_162851yyb1
251	GALNT13	27.9584	1.04599	2022-06-26_130413yyb4
251	GALNT13	28.1004	0.947941	2022-06-26_130413yyb4
251	GALNT13	28.011	1.00853	2022-06-26_130413yyb4
251	PYGL	26.548	0.967372	2022-06-26_130413yyb4
251	PYGL	26.2248	1.21031	2022-06-26_130413yyb4
251	PYGL	26.7276	0.854105	2022-06-26_130413yyb4
87	CHPF2	32.8452	0.0685672	normal
87	CHPF2	27.1678	3.50901	normal
87	CHPF2	26.9236	4.15623	normal
87	COLGALT2	32.2443	0.54011	2022-06-25_162851yyb1
87	COLGALT2	30.902	1.36949	2022-06-25_162851yyb1
87	COLGALT2	30.9206	1.35195	2022-06-25_162851yyb1
87	EXT2	27.6692	1.00279	2022-06-25_162851yyb1
87	EXT2	27.7484	0.949227	2022-06-25_162851yyb1
87	EXT2	27.6021	1.05056	2022-06-25_162851yyb1
87	GADPH	18.8273		2022-06-26_130413yyb4
87	GADPH	18.8379		2022-06-26_130413yyb4
87	GADPH	17.9618		2022-06-26_130413yyb4
87	GALNT13	27.203	0.901641	2022-06-26_130413yyb4
87	GALNT13	27.0501	1.00244	2022-06-26_130413yyb4
87	GALNT13	26.9077	1.10639	2022-06-26_130413yyb4
87	PYGL	27.6163	1.22356	2022-06-26_130413yyb4
87	PYGL	28.2417	0.793177	2022-06-26_130413yyb4
87	PYGL	27.8642	1.0304	2022-06-26_130413yyb4
98	CHPF2	29.9094	2.17599	normal
98	CHPF2	31.4244	0.761355	normal
98	CHPF2	31.7594	0.603609	normal
98	COLGALT	34.8992	0.701988	2022-06-25_162851yyb1
98	COLGALT	34.4469	0.960485	2022-06-25_162851yyb1
98	COLGALT	33.8201	1.48313	2022-06-25_162851yyb1
98	EXT2	37.4853		2022-06-25_162851yyb1
98	EXT2	Undetermined		2022-06-25_162851yyb1
98	EXT2	Undetermined		2022-06-25_162851yyb1
98	GADPH	28.9131		2022-06-26_130413yyb4
98	GADPH	29.3365		2022-06-26_130413yyb4
98	GADPH	29.1971		2022-06-26_130413yyb4
98	GALNT13	33.4337	1.6196	2022-06-25_162851yyb1
98	GALNT13	34.8528	0.605661	2022-06-25_162851yyb1
98	GALNT13	34.1016	1.01944	2022-06-25_162851yyb1
98	PYGL	38.7966	1.13424	normal
98	PYGL	39.158	0.882899	normal
98	PYGL	38.9804	0.998578	normal
HA1800	CHPF2	26.3759	1.05181	2022-06-26_130413yyb4
HA1800	CHPF2	26.5332	0.943189	2022-06-26_130413yyb4
HA1800	CHPF2	26.4373	1.00801	2022-06-26_130413yyb4
HA1800	COLGALT2	31.4034	1.48093	2022-06-25_162851yyb1
HA1800	COLGALT2	31.9468	1.01616	2022-06-25_162851yyb1
HA1800	COLGALT2	32.5595	0.66451	2022-06-25_162851yyb1
HA1800	EXT2F	27.5445	0.946624	2022-06-26_130413yyb4
HA1800	EXT2F	27.582	0.922344	2022-06-26_130413yyb4
HA1800	EXT2F	27.2697	1.14533	2022-06-26_130413yyb4
HA1800	GADPH	21.3029		2022-06-25_162851yyb1
HA1800	GADPH	21.3152		2022-06-25_162851yyb1
HA1800	GADPH	20.4494		2022-06-25_162851yyb1
HA1800	GALNT13	30.1497	1.07223	normal
HA1800	GALNT13	30.1835	1.04746	normal
HA1800	GALNT13	30.4178	0.890383	normal
HA1800	PYGL	31.0289	0.983226	2022-06-26_130413yyb4
HA1800	PYGL	30.8496	1.11339	2022-06-26_130413yyb4
HA1800	PYGL	31.1351	0.91348	2022-06-26_130413yyb4
HMC3	CHPF2	26.6283	1.22577	2022-06-25_162851yyb1
HMC3	CHPF2	27.078	0.897548	2022-06-25_162851yyb1
HMC3	CHPF2	27.0598	0.908934	2022-06-25_162851yyb1
HMC3	COLGALT2	32.1777	2.26458	2022-06-25_162851yyb1
HMC3	COLGALT2	32.4282	1.9037	2022-06-25_162851yyb1
HMC3	COLGALT2	35.465	0.23196	2022-06-25_162851yyb1
HMC3	EXT2	28.9509	0.732172	2022-06-26_130413yyb4
HMC3	EXT2	28.443	1.04116	2022-06-26_130413yyb4
HMC3	EXT2	28.1096	1.31181	2022-06-26_130413yyb4
HMC3	GADPH	19.7727		2022-06-26_130413yyb4
HMC3	GADPH	20.2092		2022-06-26_130413yyb4
HMC3	GADPH	18.9572		2022-06-26_130413yyb4
HMC3	GAMNT13	30.4845	1.167	normal
HMC3	GAMNT13	31.5522	0.556734	normal
HMC3	GAMNT13	30.0851	1.53916	normal
HMC3	PYGL	27.3063	1.03288	2022-06-26_130413yyb4
HMC3	PYGL	27.3832	0.979314	2022-06-26_130413yyb4
HMC3	PYGL	27.3695	0.988616	2022-06-26_130413yyb4

## Sheet: Sheet6
Sample Name	Target Name	CT
HA1800	PYGL	31.0289		normal
HA1800	PYGL	30.8496		normal
HA1800	PYGL	31.1351		normal
HA1800	PLA2G2C	31.7503		normal
HA1800	PLA2G2C	31.3087		normal
HA1800	PLA2G2C	32.0034		normal
HA1800	GALNT13	30.1497		normal
HA1800	GALNT13	30.1835		normal
HA1800	GALNT13	30.4178		normal
HA1800	CHMP4B	27.5448		normal
HA1800	CHMP4B	27.2189		normal
HA1800	CHMP4B	27.3288		normal
HA1800	EXT2F	27.5445		normal
HA1800	EXT2F	27.582		normal
HA1800	EXT2F	27.2697		normal
HA1800	HSP90	Undetermined		normal
HA1800	HSP90	Undetermined		normal
HA1800	HSP90	Undetermined		normal
HA1800	CHPF2	26.3759		normal
HA1800	CHPF2	26.5332		normal
HA1800	CHPF2	26.4373		normal
HA1800	IL1A	27.4069		normal
HA1800	IL1A	25.8867		normal
HA1800	IL1A	27.9825		normal
HA1800	COLGALT2	31.4034		normal
HA1800	COLGALT2	31.9468		normal
HA1800	COLGALT2	32.5595		normal
HA1800	TNFA	26.3583		normal
HA1800	TNFA	20.1063		normal
HA1800	TNFA	25.8335		normal
HA1800	GADPH	21.6256		normal
HA1800	GADPH	21.351		normal
HA1800	GADPH	21.3755		normal
HA1800	GADPH	21.899		normal
HA1800	GADPH	21.3029		normal
HA1800	GADPH	21.3152		normal
HA1800	GADPH	20.4494		normal
