# Supplementary material for: A glycosylation-related gene signature predicts prognosis, immune microenvironment infiltration, and drug sensitivity in glioma
Source: Front Pharmacol. 2024 Jan 16;14:1259051. doi: 10.3389/fphar.2023.1259051 (PMC10824914; doi:10.3389/fphar.2023.1259051)
Supplement: Supplementary file 3 [file DataSheet1.ZIP]

Archive with 10 entries (9 files):
- code and data/
- code and data/Fig1.Differential expression analysis with EdgeR (1).R
- code and data/Fig10.scRNA.R
- code and data/Fig3-4.clinical
- code and data/Fig5.Nomogram.R
- code and data/Fig6.Enrichment Functions.R
- code and data/Fig7.immune
- code and data/Fig8.Mutation Plots.R
- code and data/Fig9.Drug Sensitivity.R
- code and data/qPCR.xlsx
