# Supplementary material for: A glycosylation-related gene signature predicts prognosis, immune microenvironment infiltration, and drug sensitivity in glioma
Source: Front Pharmacol. 2024 Jan 16;14:1259051. doi: 10.3389/fphar.2023.1259051 (PMC10824914; doi:10.3389/fphar.2023.1259051)
Supplement: Supplementary file 3 [file DataSheet1.ZIP › code and data/Fig10.scRNA.R]

setwd("/home/tenghaiying/GSE167960_RAW")
library(Seurat)
library(R.utils)
library(ggplot2)
files<-list.files()
#unzip .gz files
files<-files[grep(".gz",files)]
for(i in 1: length(files)){
  gunzip(files[i], remove=FALSE)
}
files<-sub(".gz","",files)
rm(data)


data1<- read.table(file="GSM5116954_NO.21.expression_matrix.txt",sep="\t",header = TRUE, row.names = 1)
data2<- read.table(file="GSM5116955_NO.39.expression_matrix.txt",sep="\t",header = TRUE, row.names = 1)
data3<- read.table(file="GSM5116956_NO.44.expression_matrix.txt",sep="\t",header = TRUE, row.names = 1)
data4<- read.table(file="GSM5116957_NO.45.expression_matrix.txt",sep="\t",header = TRUE, row.names = 1)
data5<- read.table(file="GSM5116958_NO.47.expression_matrix.txt",sep="\t",header = TRUE, row.names = 1)
data6<- read.table(file="GSM5116959_NO.49.expression_matrix.txt",sep="\t",header = TRUE, row.names = 1)


Cells1 <- CreateSeuratObject(counts =data1, project = "glioma1", min.Cells = 3, min.features = 200)
Cells2 <- CreateSeuratObject(counts =data2, project = "glioma2", min.Cells = 3, min.features = 200)
Cells3 <- CreateSeuratObject(counts =data3, project = "glioma3", min.Cells = 3, min.features = 200)
Cells4 <- CreateSeuratObject(counts =data4, project = "glioma4", min.Cells = 3, min.features = 200)
Cells5 <- CreateSeuratObject(counts =data5, project = "glioma5", min.Cells = 3, min.features = 200)
Cells6 <- CreateSeuratObject(counts =data6, project = "glioma6", min.Cells = 3, min.features = 200)
Cells<-list(Cells1,Cells2,Cells3,Cells4,Cells5,Cells6)

options(mc.cores=64)
plan("multisession", workers =1)
options(future.globals.maxSize= 8147483648)


ifnb.list <- lapply(X = Cells, FUN = function(x) {
  x <- NormalizeData(x)
  x <- FindVariableFeatures(x, selection.method = "vst", nfeatures = 2000)
})
gc()
features <- SelectIntegrationFeatures(object.list = Cells)
plan("multisession", workers =1)
glioma.anchors <- FindIntegrationAnchors(object.list = ifnb.list, anchor.features = features)
glioma.combined <- IntegrateData(anchorset = glioma.anchors)

DefaultAssay(glioma.combined) <- "integrated"

# Run the standard workflow for visualization and clustering
glioma.combined <- ScaleData(glioma.combined, verbose = FALSE)
glioma.combined <- RunPCA(glioma.combined, npcs = 30, verbose = FALSE)
glioma.combined <- RunUMAP(glioma.combined, reduction = "pca", dims = 1:30)
glioma.combined <- FindNeighbors(glioma.combined, reduction = "pca", dims = 1:15)
glioma.combined <- FindClusters(glioma.combined, resolution = 0.5)

p1 <- DimPlot(glioma.combined, reduction = "umap", label = TRUE, repel = TRUE)
p1

Glioma=c("PARP1","PIFA")
Astrocyte=c("GFAP","SOX9")
Oligodendrocyte = c("PLP1","MBP","TF")
Endothelial=c("ITM2A","IGFBP7","CLDN5")
# Ependymal= c("Dnah11","Tmem212")
# Fibroblast=c("Col3a1","Col5a2")
Microglia = c("ADORA3","ADRB2","BHLHE41","BIN1","KLF2") 
Monocytes=c("Ly6c2","Csf1r","Slpi")
Macrophage = c("CD68","TSPO","CD163") 
T_Cell=c("CCL5","CD52","GNLY")
B_Cell=c("IGHG1","IGKC","IGLC2")
Stem=c("SOX2","CD133","NES")
gene_list = list(
  T_Cell = T_Cell,
  Stem = Stem,
  Macrophage =Macrophage,
  Glio = Glioma,
  Endo = Endothelial,
  B_Cell = B_Cell,
  Astro = Astrocyte,
  #Oligo = Oligodendrocyte,
  # Epend=Ependymals,
  # Fibro=Fibroblasts,
  # Microglia = Microglia,
  Monocyte=Monocytes
)

p2=DotPlot(glioma.combined, assay = "RNA", features = gene_list, 
           group.by = 'seurat_clusters') + 
  theme(axis.text.x = element_text(angle = 45, 
                                   vjust = 0.5, 
                                   hjust=0.5))
p2
(n=length(unique(glioma.combined@meta.data$seurat_clusters)))
celltype=data.frame(ClusterID=0:(n-1),
                    celltype='unkown')
celltype[celltype$ClusterID %in% c(1,3,17,18,9,7),2]='Glio'
celltype[celltype$ClusterID %in% c(20),2]='B_Cell'
celltype[celltype$ClusterID %in% c(4,8),2]='Astro'
celltype[celltype$ClusterID %in% c(11,12),2]='T_Cell'
celltype[celltype$ClusterID %in% c(10,19),2]='Endo' 
celltype[celltype$ClusterID %in% c(5,6,14,11,0,15),2]='Macro' 
celltype[celltype$ClusterID %in% c(2,7,13,16),2]='Stem'

glioma.combined@meta.data$celltype = "NA"
for(i in 1:nrow(celltype)){
  glioma.combined@meta.data[which(glioma.combined@meta.data$seurat_clusters == celltype$ClusterID[i]),'celltype'] <- celltype$celltype[i]}
table(glioma.combined@meta.data$celltype)
p3 <- DimPlot(glioma.combined, reduction = "umap", group.by = "celltype",label = TRUE, repel = TRUE)
p3

p4=DotPlot(glioma.combined, assay = "RNA", features =c("CHPF2","PYGL","GALNT13","EXT2","COLGALT2"),
           group.by = 'celltype') + 
  theme(axis.text.x = element_text(angle = 45, 
                                   vjust = 0.5, 
                                   hjust=0.5))
p4
