# Supplementary material for: A glycosylation-related gene signature predicts prognosis, immune microenvironment infiltration, and drug sensitivity in glioma
Source: Front Pharmacol. 2024 Jan 16;14:1259051. doi: 10.3389/fphar.2023.1259051 (PMC10824914; doi:10.3389/fphar.2023.1259051)
Supplement: Supplementary file 3 [file DataSheet1.ZIP › code and data/Fig3-4.clinical]

#Plot Time ROC curve
plotROC <- function(dt, name) {
  sink("NUL")
  require(timeROC)
  graphics.off()
  ROC <- timeROC(
    T = dt$overall_survival,
    delta = dt$deceased,
    marker = dt$risk,
    cause = 1,
    weighting = "aalen",
    times = c(365, 730, 1095)
  )
  pdf(
    file = paste0("ROC-", name, ".pdf"),
    width = 5,
    height = 5
  )
  plot1 <- plot(
    ROC,
    time = 365,
    col = mypal[1],
    title = FALSE,
    lwd = 2
  )
  plot(
    ROC,
    time = 730,
    col = mypal[2],
    add = TRUE,
    title = FALSE,
    lwd = 2
  )
  plot(
    ROC,
    time = 1095,
    col = mypal[3],
    add = TRUE,
    title = FALSE,
    lwd = 2
  )
  legend(
    'bottomright',
    c(
      paste0('AUC for 1-year Survival: ', sprintf("%.03f", ROC$AUC[1])),
      paste0('AUC for 2-year Survival: ', sprintf("%.03f", ROC$AUC[2])),
      paste0('AUC for 3-year Survival: ', sprintf("%.03f", ROC$AUC[3]))
    ),
    col = c(mypal[1:3]),
    lwd = 2,
    bty = 'n'
  )
  
  print(plot1)
  dev.off()
  sink()
}
#Plot PCA and Tsne
plotTsneAndPCA <- function(SurvivalData, riskScore, name) {
  sink("NUL")
  graphics.off()
  require(scatterplot3d)
  require(M3C)
  SurvivalData <-
    SurvivalData[, colnames(SurvivalData) %in% mySignature]
  SurvivalData
  pdf(paste0("tSNE-", name, ".pdf"),
      width = 6,
      height = 5)
  p <- tsne(
    t(SurvivalData),
    as.factor(riskScore$risktest),
    dotsize = 1.5,
    legendtitle = "Risk",
    colvec = c(mypal[1], mypal[4]),
    perplex = 10
  )
  print(p)
  dev.off()
  pc <- prcomp(SurvivalData, center = T, scale. = T)
  colors <-
    ifelse(riskScore$risktest == "High", mypal[1], mypal[4])
  pdf(paste0("3DPCA-", name, ".pdf"),
      width = 7,
      height = 6)
  p <- scatterplot3d(
    x = pc$x[, "PC1"],
    y = pc$x[, "PC2"],
    z = pc$x[, "PC3"],
    xlab = "PC1",
    ylab = "PC2",
    zlab = "PC3",
    pch = 20,
    color = colors,
    grid = TRUE,
    box = FALSE,
    col.grid = "grey",
    lty.grid = par("lty"),
    scale.y = 0.8
  )
  legend(
    "top",
    legend = levels(as.factor(riskScore$risktest)),
    col =  c(mypal[1], mypal[4]),
    pch = 16,
    inset = -0.15,
    xpd = TRUE,
    horiz = TRUE
  )
  print(p)
  dev.off()
  
  sink()
}

#Survival-RiskScore correlation graph
library(ggstatsplot)
library(palmerpenguins)
library(tidyverse)
library(ggplot2)
graphics.off()
clinicalplotdata<-survivalDataTCGA
plotRiskScore_Survival<-function(clinicalplotdata,name){
  pdf(
    file = paste0("CorrRisk-Surv-",name,".pdf"),
    width = 6,
    height = 5,
    onefile = F
  )
  plt<-ggplot(clinicalplotdata, aes(x = overall_survival, y = risk)) +
    geom_hline(yintercept = median(clinicalplotdata$risk), color="gray50",size=1,linetype = "dashed")+
    geom_point(
      aes(color = risktest),
      size = 1.4, 
      alpha = 0.8 # It's nice to add some transparency because there may be overlap.
    ) +
    # Use custom colors
    scale_color_manual(
      values = c(mypal[1],mypal[4]),
      name="Risk"
    ) +
    labs(
      x = "Survival Time (Days)",
      y = "Risk Score"
    )+
    scale_y_log10()+
    theme(
      legend.background = element_blank(),
      # This one removes the background behind each key in the legend
      legend.key = element_blank(),
      legend.title = element_text(face = "bold", size=14),
      legend.text = element_text(size = 12),
      # Customize title and subtitle font/size/color
      plot.title.position = "plot",
      # Adjust axis parameters such as size and color.
      axis.text = element_text(size = 10, color = "black"),
      axis.title = element_text(size = 14),
      # Axis lines are now lighter than default
      axis.line = element_line(colour = "black"),
      # Only keep y-axis major grid lines, with a grey color and dashed type.
      panel.grid.minor = element_blank(),
      panel.grid.major.x = element_blank(),
      panel.grid.major.y = element_blank(),
      # Use a light color for the background of the plot and the panel.
      panel.background = element_rect(fill = "#fbf9f4", color = "#fbf9f4"),
      plot.background = element_rect(fill = "#fbf9f4", color = "#fbf9f4")
    )
  print(plt)
  dev.off()
}
plotRiskScore_Survival(survivalDataTCGA,"TCGA")
plotRiskScore_Survival(survivalDataTCGA[inTrain,],"TCGA-Train")
plotRiskScore_Survival(survivalDataTCGA[-inTrain,],"TCGA-Test")
plotRiskScore_Survival(survivalDataCGGA,"CGGA")
