# Supplementary material for: A glycosylation-related gene signature predicts prognosis, immune microenvironment infiltration, and drug sensitivity in glioma
Source: Front Pharmacol. 2024 Jan 16;14:1259051. doi: 10.3389/fphar.2023.1259051 (PMC10824914; doi:10.3389/fphar.2023.1259051)
Supplement: Supplementary file 3 [file DataSheet1.ZIP › code and data/Fig7.immune]

mycolor <-
  colorRamp2(c(-1.2, 0, 1.2) , c(mypal[6], "#EEEEEE", mypal[8]))
ann_colors = list(
  Risk = c(High = mypal [1], Low = mypal [4]),
  TumorPurity = c("#EEEEEE", mypal[2]),
  ESTIMATEScore = c("#EEEEEE", mypal[3]),
  ImmuneScore = c(mypal[7], mypal[5]),
  StromalScore = c(mypal [4], mypal[1])
)

ht <- ComplexHeatmap::pheatmap(
  data,
  annotation_col = mf1,
  show_rownames = T,
  show_colnames = F,
  annotation_names_row = F,
  cluster_rows = F,
  cluster_cols = F,
  fontsize_col = 5,
  color = mycolor,
  annotation_colors = ann_colors,
  name = "Z score"
)
pdf(paste0('TCGAHeatmap.pdf'),
    width = 13.85,
    height = 7.26)
draw(ht)
dev.off()

mf1$Risk <- as.factor(mf1$Risk)
mf1$Risk <-
  factor(mf1$Risk, levels = c("Low", "High"))
mf1$barcode <- rownames(mf1)
mf1 <- merge(mf1, survivalDataTCGA[, c("barcode", "risk")])

p1 <- ggbetweenstats(
  data = mf1,
  x = Risk,
  y = StromalScore,
  subtitle = "Stromal Score",
  xlab = "",
  ylab = "Stromal Score",
  type = "nonparametric",
  centrality.plotting = T,
  bf.message = F,
  pairwise.comparisons = F,
  plot.type = "violin",
  results.subtitle = FALSE,
  point.args = list(
    position = ggplot2::position_jitterdodge(dodge.width = 0.6),
    alpha = 0.8,
    size = 1.5,
    stroke = 0
  )
) + theme(plot.subtitle = element_text(size = 15,
                                       face = "bold",
                                       color = "Black"))
p2 <- ggbetweenstats(
  data = mf1,
  x = Risk,
  y = ImmuneScore,
  subtitle = "Immune Score",
  xlab = "",
  ylab = "Immune Score",
  type = "nonparametric",
  centrality.plotting = T,
  bf.message = F,
  pairwise.comparisons = F,
  plot.type = "violin",
  results.subtitle = FALSE,
  point.args = list(
    position = ggplot2::position_jitterdodge(dodge.width = 0.6),
    alpha = 0.8,
    size = 1.5,
    stroke = 0
  )
) + theme(plot.subtitle = element_text(size = 15,
                                       face = "bold",
                                       color = "Black"))
p3 <- ggbetweenstats(
  data = mf1,
  x = Risk,
  y = ESTIMATEScore,
  subtitle = "ESTIMATE Score",
  xlab = "",
  ylab = "ESTIMATE Score",
  type = "nonparametric",
  centrality.plotting = T,
  bf.message = F,
  pairwise.comparisons = F,
  plot.type = "violin",
  results.subtitle = FALSE,
  point.args = list(
    position = ggplot2::position_jitterdodge(dodge.width = 0.6),
    alpha = 0.8,
    size = 1.5,
    stroke = 0
  )
) + theme(plot.subtitle = element_text(size = 15,
                                       face = "bold",
                                       color = "Black"))
p4 <- ggbetweenstats(
  data = mf1,
  x = Risk,
  y = TumorPurity,
  subtitle = "Tumor Purity",
  xlab = "",
  ylab = "Tumor Purity",
  type = "nonparametric",
  centrality.plotting = T,
  bf.message = F,
  pairwise.comparisons = F,
  plot.type = "violin",
  results.subtitle = FALSE,
  point.args = list(
    position = ggplot2::position_jitterdodge(dodge.width = 0.6),
    alpha = 0.8,
    size = 1.5,
    stroke = 0
  )
) + theme(plot.subtitle = element_text(size = 15,
                                       face = "bold",
                                       color = "Black"))
pdf(
  file = paste0("TCGA_immunePlot", ".pdf"),
  width = 9.7,
  height = 6.0,
  onefile = F
  
)
grid.arrange(p1, p2, p3, p4, nrow = 2)
dev.off()
