# Supplementary material for: A glycosylation-related gene signature predicts prognosis, immune microenvironment infiltration, and drug sensitivity in glioma
Source: Front Pharmacol. 2024 Jan 16;14:1259051. doi: 10.3389/fphar.2023.1259051 (PMC10824914; doi:10.3389/fphar.2023.1259051)
Supplement: Supplementary file 4 [file DataSheet2.ZIP]

Archive with 8 entries (7 files):
- Datasheet/CliniCGGAFull.csv
- Datasheet/CliniGBMFull.csv
- Datasheet/CliniLGGFull.csv
- Datasheet/CliniREM.xls
- Datasheet/riskScoreCGGA.csv
- Datasheet/riskScoreREM.csv
- Datasheet/riskScoreTCGA.csv
- Datasheet/
