# Supplementary material for: A glycosylation-related gene signature predicts prognosis, immune microenvironment infiltration, and drug sensitivity in glioma
Source: Front Pharmacol. 2024 Jan 16;14:1259051. doi: 10.3389/fphar.2023.1259051 (PMC10824914; doi:10.3389/fphar.2023.1259051)
Supplement: Supplementary file 4 [file DataSheet2.ZIP › Datasheet/CliniCGGAFull.csv]

	CGGA_ID	PRS_type	Histology	Grade	Gender	Age	OS	Censor (alive=0; dead=1)	Radio_status (treated=1;un-treated=0)	Chemo_status (TMZ treated=1;un-treated=0)	IDH Mutation	1p/19q codeletion	MGMT Methylation	Age Group	risk	Risk
1	CGGA_1002	Primary	AA	III	Female	43	305	1	1	1	Wildtype	Non-codel	Methylated	Older	1.3048238950568	High
2	CGGA_1003	Primary	O	II	Female	47	3817	0	0	1	Mutant	Codel	Unmethylated	Older	0.307088237322721	Low
3	CGGA_1010	Primary	A	II	Male	45	246	1	1	1	Mutant	NA	Unmethylated	Older	0.303857014927822	Low
4	CGGA_1012	Recurrent	rO	II	Male	45	3679	1	1	1	Mutant	Non-codel	Unmethylated	Older	1.21380013518843	High
5	CGGA_1014	Primary	A	II	Male	42	263	1	0	1	Wildtype	Non-codel	Unmethylated	Younger	1.18759911925754	High
6	CGGA_1017	Primary	GBM	IV	Female	29	768	1	1	0	Wildtype	Non-codel	Unmethylated	Younger	0.727317210425722	Low
7	CGGA_1018	Recurrent	rO	II	Male	50	2527	1	1	1	Mutant	Codel	Methylated	Older	0.536475107021406	Low
8	CGGA_103	Primary	AA	III	Male	56	1188	1	1	0	Mutant	Non-codel	Unmethylated	Older	0.384899518870533	Low
9	CGGA_1030	Primary	A	II	Female	40	3664	0	1	1	Mutant	Non-codel	Methylated	Younger	0.720166997411887	Low
10	CGGA_1032	Primary	A	II	Female	41	643	1	NA	NA	Wildtype	NA	Methylated	Younger	2.61369267474011	High
11	CGGA_1033	Primary	OA	II	Male	44	1322	0	0	1	NA	Non-codel	Unmethylated	Older	0.56218396155334	Low
12	CGGA_1036	Primary	GBM	IV	Male	41	806	1	1	1	Wildtype	Non-codel	Methylated	Younger	1.95386476491542	High
13	CGGA_1037	Primary	A	II	Male	44	780	0	1	0	NA	Codel	Methylated	Older	0.229383842557552	Low
14	CGGA_1041	Primary	GBM	IV	Male	58	3593	0	1	1	Wildtype	Non-codel	Unmethylated	Older	0.982679752357295	High
15	CGGA_1048	Primary	A	II	Female	27	703	0	0	1	Wildtype	Non-codel	NA	Younger	1.5043816192174	High
16	CGGA_1051	Primary	A	II	Male	47	838	1	NA	NA	Wildtype	Codel	NA	Older	0.997362257604299	High
17	CGGA_1055	Primary	AA	III	Male	43	1611	1	1	1	Mutant	Non-codel	Unmethylated	Older	0.661955307364068	Low
18	CGGA_1057	Primary	A	II	Female	57	1549	1	1	1	Wildtype	Non-codel	Unmethylated	Older	1.01642740810545	High
19	CGGA_1058	Recurrent	rA	II	Male	34	995	1	1	1	Mutant	Non-codel	Unmethylated	Younger	0.981658935151473	High
20	CGGA_106	Recurrent	rA	II	Male	30	5028	0	0	1	Wildtype	Non-codel	Unmethylated	Younger	1.58841777284038	High
21	CGGA_1063	Primary	A	II	Male	29	NA	NA	NA	NA	Mutant	NA	Methylated	Younger	0.571806401824798	Low
22	CGGA_1065	Primary	O	II	Female	48	3412	0	1	1	Mutant	Codel	Unmethylated	Older	0.286714649994829	Low
23	CGGA_1066	Primary	A	II	Female	34	723	1	1	0	Mutant	Non-codel	Unmethylated	Younger	1.08510572048495	High
24	CGGA_1069	Recurrent	rA	II	Male	47	NA	NA	NA	NA	Mutant	Non-codel	Methylated	Older	1.61439775225958	High
25	CGGA_107	Recurrent	rAA	III	Female	38	2156	1	0	0	Wildtype	Non-codel	Unmethylated	Younger	2.6299715393529	High
26	CGGA_1075	Primary	GBM	IV	Male	72	398	1	1	1	Wildtype	Non-codel	Unmethylated	Older	2.98811761581931	High
27	CGGA_108	Recurrent	rAA	III	Male	44	366	1	0	1	Wildtype	Non-codel	Unmethylated	Older	3.99189804945014	High
28	CGGA_1082	Primary	A	II	Female	55	NA	NA	NA	NA	Mutant	Non-codel	Unmethylated	Older	0.505237718778287	Low
29	CGGA_1086	Primary	GBM	IV	Female	65	1977	1	1	1	Wildtype	NA	Methylated	Older	2.09746160125772	High
30	CGGA_1087	Primary	O	II	Female	36	701	0	0	1	Mutant	Codel	Unmethylated	Younger	0.593233516399518	Low
31	CGGA_1097	Primary	A	II	Male	30	1378	1	1	1	Wildtype	Non-codel	Methylated	Younger	2.21937021690718	High
32	CGGA_1100	Primary	O	II	Female	61	3314	0	1	1	Mutant	NA	Methylated	Older	0.234418537323265	Low
33	CGGA_1101	Primary	A	II	Female	35	214	1	0	0	Wildtype	NA	Unmethylated	Younger	0.950943933574112	High
34	CGGA_1103	Primary	GBM	IV	Female	35	585	1	1	1	Mutant	Non-codel	Methylated	Younger	0.591316462870129	Low
35	CGGA_1106	Primary	GBM	IV	Male	37	420	1	1	0	Wildtype	Non-codel	Methylated	Younger	5.35542730905088	High
36	CGGA_1108	Primary	AA	III	Female	39	684	1	1	1	Wildtype	Non-codel	Unmethylated	Younger	2.26050282131057	High
37	CGGA_1111	Primary	AA	III	Male	45	2696	1	1	1	Mutant	Non-codel	Methylated	Older	0.981428214816654	High
38	CGGA_112	Primary	A	II	Male	17	1534	1	1	1	Mutant	Non-codel	Unmethylated	Younger	0.651292125451038	Low
39	CGGA_1120	Primary	AOA	III	Female	58	422	1	1	1	Mutant	NA	Methylated	Older	0.698949430163699	Low
40	CGGA_1121	Recurrent	rAA	III	Female	29	3278	0	1	1	Mutant	Non-codel	Methylated	Younger	0.68408014554741	Low
41	CGGA_1126	Primary	AA	III	Male	44	784	1	1	1	Mutant	Non-codel	Methylated	Older	0.837777286935521	Low
42	CGGA_1127	Primary	O	II	Male	33	2630	1	1	1	NA	Codel	Unmethylated	Younger	0.455583438421026	Low
43	CGGA_1130	Recurrent	rGBM	IV	Female	23	402	1	1	0	Mutant	Non-codel	Methylated	Younger	0.916178591252479	Low
44	CGGA_1131	Primary	AA	III	Female	46	3251	0	1	1	Mutant	Non-codel	Methylated	Older	0.58371424381692	Low
45	CGGA_1132	Recurrent	rAO	III	Female	33	3251	0	1	1	Mutant	Codel	Methylated	Younger	0.794843977310497	Low
46	CGGA_1134	Primary	GBM	IV	Female	56	59	1	0	1	Wildtype	Non-codel	Methylated	Older	2.96772462437239	High
47	CGGA_1135	Primary	GBM	IV	Male	40	1244	1	1	1	Wildtype	Non-codel	Unmethylated	Younger	3.53271182064724	High
48	CGGA_1137	Primary	AA	III	Male	58	3237	0	1	NA	Wildtype	NA	Methylated	Older	1.90809746137925	High
49	CGGA_1138	Primary	GBM	IV	Male	54	411	1	1	1	Wildtype	Non-codel	Unmethylated	Older	2.21954073883257	High
50	CGGA_1141	Primary	AA	III	Male	65	432	1	NA	NA	Wildtype	Non-codel	Unmethylated	Older	1.16242392617485	High
51	CGGA_1142	Primary	GBM	IV	Male	60	1005	1	1	1	Wildtype	Non-codel	Unmethylated	Older	2.15033298469309	High
52	CGGA_1144	Primary	AA	III	Female	39	2505	0	1	1	Wildtype	Non-codel	Unmethylated	Younger	0.628036973265718	Low
53	CGGA_1147	Primary	A	II	Male	36	3215	0	0	1	Mutant	Non-codel	Unmethylated	Younger	0.483813075787495	Low
54	CGGA_1148	Primary	A	II	Male	37	596	1	1	1	Mutant	Non-codel	Unmethylated	Younger	0.890987571353144	Low
55	CGGA_1152	Primary	A	II	Male	13	3201	0	0	1	Wildtype	Non-codel	Unmethylated	Younger	1.54032883830719	High
56	CGGA_1154	Recurrent	rAA	III	Female	33	369	1	NA	NA	Mutant	Non-codel	Unmethylated	Younger	0.961468425000923	High
57	CGGA_1155	Primary	AA	III	Male	43	1373	1	1	1	Mutant	Codel	Methylated	Older	0.328480658544351	Low
58	CGGA_1156	Primary	A	II	Female	41	3194	0	1	1	Mutant	Non-codel	Methylated	Younger	1.07140610614906	High
59	CGGA_1157	Primary	A	II	Male	64	727	1	1	1	Wildtype	Non-codel	Methylated	Older	2.24287108154078	High
60	CGGA_1158	Primary	O	II	Male	39	3188	0	1	1	Mutant	Codel	Unmethylated	Younger	0.592483041925521	Low
61	CGGA_1159	Primary	A	II	Male	51	3181	0	0	1	Mutant	Non-codel	Unmethylated	Older	0.972159302072132	High
62	CGGA_1161	Primary	AA	III	Male	36	3180	0	1	1	Mutant	Non-codel	Unmethylated	Younger	0.614451528736275	Low
63	CGGA_1162	Primary	AOA	III	Male	39	3174	0	1	1	NA	Codel	Unmethylated	Younger	0.524911728833763	Low
64	CGGA_1164	Recurrent	rGBM	IV	Female	38	1022	1	0	1	Mutant	Codel	Unmethylated	Younger	0.748466553234279	Low
65	CGGA_1169	Primary	AA	III	Male	30	1765	1	1	1	Mutant	Non-codel	Unmethylated	Younger	0.803449936529197	Low
66	CGGA_1172	Primary	GBM	IV	Female	36	3131	0	1	1	Mutant	Non-codel	Methylated	Younger	1.17029129198967	High
67	CGGA_1178	Recurrent	rAA	III	Male	41	422	1	1	1	Mutant	Non-codel	Unmethylated	Younger	0.875425497236268	Low
68	CGGA_1181	Primary	A	II	Male	36	318	0	1	1	Mutant	Non-codel	Methylated	Younger	0.689929857604629	Low
69	CGGA_1183	Primary	AA	III	Female	25	408	1	1	1	Wildtype	Non-codel	Unmethylated	Younger	1.24104693926072	High
70	CGGA_1184	Recurrent	rAA	III	Male	46	156	1	1	0	Mutant	Non-codel	Methylated	Older	1.19820001126613	High
71	CGGA_1185	Recurrent	rAA	III	Female	50	731	1	1	1	Wildtype	Non-codel	Unmethylated	Older	1.13327639921405	High
72	CGGA_1191	Primary	AO	III	Male	53	3082	0	0	1	Mutant	Codel	Methylated	Older	0.431629018669222	Low
73	CGGA_1192	Primary	A	II	Female	43	3080	0	1	1	Mutant	Non-codel	Methylated	Older	1.02949464862341	High
74	CGGA_1195	Primary	AA	III	Male	43	476	1	0	0	Mutant	Non-codel	Unmethylated	Older	0.935368705085944	High
75	CGGA_1198	Primary	O	II	Male	30	3066	0	0	1	Mutant	NA	Unmethylated	Younger	0.36862977615868	Low
76	CGGA_120	Recurrent	rGBM	IV	Male	42	288	1	1	1	Wildtype	Non-codel	NA	Younger	2.47351229392161	High
77	CGGA_1204	Primary	O	II	Male	53	3056	0	0	1	Mutant	Codel	Methylated	Older	0.434277422575637	Low
78	CGGA_1205	Primary	AA	III	Female	59	929	1	1	1	Wildtype	NA	Unmethylated	Older	1.46641721491963	High
79	CGGA_1207	Primary	AOA	III	Female	49	3049	0	0	1	NA	Codel	Methylated	Older	0.472993722149468	Low
80	CGGA_1208	Recurrent	rGBM	IV	Male	38	161	1	1	1	Wildtype	Non-codel	Unmethylated	Younger	5.32681814545606	High
81	CGGA_1211	Primary	O	II	Male	40	3042	0	0	0	Mutant	Codel	Unmethylated	Younger	0.903602992716217	Low
82	CGGA_1212	Primary	AA	III	Male	31	2292	1	1	1	Mutant	Non-codel	Methylated	Younger	0.580804686647024	Low
83	CGGA_1223	Primary	AA	III	Male	42	682	1	1	1	Wildtype	Non-codel	Unmethylated	Younger	2.55827344331942	High
84	CGGA_1226	Primary	A	II	Female	33	670	1	1	1	Wildtype	Non-codel	Unmethylated	Younger	1.53111070341233	High
85	CGGA_1228	Primary	A	II	Male	34	2626	0	0	1	Wildtype	Non-codel	NA	Younger	1.31621168569219	High
86	CGGA_1232	Primary	AA	III	Male	39	2067	1	1	1	Mutant	Non-codel	Methylated	Younger	1.08533209504197	High
87	CGGA_1235	Primary	AO	III	Female	32	3004	0	0	0	Mutant	Non-codel	Methylated	Younger	0.716643523854241	Low
88	CGGA_1236	Primary	GBM	IV	Female	47	191	1	0	0	Wildtype	Non-codel	Methylated	Older	0.593271509262501	Low
89	CGGA_1238	Primary	A	II	Female	11	2996	0	0	0	Wildtype	Non-codel	Unmethylated	Younger	1.76113647199405	High
90	CGGA_1239	Primary	O	II	Female	44	2997	0	1	NA	Mutant	Codel	Methylated	Older	0.485220148373253	Low
91	CGGA_1248	Recurrent	rGBM	IV	Male	54	138	1	1	1	Wildtype	Non-codel	Unmethylated	Older	1.68499985402816	High
92	CGGA_1255	Recurrent	rGBM	IV	Male	49	118	1	1	1	Wildtype	Non-codel	Methylated	Older	6.46315488747323	High
93	CGGA_1256	Primary	GBM	IV	Female	52	2557	0	1	1	NA	Non-codel	Methylated	Older	0.852030574101487	Low
94	CGGA_1257	Recurrent	rGBM	IV	Male	59	192	1	1	1	Wildtype	Non-codel	Unmethylated	Older	0.976745844391856	High
95	CGGA_1260	Recurrent	rGBM	IV	Male	32	177	1	1	1	Wildtype	Non-codel	Unmethylated	Younger	1.16778022519291	High
96	CGGA_1262	Recurrent	rGBM	IV	Female	69	166	1	1	0	Wildtype	NA	Methylated	Older	4.0890108371365	High
97	CGGA_1264	Primary	AO	III	Female	37	2929	0	0	1	Mutant	Codel	Methylated	Younger	0.563960191668096	Low
98	CGGA_1269	Primary	AO	III	Female	35	2923	0	0	1	Mutant	Codel	Methylated	Younger	0.402548083976693	Low
99	CGGA_1273	Recurrent	rAA	III	Male	64	2438	0	1	1	Mutant	Non-codel	Unmethylated	Older	0.497883392801949	Low
100	CGGA_1282	Primary	GBM	IV	Female	33	1116	1	1	1	Wildtype	Non-codel	Unmethylated	Younger	1.29751888608377	High
101	CGGA_1286	Primary	O	II	Female	52	2906	0	1	1	Mutant	Codel	Unmethylated	Older	0.383190207826204	Low
102	CGGA_1291	Primary	AO	III	Male	41	2422	0	1	1	NA	Codel	Unmethylated	Younger	0.32570893517681	Low
103	CGGA_1295	Recurrent	rAA	III	Male	40	310	1	1	1	Mutant	Non-codel	Methylated	Younger	1.35892069547634	High
104	CGGA_1300	Primary	AA	III	Male	35	1793	1	1	1	Mutant	Non-codel	Methylated	Younger	1.03287310493249	High
105	CGGA_1303	Primary	AOA	III	Female	45	2861	0	1	1	Mutant	NA	Methylated	Older	0.601467706466641	Low
106	CGGA_1305	Primary	AA	III	Male	43	2702	1	1	1	Mutant	Non-codel	Methylated	Older	0.514778370338792	Low
107	CGGA_1309	Primary	AO	III	Male	65	964	0	0	0	NA	Codel	Methylated	Older	0.298428897042533	Low
108	CGGA_1311	Recurrent	rAO	III	Female	29	1080	1	1	1	Mutant	Codel	Methylated	Younger	0.69070426577365	Low
109	CGGA_1317	Primary	OA	II	Male	45	2864	0	0	0	Mutant	NA	Methylated	Older	0.416083783095706	Low
110	CGGA_1318	Primary	A	II	Male	39	1497	0	1	0	Mutant	Non-codel	Methylated	Younger	1.31546938664253	High
111	CGGA_1319	Primary	AO	III	Female	42	2861	0	1	1	Wildtype	Non-codel	Methylated	Younger	0.342107948763285	Low
112	CGGA_1321	Primary	AA	III	Male	46	702	1	1	1	Mutant	Non-codel	Methylated	Older	0.919241339182459	High
113	CGGA_1325	Recurrent	rGBM	IV	Male	20	NA	NA	0	0	Wildtype	NA	Unmethylated	Younger	0.685600581030132	Low
114	CGGA_1326	Primary	GBM	IV	Male	45	322	1	1	0	Mutant	Non-codel	Unmethylated	Older	2.26008878626165	High
115	CGGA_1334	Primary	A	II	Female	33	146	1	1	1	Wildtype	Non-codel	Methylated	Younger	1.75476461571814	High
116	CGGA_1335	Primary	O	II	Female	43	2839	0	0	0	Mutant	Codel	Unmethylated	Older	0.61120862668944	Low
117	CGGA_1337	Recurrent	rGBM	IV	Male	67	2172	1	1	1	NA	Non-codel	Unmethylated	Older	0.599584937024774	Low
118	CGGA_1339	Primary	O	II	Male	41	2832	0	0	1	Mutant	Codel	Unmethylated	Younger	0.601454883710307	Low
119	CGGA_1345	Primary	O	II	Male	56	2825	0	1	1	Mutant	Codel	Methylated	Older	0.487282505498389	Low
120	CGGA_135	Primary	AA	III	Female	41	1924	1	1	0	Wildtype	Non-codel	Unmethylated	Younger	2.57344590184226	High
121	CGGA_1350	Primary	O	II	Male	36	2819	0	0	0	Mutant	NA	Methylated	Younger	0.55608268738387	Low
122	CGGA_1353	Primary	GBM	IV	Male	65	1022	1	1	1	Wildtype	Non-codel	Unmethylated	Older	3.60311924122909	High
123	CGGA_1354	Primary	GBM	IV	Female	40	530	1	1	1	Wildtype	Non-codel	Methylated	Younger	2.82383808350221	High
124	CGGA_1356	Recurrent	rAA	III	Male	52	948	1	1	1	Mutant	Non-codel	Methylated	Older	0.854800166214964	Low
125	CGGA_1359	Recurrent	rAA	III	Male	21	343	1	1	1	Wildtype	Non-codel	Methylated	Younger	0.936828583195663	High
126	CGGA_1361	Primary	O	II	Male	40	2804	0	1	1	Mutant	Non-codel	Methylated	Younger	0.442362895251527	Low
127	CGGA_1362	Primary	AA	III	Female	64	2804	0	1	1	Wildtype	Non-codel	Unmethylated	Older	1.08753265111504	High
128	CGGA_1365	Primary	GBM	IV	Male	55	253	1	1	1	Wildtype	NA	Methylated	Older	2.38997084728245	High
129	CGGA_1368	Primary	O	II	Male	49	2797	0	1	0	Mutant	NA	Methylated	Older	0.334325736849602	Low
130	CGGA_1369	Primary	AO	III	Female	37	360	0	1	1	Mutant	Non-codel	Methylated	Younger	0.38346839608464	Low
131	CGGA_1371	Primary	GBM	IV	Male	68	2791	0	1	1	Wildtype	Non-codel	Methylated	Older	3.07898842112897	High
132	CGGA_1377	Primary	AA	III	Male	28	2780	0	1	1	Mutant	Non-codel	Methylated	Younger	0.559419281371092	Low
133	CGGA_1378	Primary	GBM	IV	Male	47	378	1	1	1	Wildtype	NA	Unmethylated	Older	1.36718076555238	High
134	CGGA_1380	Primary	GBM	IV	Male	46	291	1	1	1	Wildtype	Non-codel	Methylated	Older	1.31567081515208	High
135	CGGA_1382	Primary	GBM	IV	Male	57	284	1	1	1	Wildtype	Non-codel	Methylated	Older	3.05231049461587	High
136	CGGA_1383	Recurrent	rAA	III	Female	47	884	0	1	0	Mutant	Codel	Methylated	Older	0.461822264532232	Low
137	CGGA_1386	Primary	AO	III	Male	34	2770	0	0	1	NA	Codel	Methylated	Younger	0.2218668953278	Low
138	CGGA_1387	Recurrent	rGBM	IV	Male	41	90	1	0	0	Wildtype	Non-codel	Methylated	Younger	3.33102002121022	High
139	CGGA_1389	Primary	AO	III	Female	67	1669	1	1	0	Mutant	Codel	Methylated	Older	0.431548209482321	Low
140	CGGA_139	Primary	GBM	IV	Male	59	694	1	1	1	Mutant	Non-codel	Unmethylated	Older	0.620939534382288	Low
141	CGGA_1390	Recurrent	rAA	III	Male	50	2050	0	1	1	Mutant	Non-codel	Unmethylated	Older	1.39086043710108	High
142	CGGA_1391	Primary	GBM	IV	Male	62	426	0	1	1	Wildtype	Non-codel	Unmethylated	Older	1.77462419996325	High
143	CGGA_1392	Primary	GBM	IV	Male	62	473	1	1	1	Wildtype	Non-codel	Unmethylated	Older	1.14644079474666	High
144	CGGA_1398	Recurrent	rAA	III	Male	43	554	1	1	1	Mutant	Non-codel	Methylated	Older	0.57581272368699	Low
145	CGGA_1400	Recurrent	rAO	III	Female	53	2742	0	1	1	NA	Codel	Unmethylated	Older	0.270058116072162	Low
146	CGGA_1401	Primary	AA	III	Male	39	1680	1	1	1	Mutant	Non-codel	Methylated	Younger	0.533237126534181	Low
147	CGGA_1402	Primary	GBM	IV	Male	30	2742	0	1	1	Wildtype	Non-codel	Methylated	Younger	3.16692470617723	High
148	CGGA_1403	Primary	GBM	IV	Female	43	679	1	1	1	Wildtype	Non-codel	Methylated	Older	2.43197225689121	High
149	CGGA_1404	Primary	AO	III	Female	56	2741	0	1	1	Mutant	Codel	Methylated	Older	0.52641734985953	Low
150	CGGA_1407	Primary	AO	III	Female	29	2728	0	0	0	Mutant	Codel	Methylated	Younger	0.251671879991449	Low
151	CGGA_1410	Primary	GBM	IV	Female	27	825	1	1	1	Wildtype	Non-codel	Methylated	Younger	1.85133571385437	High
152	CGGA_1413	Primary	AO	III	Male	35	2720	0	1	1	Mutant	Codel	Methylated	Younger	0.4544283143511	Low
153	CGGA_1415	Recurrent	rGBM	IV	Female	30	2719	0	1	1	Wildtype	Non-codel	Methylated	Younger	2.38794911898925	High
154	CGGA_1416	Primary	AO	III	Male	42	1933	1	0	0	Mutant	Codel	Unmethylated	Younger	0.383541401900489	Low
155	CGGA_1417	Primary	AO	III	Male	56	2713	0	1	1	Mutant	Codel	Methylated	Older	0.547018486336759	Low
156	CGGA_1418	Primary	GBM	IV	Female	73	287	1	1	1	Wildtype	NA	Unmethylated	Older	0.577375407477251	Low
157	CGGA_1419	Recurrent	rGBM	IV	Male	56	249	1	1	1	Wildtype	Non-codel	Unmethylated	Older	2.00211998252013	High
158	CGGA_1420	Primary	GBM	IV	Male	60	364	1	1	1	Wildtype	Non-codel	Methylated	Older	1.74409946147617	High
159	CGGA_1421	Primary	AO	III	Male	35	2699	0	1	1	NA	Non-codel	Methylated	Younger	0.335251241592824	Low
160	CGGA_1422	Primary	GBM	IV	Male	76	204	1	1	1	Wildtype	NA	Unmethylated	Older	2.63721597276296	High
161	CGGA_1424	Primary	AO	III	Female	41	2692	0	1	1	Mutant	NA	Methylated	Younger	0.402141055353306	Low
162	CGGA_1425	Primary	GBM	IV	Female	22	640	1	1	1	Wildtype	Codel	Methylated	Younger	1.79885093686113	High
163	CGGA_1426	Primary	GBM	IV	Female	50	133	1	1	1	Wildtype	Non-codel	Unmethylated	Older	2.47166132868472	High
164	CGGA_1427	Primary	OA	II	Female	30	339	0	1	0	NA	Non-codel	Unmethylated	Younger	0.687120172786558	Low
165	CGGA_1429	Recurrent	rGBM	IV	Female	40	2685	0	1	1	Mutant	Codel	Methylated	Younger	0.413386827150836	Low
166	CGGA_1430	Recurrent	rGBM	IV	Female	28	162	1	1	1	Wildtype	Non-codel	Unmethylated	Younger	2.53518635301071	High
167	CGGA_1431	Primary	AA	III	Male	48	2048	1	0	0	Mutant	Non-codel	Methylated	Older	0.626805365077004	Low
168	CGGA_1433	Primary	GBM	IV	Female	72	394	1	1	1	Wildtype	Non-codel	Unmethylated	Older	3.91519980958365	High
169	CGGA_1434	Recurrent	rAA	III	Male	61	67	1	1	1	Wildtype	Non-codel	Unmethylated	Older	1.88223007169536	High
170	CGGA_1435	Primary	AA	III	Female	46	1657	1	1	0	Mutant	Non-codel	Unmethylated	Older	1.02893756253711	High
171	CGGA_1437	Recurrent	rAA	III	Male	48	1037	1	1	1	Wildtype	Non-codel	Unmethylated	Older	0.605657631055881	Low
172	CGGA_1440	Primary	O	II	Female	29	2670	0	0	1	Mutant	Codel	Methylated	Younger	0.594524783932813	Low
173	CGGA_1441	Primary	GBM	IV	Male	70	1882	1	1	1	Wildtype	Non-codel	Methylated	Older	3.56527850855041	High
174	CGGA_1443	Recurrent	rA	II	Male	41	2665	0	1	0	Wildtype	Non-codel	NA	Younger	1.6458482675343	High
175	CGGA_1444	Primary	GBM	IV	Female	68	378	1	1	1	Wildtype	Non-codel	Methylated	Older	1.05612815684205	High
176	CGGA_1445	Recurrent	rAA	III	Male	37	2664	0	0	1	Wildtype	NA	Methylated	Younger	3.76355296950865	High
177	CGGA_1446	Primary	OA	II	Male	29	2664	0	0	1	Mutant	NA	Unmethylated	Younger	0.653138587505376	Low
178	CGGA_1447	Recurrent	rAA	III	Male	48	308	1	1	1	Wildtype	NA	Methylated	Older	0.81941811309051	Low
179	CGGA_1451	Primary	GBM	IV	Female	45	438	1	1	1	Wildtype	Non-codel	Unmethylated	Older	1.60750635066847	High
180	CGGA_1452	Primary	GBM	IV	Male	53	468	1	1	1	Wildtype	Non-codel	Methylated	Older	1.35647982929139	High
181	CGGA_1454	Primary	A	II	Female	42	2655	0	1	1	Wildtype	Non-codel	Methylated	Younger	0.702038439312449	Low
182	CGGA_1455	Primary	O	II	Male	40	2655	0	0	0	Mutant	NA	Unmethylated	Younger	0.496315555658863	Low
183	CGGA_1457	Primary	GBM	IV	Male	60	312	1	1	1	Wildtype	Non-codel	Methylated	Older	1.61713490371638	High
184	CGGA_1458	Recurrent	rAO	III	Female	54	127	1	1	1	Mutant	Codel	Methylated	Older	0.849843088908816	Low
185	CGGA_1459	Recurrent	rAA	III	Male	55	503	1	1	1	Wildtype	Non-codel	Unmethylated	Older	6.13168056396742	High
186	CGGA_1461	Primary	GBM	IV	Female	60	226	1	1	1	Wildtype	Non-codel	Unmethylated	Older	2.5996071419475	High
187	CGGA_1462	Primary	GBM	IV	Male	49	174	1	1	1	Wildtype	Non-codel	Methylated	Older	2.61554929243576	High
188	CGGA_1463	Primary	O	II	Female	69	2633	0	1	0	Mutant	Codel	Methylated	Older	0.369421657898289	Low
189	CGGA_1467	Primary	GBM	IV	Male	58	866	1	1	0	Mutant	NA	Unmethylated	Older	0.327716951898072	Low
190	CGGA_1469	Primary	AOA	III	Male	46	2626	0	1	1	Mutant	NA	Methylated	Older	0.442233201516991	Low
191	CGGA_1471	Primary	A	II	Male	45	2623	0	1	1	Mutant	Non-codel	Methylated	Older	1.03776175888238	High
192	CGGA_1472	Primary	GBM	IV	Male	34	1025	1	0	0	NA	Non-codel	Methylated	Younger	0.462942335965458	Low
193	CGGA_1473	Recurrent	rAA	III	Female	28	265	1	1	0	NA	Non-codel	Unmethylated	Younger	1.02718854383046	High
194	CGGA_1474	Primary	AO	III	Female	50	333	0	1	1	Mutant	NA	Methylated	Older	0.610900118547907	Low
195	CGGA_1476	Primary	GBM	IV	Female	53	299	1	0	0	Wildtype	Non-codel	Methylated	Older	1.86837431686931	High
196	CGGA_1477	Primary	OA	II	Male	43	1194	1	1	0	NA	Non-codel	Unmethylated	Older	0.463747082831638	Low
197	CGGA_1478	Primary	GBM	IV	Female	72	542	1	1	1	Wildtype	Non-codel	Methylated	Older	2.6375240799564	High
198	CGGA_1480	Recurrent	rGBM	IV	Male	41	405	1	1	1	Wildtype	Non-codel	Methylated	Younger	2.00995211605128	High
199	CGGA_1481	Primary	GBM	IV	Male	55	131	1	0	0	Wildtype	NA	Methylated	Older	4.23612434362498	High
200	CGGA_1482	Primary	AO	III	Male	38	2592	0	1	1	NA	Codel	Methylated	Younger	0.501438293596651	Low
201	CGGA_1486	Primary	GBM	IV	Male	45	184	1	1	1	Wildtype	NA	Methylated	Older	3.2900433434719	High
202	CGGA_1487	Recurrent	rAA	III	Female	49	520	1	1	1	Wildtype	Non-codel	Unmethylated	Older	1.80659155100028	High
203	CGGA_1488	Primary	A	II	Male	31	2586	0	0	0	Mutant	Non-codel	Methylated	Younger	0.523385825750788	Low
204	CGGA_1491	Primary	GBM	IV	Male	29	246	1	1	1	Mutant	Non-codel	Unmethylated	Younger	1.17198781807334	High
205	CGGA_1492	Recurrent	rGBM	IV	Female	47	268	1	0	0	Wildtype	Non-codel	Unmethylated	Older	3.99920625054983	High
206	CGGA_1494	Primary	GBM	IV	Male	21	269	1	1	1	Wildtype	NA	Methylated	Younger	1.65352025209903	High
207	CGGA_1496	Recurrent	rGBM	IV	Female	42	330	1	1	1	Mutant	Codel	Methylated	Younger	0.546667178136325	Low
208	CGGA_1497	Primary	AA	III	Female	24	1178	1	1	1	Mutant	Non-codel	Unmethylated	Younger	0.664629832850884	Low
209	CGGA_1498	Primary	GBM	IV	Male	69	NA	NA	NA	NA	Wildtype	NA	Unmethylated	Older	2.26048041609621	High
210	CGGA_1500	Primary	GBM	IV	Female	45	108	1	1	1	Wildtype	Non-codel	Unmethylated	Older	1.61185443215074	High
211	CGGA_1501	Primary	GBM	IV	Male	58	222	1	1	1	NA	Non-codel	Methylated	Older	0.524817036895073	Low
212	CGGA_1502	Primary	O	II	Female	27	2565	0	0	0	Mutant	Codel	Methylated	Younger	0.572305243718089	Low
213	CGGA_1503	Primary	GBM	IV	Male	47	777	1	1	1	Wildtype	NA	Unmethylated	Older	4.92709414176043	High
214	CGGA_1504	Primary	AA	III	Female	44	2558	0	1	1	Mutant	Non-codel	Methylated	Older	0.884054600416001	Low
215	CGGA_1505	Recurrent	rGBM	IV	Male	30	172	1	1	1	Mutant	Non-codel	Unmethylated	Younger	1.66666361775415	High
216	CGGA_1507	Recurrent	rGBM	IV	Female	41	715	1	1	1	Wildtype	Non-codel	Unmethylated	Younger	3.02880809162617	High
217	CGGA_1508	Primary	AA	III	Male	39	1049	1	0	0	Mutant	Non-codel	Methylated	Younger	0.999985503153427	High
218	CGGA_1510	Recurrent	rAA	III	Male	40	271	1	1	1	Mutant	Non-codel	Methylated	Younger	1.20822892387371	High
219	CGGA_1513	Recurrent	rAO	III	Female	36	2352	1	1	1	Mutant	Codel	Methylated	Younger	0.46694649361369	Low
220	CGGA_1514	Primary	A	II	Female	57	76	1	0	0	Wildtype	NA	Methylated	Older	0.88342404293916	Low
221	CGGA_1516	Primary	O	II	Male	46	2530	0	1	1	Mutant	Codel	Methylated	Older	0.589117016831987	Low
222	CGGA_1517	Primary	O	II	Male	42	2530	0	1	1	Mutant	Codel	Methylated	Younger	0.378963131510103	Low
223	CGGA_1518	Primary	AA	III	Female	19	411	1	1	1	Wildtype	Non-codel	Methylated	Younger	1.96942283632833	High
224	CGGA_1520	Recurrent	rGBM	IV	Female	67	297	1	1	1	Wildtype	Non-codel	NA	Older	1.62030835759276	High
225	CGGA_1521	Primary	GBM	IV	Female	63	205	1	1	1	Wildtype	Non-codel	Methylated	Older	1.75577502277948	High
226	CGGA_1523	Primary	A	II	Male	50	2508	0	1	1	Mutant	Non-codel	Methylated	Older	1.03968818121675	High
227	CGGA_1524	Recurrent	rAO	III	Male	36	1004	1	1	1	Mutant	Codel	Methylated	Younger	0.776114695530732	Low
228	CGGA_1525	Primary	AOA	III	Male	41	1686	1	1	1	NA	Non-codel	Methylated	Younger	0.472725850035721	Low
229	CGGA_1526	Primary	AO	III	Male	39	2502	0	1	1	Mutant	Codel	Methylated	Younger	0.800669017866758	Low
230	CGGA_1527	Primary	AA	III	Male	47	1714	1	1	1	Mutant	Non-codel	Methylated	Older	0.638191099646501	Low
231	CGGA_1528	Primary	O	II	Female	27	2497	0	1	1	Mutant	Codel	Methylated	Younger	0.518049983415115	Low
232	CGGA_1529	Primary	GBM	IV	Male	63	583	1	NA	NA	Wildtype	Non-codel	Unmethylated	Older	0.940050109563027	High
233	CGGA_1530	Primary	AOA	III	Male	41	2497	0	0	1	NA	Non-codel	Unmethylated	Younger	0.34739648309612	Low
234	CGGA_1531	Primary	AA	III	Male	36	NA	NA	NA	NA	Mutant	Non-codel	Methylated	Younger	0.994054740043081	High
235	CGGA_1533	Recurrent	rAA	III	Female	61	1217	1	1	1	Wildtype	Non-codel	Methylated	Older	1.44839350464817	High
236	CGGA_1534	Primary	GBM	IV	Female	58	27	1	0	0	Mutant	Non-codel	Unmethylated	Older	0.654461498678238	Low
237	CGGA_1535	Recurrent	rGBM	IV	Male	43	232	1	1	1	Mutant	Non-codel	Unmethylated	Older	1.57159312360527	High
238	CGGA_1536	Primary	A	II	Male	53	840	1	0	0	Mutant	Non-codel	Methylated	Older	0.986719726153286	High
239	CGGA_1537	Primary	GBM	IV	Male	73	97	1	0	0	Wildtype	Non-codel	Methylated	Older	3.63665392803283	High
240	CGGA_1538	Recurrent	rGBM	IV	Female	57	247	1	1	1	Wildtype	Non-codel	Methylated	Older	4.10895859920479	High
241	CGGA_1539	Primary	GBM	IV	Male	61	2462	0	1	1	Mutant	Non-codel	Methylated	Older	0.575307798274768	Low
242	CGGA_1541	Recurrent	rGBM	IV	Female	50	67	1	1	1	Wildtype	Non-codel	Methylated	Older	1.98765029126588	High
243	CGGA_1542	Primary	GBM	IV	Male	26	184	0	1	1	Mutant	NA	Unmethylated	Younger	0.505845031017763	Low
244	CGGA_1543	Primary	GBM	IV	Male	57	723	1	1	0	Mutant	Non-codel	Unmethylated	Older	1.10138335138439	High
245	CGGA_1544	Primary	AA	III	Female	38	208	1	0	0	Mutant	Non-codel	Methylated	Younger	0.943461126492222	High
246	CGGA_1546	Primary	GBM	IV	Male	56	223	1	0	1	Wildtype	Non-codel	Unmethylated	Older	2.29209796427658	High
247	CGGA_1548	Primary	GBM	IV	Male	53	1054	1	1	1	Wildtype	Non-codel	Unmethylated	Older	2.5714253587433	High
248	CGGA_1551	Primary	GBM	IV	Female	50	347	1	1	1	NA	Non-codel	Unmethylated	Older	3.30412186989722	High
249	CGGA_1552	Primary	AO	III	Male	39	2432	0	1	0	Mutant	Codel	Methylated	Younger	0.310501416358951	Low
250	CGGA_1553	Recurrent	rAA	III	Male	30	540	1	1	1	Mutant	Non-codel	Unmethylated	Younger	0.720705754114334	Low
251	CGGA_1554	Recurrent	rAO	III	Male	34	824	1	1	1	Mutant	Codel	Methylated	Younger	1.35558292293962	High
252	CGGA_1557	Primary	AO	III	Male	47	2427	0	0	1	Mutant	Codel	Methylated	Older	0.454134167715629	Low
253	CGGA_1558	Recurrent	rGBM	IV	Male	71	130	1	1	1	Wildtype	Non-codel	Methylated	Older	1.4646552407758	High
254	CGGA_1559	Primary	GBM	IV	Male	63	603	1	0	1	Mutant	Codel	Methylated	Older	0.753464971703474	Low
255	CGGA_1560	Primary	GBM	IV	Female	35	459	1	1	1	Mutant	Non-codel	Methylated	Younger	0.994960138999438	High
256	CGGA_1562	Primary	AO	III	Male	51	2032	1	1	1	Mutant	Codel	Methylated	Older	0.535584021519886	Low
257	CGGA_1563	Primary	A	II	Female	32	2423	0	1	1	Wildtype	Non-codel	Methylated	Younger	2.14206332767654	High
258	CGGA_1564	Primary	GBM	IV	Male	48	190	1	1	1	Wildtype	Non-codel	Unmethylated	Older	3.33701871182401	High
259	CGGA_1565	Primary	AA	III	Female	23	1417	0	0	0	Mutant	Non-codel	Methylated	Younger	0.683624445228114	Low
260	CGGA_1566	Primary	AO	III	Female	43	2420	0	1	1	Mutant	Codel	Methylated	Older	0.481845377647917	Low
261	CGGA_1567	Primary	AO	III	Female	48	840	1	1	1	Mutant	Non-codel	Methylated	Older	1.02354129032103	High
262	CGGA_1568	Primary	AA	III	Female	26	345	0	0	0	NA	Non-codel	Methylated	Younger	0.594364648846389	Low
263	CGGA_1569	Primary	AA	III	Female	27	1406	0	0	0	Wildtype	Codel	Methylated	Younger	0.366058543774046	Low
264	CGGA_157	Recurrent	rA	II	Male	34	914	1	1	1	NA	Non-codel	Unmethylated	Younger	0.591578710457039	Low
265	CGGA_1571	Primary	GBM	IV	Female	43	412	0	1	1	Mutant	Non-codel	Methylated	Older	0.460569593856471	Low
266	CGGA_1572	Recurrent	rGBM	IV	Female	60	160	1	1	1	Wildtype	Non-codel	Unmethylated	Older	0.792635874504509	Low
267	CGGA_1575	Recurrent	rAA	III	Male	37	129	1	1	0	Mutant	Non-codel	Methylated	Younger	1.8131664285886	High
268	CGGA_1579	Primary	A	II	Male	37	2398	0	0	0	Wildtype	Non-codel	Methylated	Younger	0.583706982309756	Low
269	CGGA_1580	Primary	AA	III	Female	34	1581	1	1	1	Mutant	Non-codel	Unmethylated	Younger	0.756089863067656	Low
270	CGGA_1583	Primary	OA	II	Female	51	1606	1	1	0	NA	Non-codel	Methylated	Older	0.838149889309623	Low
271	CGGA_1586	Primary	GBM	IV	Female	55	232	1	1	1	Wildtype	Non-codel	Unmethylated	Older	3.3317509326552	High
272	CGGA_1587	Primary	AA	III	Female	30	750	1	0	0	Mutant	Non-codel	Methylated	Younger	1.93167025783397	High
273	CGGA_1588	Primary	AA	III	Female	24	2003	0	0	0	Wildtype	Non-codel	Methylated	Younger	0.728035147748258	Low
274	CGGA_1589	Recurrent	rA	II	Male	49	342	1	1	1	Wildtype	Non-codel	Methylated	Older	0.752482142319069	Low
275	CGGA_1591	Recurrent	rAA	III	Male	54	1133	1	1	0	Mutant	Non-codel	Methylated	Older	0.596766733456868	Low
276	CGGA_1592	Recurrent	rAO	III	Male	37	1588	1	1	1	Mutant	Codel	Methylated	Younger	0.345220635257573	Low
277	CGGA_1594	Recurrent	rA	II	Male	25	480	0	0	1	NA	Non-codel	Methylated	Younger	0.604456260096567	Low
278	CGGA_1595	Primary	GBM	IV	Female	34	2363	0	1	1	NA	Non-codel	Unmethylated	Younger	0.652187320346872	Low
279	CGGA_1596	Primary	GBM	IV	Male	63	205	1	1	1	Wildtype	Non-codel	Methylated	Older	1.18623144355506	High
280	CGGA_1597	Primary	GBM	IV	Male	58	174	1	1	0	Wildtype	Non-codel	Methylated	Older	1.25709479296678	High
281	CGGA_1598	Primary	AA	III	Male	31	564	1	1	1	Wildtype	Non-codel	Unmethylated	Younger	1.3882644184883	High
282	CGGA_1601	Primary	GBM	IV	Male	66	710	1	1	1	Wildtype	Non-codel	Methylated	Older	2.7078235145051	High
283	CGGA_1603	Recurrent	rGBM	IV	Male	18	356	1	1	1	Wildtype	Non-codel	Unmethylated	Younger	5.07880354012846	High
284	CGGA_1604	Recurrent	rGBM	IV	Male	46	740	1	1	1	Mutant	Non-codel	Methylated	Older	2.29491608228507	High
285	CGGA_1605	Recurrent	rGBM	IV	Male	34	321	1	1	1	Wildtype	Non-codel	Methylated	Younger	1.24139580852474	High
286	CGGA_1606	Primary	AA	III	Female	28	471	1	1	1	Wildtype	Non-codel	Unmethylated	Younger	1.7675758516359	High
287	CGGA_1607	Recurrent	rO	II	Female	35	1333	1	1	1	Mutant	Codel	Methylated	Younger	1.12933689529366	High
288	CGGA_1608	Recurrent	rAA	III	Male	38	1953	0	1	0	Mutant	Non-codel	Methylated	Younger	2.12980397979304	High
289	CGGA_1610	Recurrent	rAOA	III	Male	39	1058	1	1	1	NA	Codel	Methylated	Younger	1.00736022067345	High
290	CGGA_1611	Recurrent	rGBM	IV	Female	30	1158	1	1	1	Mutant	Non-codel	Unmethylated	Younger	0.619641264124506	Low
291	CGGA_1612	Primary	GBM	IV	Male	68	718	1	1	1	Wildtype	Non-codel	Unmethylated	Older	3.83299392456312	High
292	CGGA_1613	Primary	GBM	IV	Male	53	250	0	1	1	Wildtype	Non-codel	Methylated	Older	2.54608565285595	High
293	CGGA_1614	Recurrent	rAA	III	Male	51	1079	1	1	1	Mutant	Non-codel	Methylated	Older	0.568900370679077	Low
294	CGGA_1615	Recurrent	rGBM	IV	Male	48	586	1	1	1	Wildtype	Codel	Unmethylated	Older	1.14401188815892	High
295	CGGA_1617	Primary	O	II	Female	35	2310	0	1	0	NA	Codel	Methylated	Younger	0.475899928573135	Low
296	CGGA_1618	Primary	AA	III	Male	31	2319	0	1	1	Mutant	Non-codel	Unmethylated	Younger	0.457811438217149	Low
297	CGGA_1619	Primary	AA	III	Male	44	766	1	1	1	Mutant	Non-codel	Methylated	Older	0.857659551783523	Low
298	CGGA_1620	Primary	AO	III	Male	51	2312	0	1	1	Mutant	Codel	Methylated	Older	0.58778513431816	Low
299	CGGA_1621	Primary	A	II	Female	48	2311	0	1	1	Mutant	Non-codel	Unmethylated	Older	0.722808232310939	Low
300	CGGA_1623	Primary	AA	III	Female	16	2307	0	1	0	Wildtype	Non-codel	Methylated	Younger	0.799141134830931	Low
301	CGGA_1624	Recurrent	rGBM	IV	Female	27	87	1	1	1	Mutant	Non-codel	Methylated	Younger	4.41323033513098	High
302	CGGA_1626	Primary	GBM	IV	Male	66	696	1	1	1	Wildtype	Non-codel	Unmethylated	Older	2.14544516868897	High
303	CGGA_1627	Primary	AA	III	Male	37	2301	0	1	1	Mutant	Non-codel	Unmethylated	Younger	0.763750420205839	Low
304	CGGA_1630	Primary	O	II	Male	26	2160	0	0	0	NA	Codel	Unmethylated	Younger	0.403441306728321	Low
305	CGGA_1631	Recurrent	rGBM	IV	Female	58	221	1	1	0	Wildtype	Non-codel	Methylated	Older	2.0610355763915	High
306	CGGA_1634	Primary	GBM	IV	Female	26	366	1	0	0	Wildtype	Non-codel	Methylated	Younger	3.44133702497272	High
307	CGGA_1635	Primary	GBM	IV	Female	43	332	1	1	1	Wildtype	NA	Unmethylated	Older	0.719061240941027	Low
308	CGGA_1640	Primary	AOA	III	Male	55	2267	0	1	1	NA	Non-codel	Unmethylated	Older	0.489640795064156	Low
309	CGGA_1641	Recurrent	rGBM	IV	Female	57	291	1	1	1	Wildtype	Non-codel	Methylated	Older	1.28888630090709	High
310	CGGA_1642	Primary	A	II	Male	48	2266	0	1	0	Mutant	Non-codel	Methylated	Older	0.559118064878674	Low
311	CGGA_1643	Primary	GBM	IV	Female	50	NA	NA	NA	NA	Wildtype	Non-codel	Unmethylated	Older	2.44570560167368	High
312	CGGA_1644	Primary	GBM	IV	Male	48	173	1	1	1	Wildtype	Non-codel	Methylated	Older	1.72401245956736	High
313	CGGA_1645	Primary	AA	III	Male	59	1996	0	1	1	Mutant	Non-codel	Methylated	Older	0.73556847977979	Low
314	CGGA_1647	Primary	O	II	Male	40	2229	0	1	0	NA	Codel	Methylated	Younger	0.558807950794007	Low
315	CGGA_1648	Primary	AOA	III	Female	45	1747	0	1	1	NA	Codel	Unmethylated	Older	0.472023331176119	Low
316	CGGA_1649	Primary	O	II	Male	36	2225	0	1	1	Mutant	Codel	Unmethylated	Younger	0.248563176993237	Low
317	CGGA_165	Primary	A	II	Male	34	183	0	1	0	NA	Non-codel	Unmethylated	Younger	0.294518121873467	Low
318	CGGA_1650	Primary	GBM	IV	Male	36	1283	1	1	1	Mutant	Non-codel	Methylated	Younger	0.867776612549095	Low
319	CGGA_1651	Recurrent	rA	II	Female	44	842	1	1	1	Mutant	Non-codel	Methylated	Older	0.99198012544983	High
320	CGGA_1653	Primary	OA	II	Female	47	2217	0	1	0	NA	Non-codel	Methylated	Older	0.242383142777575	Low
321	CGGA_1654	Primary	GBM	IV	Male	61	NA	NA	NA	NA	Wildtype	Non-codel	Methylated	Older	1.55704625529588	High
322	CGGA_1655	Primary	A	II	Male	48	1209	0	1	0	Mutant	Non-codel	Unmethylated	Older	0.498184302912062	Low
323	CGGA_1656	Recurrent	rGBM	IV	Male	56	149	1	0	1	Wildtype	Non-codel	Methylated	Older	2.43422365971046	High
324	CGGA_1657	Primary	AOA	III	Female	20	2215	0	0	0	NA	Non-codel	Methylated	Younger	0.615646349863977	Low
325	CGGA_1658	Recurrent	rGBM	IV	Female	64	1574	1	1	1	Wildtype	Non-codel	Unmethylated	Older	1.9109180202481	High
326	CGGA_1659	Recurrent	rGBM	IV	Male	24	387	1	1	1	Wildtype	Non-codel	Methylated	Younger	4.59168869748745	High
327	CGGA_1660	Primary	A	II	Male	41	NA	NA	1	1	Wildtype	Codel	Methylated	Younger	1.37866901771455	High
328	CGGA_1661	Primary	AA	III	Female	42	2209	0	1	1	NA	Non-codel	Methylated	Younger	0.580213810105878	Low
329	CGGA_1662	Primary	O	II	Female	55	1493	0	1	0	Mutant	Codel	Methylated	Older	0.399836639879618	Low
330	CGGA_1663	Recurrent	rGBM	IV	Male	61	290	1	1	1	Wildtype	Non-codel	NA	Older	1.39621372491702	High
331	CGGA_1664	Primary	O	II	Female	40	1528	1	1	1	Mutant	Non-codel	Methylated	Younger	0.723219103545615	Low
332	CGGA_1666	Primary	GBM	IV	Male	60	249	1	1	1	Wildtype	NA	Methylated	Older	3.77795092181409	High
333	CGGA_1667	Primary	AO	III	Female	40	2180	0	1	1	Mutant	Codel	Unmethylated	Younger	0.603663074266046	Low
334	CGGA_1669	Primary	AA	III	Female	44	139	1	0	0	Wildtype	Non-codel	Methylated	Older	1.63377148579799	High
335	CGGA_1670	Recurrent	rAA	III	Female	30	365	1	1	1	Wildtype	Non-codel	Methylated	Younger	1.4922392830515	High
336	CGGA_1671	Primary	AA	III	Female	26	2168	0	1	1	Mutant	Non-codel	Unmethylated	Younger	0.780536884612869	Low
337	CGGA_1672	Primary	AOA	III	Female	49	NA	NA	NA	NA	NA	Non-codel	Methylated	Older	0.317703839872431	Low
338	CGGA_1673	Primary	A	II	Female	23	2160	0	0	1	Mutant	Non-codel	Methylated	Younger	0.794238861517717	Low
339	CGGA_1675	Primary	AA	III	Male	38	2154	0	1	1	Mutant	Non-codel	Methylated	Younger	1.71566580308113	High
340	CGGA_1677	Primary	A	II	Female	39	NA	NA	NA	NA	NA	Non-codel	Methylated	Younger	0.554369145697131	Low
341	CGGA_1678	Primary	GBM	IV	Male	51	657	1	1	1	Wildtype	NA	Methylated	Older	3.40827021747813	High
342	CGGA_1679	Primary	AO	III	Female	52	2146	0	1	1	Mutant	Codel	Methylated	Older	0.37499688627486	Low
343	CGGA_1680	Primary	AA	III	Male	45	596	1	1	1	Mutant	Non-codel	Methylated	Older	1.36314441872685	High
344	CGGA_1681	Primary	GBM	IV	Female	58	346	1	1	1	Wildtype	Codel	Methylated	Older	0.883687360306116	Low
345	CGGA_1682	Recurrent	rGBM	IV	Male	67	345	1	1	1	Wildtype	Non-codel	Methylated	Older	2.74238240873101	High
346	CGGA_1684	Primary	GBM	IV	Male	51	NA	NA	NA	NA	Wildtype	Non-codel	Methylated	Older	1.53611568902139	High
347	CGGA_1685	Recurrent	rAA	III	Male	33	225	1	1	1	Mutant	Non-codel	Methylated	Younger	0.783910981547204	Low
348	CGGA_1686	Primary	AA	III	Male	27	745	1	0	1	Wildtype	Non-codel	Unmethylated	Younger	0.816059638413519	Low
349	CGGA_1687	Primary	GBM	IV	Male	14	2118	0	1	1	Wildtype	Non-codel	Unmethylated	Younger	3.61630662869011	High
350	CGGA_1688	Recurrent	rAA	III	Female	51	51	1	1	1	Wildtype	Non-codel	Methylated	Older	1.27242809289597	High
351	CGGA_1689	Primary	A	II	Male	45	2118	0	1	1	Mutant	Non-codel	Methylated	Older	0.823097781005614	Low
352	CGGA_1690	Primary	GBM	IV	Male	60	592	1	1	1	Wildtype	Non-codel	Unmethylated	Older	2.04911256597155	High
353	CGGA_1693	Primary	AO	III	Male	61	517	1	1	1	NA	Non-codel	Unmethylated	Older	1.32379627261871	High
354	CGGA_1694	Primary	GBM	IV	Male	55	624	1	1	1	Wildtype	Non-codel	Unmethylated	Older	2.01612196431403	High
355	CGGA_1695	Recurrent	rAA	III	Male	45	2094	0	1	1	Mutant	Non-codel	Unmethylated	Older	0.475074308926583	Low
356	CGGA_1696	Primary	AA	III	Male	72	1205	0	1	1	Wildtype	NA	Unmethylated	Older	0.627118140376522	Low
357	CGGA_1697	Recurrent	rGBM	IV	Female	47	89	1	1	1	Wildtype	Non-codel	Methylated	Older	0.983413914315261	High
358	CGGA_1698	Primary	GBM	IV	Female	55	388	1	0	0	Wildtype	Non-codel	Methylated	Older	2.21982285679477	High
359	CGGA_1699	Primary	GBM	IV	Female	41	2088	0	0	1	Mutant	NA	Unmethylated	Younger	0.34374670802745	Low
360	CGGA_1700	Primary	AO	III	Male	49	2076	0	1	1	Mutant	Codel	Unmethylated	Older	0.562123940793818	Low
361	CGGA_1701	Primary	AO	III	Male	44	1696	0	1	0	Mutant	Codel	Methylated	Older	0.351088079300839	Low
362	CGGA_1702	Recurrent	rGBM	IV	Female	29	168	1	1	1	Wildtype	Non-codel	Unmethylated	Younger	2.70507061094259	High
363	CGGA_1703	Primary	A	II	Female	30	1592	0	1	1	Mutant	Non-codel	Unmethylated	Younger	0.689145064725553	Low
364	CGGA_1704	Primary	A	II	Female	32	2064	0	1	0	Wildtype	Non-codel	Unmethylated	Younger	0.529492818700188	Low
365	CGGA_1706	Primary	GBM	IV	Male	60	2068	0	1	1	Wildtype	Non-codel	NA	Older	1.6432349019213	High
366	CGGA_1708	Primary	GBM	IV	Female	54	1122	1	1	1	Wildtype	Non-codel	Methylated	Older	6.24637401000626	High
367	CGGA_1709	Primary	GBM	IV	Male	47	415	1	1	1	Wildtype	Non-codel	Unmethylated	Older	1.60466754733526	High
368	CGGA_1713	Primary	GBM	IV	Male	62	332	1	1	1	Wildtype	Non-codel	Methylated	Older	1.22324451453323	High
369	CGGA_1714	Primary	AOA	III	Female	37	2034	0	1	1	NA	Codel	Unmethylated	Younger	0.527400214422054	Low
370	CGGA_1715	Primary	O	II	Female	12	2033	0	0	0	Wildtype	Non-codel	Methylated	Younger	2.28005361762043	High
371	CGGA_1716	Recurrent	rAA	III	Male	38	951	1	1	1	Mutant	Non-codel	Methylated	Younger	1.99885376050784	High
372	CGGA_1718	Primary	AA	III	Female	37	1996	0	1	1	Mutant	Non-codel	Methylated	Younger	0.768336637696446	Low
373	CGGA_1720	Primary	A	II	Male	35	1994	0	1	1	Mutant	Non-codel	Methylated	Younger	0.528174592621974	Low
374	CGGA_1721	Primary	AO	III	Female	46	1994	0	1	1	NA	Codel	Unmethylated	Older	0.325565448612073	Low
375	CGGA_1722	Primary	GBM	IV	Female	60	349	1	1	1	Wildtype	NA	Unmethylated	Older	1.3739029011689	High
376	CGGA_1723	Primary	AO	III	Female	39	1986	0	1	1	Mutant	Codel	Unmethylated	Younger	0.616026393513086	Low
377	CGGA_1725	Primary	AO	III	Female	33	1983	0	1	1	Mutant	Codel	Unmethylated	Younger	0.735951971860829	Low
378	CGGA_1727	Primary	GBM	IV	Male	48	1980	0	1	1	Mutant	Non-codel	Unmethylated	Older	0.618179109256933	Low
379	CGGA_1728	Primary	GBM	IV	Male	45	917	1	1	1	Mutant	Non-codel	Unmethylated	Older	1.38180810337858	High
380	CGGA_1729	Recurrent	rGBM	IV	Male	52	244	1	1	1	Wildtype	Non-codel	Methylated	Older	1.08614002490862	High
381	CGGA_1731	Primary	AA	III	Female	45	1976	0	1	1	Mutant	Non-codel	Methylated	Older	0.694449865120789	Low
382	CGGA_1735	Primary	GBM	IV	Male	54	813	1	1	1	Wildtype	Non-codel	Unmethylated	Older	1.68144798333662	High
383	CGGA_1736	Primary	GBM	IV	Female	57	938	1	1	1	Wildtype	Non-codel	Unmethylated	Older	1.5957106709669	High
384	CGGA_1737	Primary	AO	III	Male	33	1952	0	1	1	Mutant	Codel	Methylated	Younger	0.463279097817872	Low
385	CGGA_1738	Primary	AA	III	Male	49	469	1	1	1	Wildtype	Non-codel	Methylated	Older	1.37453033922726	High
386	CGGA_1739	Recurrent	rAA	III	Male	45	515	1	1	1	Mutant	Non-codel	Unmethylated	Older	0.677458704805756	Low
387	CGGA_1740	Primary	GBM	IV	Female	50	363	1	0	0	Wildtype	Non-codel	Methylated	Older	1.67147359632933	High
388	CGGA_1743	Primary	AA	III	Female	47	1361	1	1	1	Mutant	Non-codel	Unmethylated	Older	0.831776306735653	Low
389	CGGA_1744	Primary	GBM	IV	Male	51	1936	0	1	1	NA	Non-codel	Methylated	Older	3.71429237816626	High
390	CGGA_1745	Primary	AOA	III	Female	45	1929	0	1	0	Mutant	NA	Methylated	Older	0.554290835691514	Low
391	CGGA_1747	Primary	AOA	III	Female	27	293	1	1	1	NA	Non-codel	Unmethylated	Younger	0.58767674640675	Low
392	CGGA_1749	Primary	GBM	IV	Female	44	401	1	1	1	Wildtype	Non-codel	Unmethylated	Older	3.48057031817162	High
393	CGGA_1750	Primary	GBM	IV	Female	52	250	1	1	1	Wildtype	Non-codel	Methylated	Older	0.97021954849792	High
394	CGGA_1758	Primary	GBM	IV	Female	45	414	1	1	1	Wildtype	Non-codel	Methylated	Older	2.41359322281823	High
395	CGGA_1760	Recurrent	rA	II	Male	51	459	1	0	1	Wildtype	Non-codel	Unmethylated	Older	1.91028857771885	High
396	CGGA_1764	Primary	GBM	IV	Male	33	710	1	1	1	Mutant	Non-codel	Unmethylated	Younger	0.648292244615805	Low
397	CGGA_1767	Primary	GBM	IV	Male	63	86	1	0	0	Wildtype	NA	Methylated	Older	3.43765028360134	High
398	CGGA_1769	Primary	GBM	IV	Female	49	1854	0	0	1	Wildtype	Non-codel	Methylated	Older	0.655962099137121	Low
399	CGGA_1770	Recurrent	rGBM	IV	Female	43	267	1	0	1	Mutant	Non-codel	Unmethylated	Older	1.73378181937064	High
400	CGGA_1771	Recurrent	rAA	III	Male	38	1068	1	1	1	Mutant	Non-codel	Unmethylated	Younger	0.398658688439516	Low
401	CGGA_1773	Recurrent	rGBM	IV	Female	46	104	1	1	1	Wildtype	Non-codel	Unmethylated	Older	6.88338018439384	High
402	CGGA_1776	Recurrent	rGBM	IV	Male	23	259	1	1	1	Wildtype	Non-codel	Unmethylated	Younger	1.47513038789322	High
403	CGGA_1780	Primary	GBM	IV	Female	57	1826	0	0	1	Wildtype	NA	NA	Older	0.975002607307137	High
404	CGGA_1785	Recurrent	rGBM	IV	Male	34	329	1	1	1	Mutant	Non-codel	Methylated	Younger	0.992925940083577	High
405	CGGA_1786	Recurrent	rAO	III	Female	54	1817	0	1	1	Mutant	Codel	NA	Older	0.410851291798454	Low
406	CGGA_1791	Primary	AA	III	Male	55	855	1	1	1	Wildtype	NA	Unmethylated	Older	1.17732152550821	High
407	CGGA_1807	Primary	GBM	IV	Female	65	247	1	NA	NA	Wildtype	Non-codel	Methylated	Older	1.40538430959485	High
408	CGGA_1809	Primary	AO	III	Male	27	343	1	1	1	Wildtype	Non-codel	Unmethylated	Younger	0.81412531092695	Low
409	CGGA_1811	Recurrent	rGBM	IV	Male	64	304	1	1	1	Wildtype	Non-codel	NA	Older	1.28864345271948	High
410	CGGA_1812	Primary	GBM	IV	Male	65	780	1	NA	NA	Wildtype	Non-codel	Unmethylated	Older	1.97228940234026	High
411	CGGA_1814	Recurrent	rGBM	IV	Female	46	221	1	1	1	Wildtype	Non-codel	Unmethylated	Older	2.60334197085649	High
412	CGGA_1815	Recurrent	rGBM	IV	Female	45	185	1	1	1	Wildtype	Non-codel	Methylated	Older	3.1407397470603	High
413	CGGA_1817	Primary	GBM	IV	Female	72	399	1	1	1	Wildtype	Non-codel	Methylated	Older	1.5181842899262	High
414	CGGA_1819	Primary	GBM	IV	Male	55	1005	1	0	1	Wildtype	Non-codel	Methylated	Older	2.32726156175846	High
415	CGGA_1820	Recurrent	rGBM	IV	Female	52	77	1	1	1	Wildtype	Non-codel	Unmethylated	Older	2.45328584792835	High
416	CGGA_1826	Primary	GBM	IV	Female	70	44	1	0	0	Wildtype	Non-codel	Methylated	Older	2.31204625884335	High
417	CGGA_1829	Primary	A	II	Male	23	801	0	0	0	Wildtype	Non-codel	Methylated	Younger	1.21056550630271	High
418	CGGA_1833	Primary	GBM	IV	Female	60	494	1	1	1	Wildtype	Non-codel	Methylated	Older	2.39570572782084	High
419	CGGA_1840	Primary	GBM	IV	Female	58	1179	0	1	1	Wildtype	Non-codel	Methylated	Older	1.40823717352138	High
420	CGGA_1850	Primary	A	II	Male	29	750	0	0	1	Mutant	Non-codel	Methylated	Younger	0.613990820901219	Low
421	CGGA_1854	Primary	AA	III	Male	36	1626	0	0	1	Mutant	Non-codel	Methylated	Younger	0.740397786309888	Low
422	CGGA_1857	Recurrent	rGBM	IV	Male	46	157	1	1	1	Wildtype	Non-codel	NA	Older	2.29759704640098	High
423	CGGA_1862	Primary	AA	III	Male	40	110	1	1	1	Wildtype	Non-codel	Methylated	Younger	2.63049508641968	High
424	CGGA_1863	Recurrent	rAO	III	Female	50	1594	0	1	1	Mutant	Codel	Unmethylated	Older	0.321732233433687	Low
425	CGGA_1865	Recurrent	rGBM	IV	Female	45	89	1	0	0	Wildtype	Non-codel	NA	Older	2.53444525980033	High
426	CGGA_1866	Primary	GBM	IV	Male	68	127	1	1	1	Wildtype	Non-codel	Unmethylated	Older	1.45831950928282	High
427	CGGA_1870	Primary	GBM	IV	Male	62	1556	0	1	1	Mutant	Codel	Unmethylated	Older	0.389372204546549	Low
428	CGGA_1875	Primary	A	II	Female	22	1558	0	1	1	Wildtype	Non-codel	Methylated	Younger	1.85008005728003	High
429	CGGA_1877	Recurrent	rAO	III	Male	35	NA	NA	NA	NA	Mutant	Codel	Methylated	Younger	0.385562129207333	Low
430	CGGA_1880	Recurrent	rAA	III	Female	37	1302	0	0	0	Mutant	Non-codel	NA	Younger	0.60340169400115	Low
431	CGGA_1882	Primary	AO	III	Male	33	1531	0	0	0	Mutant	Codel	Methylated	Younger	0.316532277189786	Low
432	CGGA_1886	Recurrent	rGBM	IV	Male	31	338	1	1	1	Wildtype	Non-codel	Unmethylated	Younger	2.29032815721325	High
433	CGGA_1899	Recurrent	rGBM	IV	Male	45	176	1	1	1	Wildtype	Non-codel	Unmethylated	Older	1.21455145754944	High
434	CGGA_1901	Primary	GBM	IV	Male	60	540	1	1	1	Wildtype	Non-codel	Methylated	Older	3.74077737539752	High
435	CGGA_1902	Primary	A	II	Male	33	1479	0	0	0	Mutant	Non-codel	Methylated	Younger	0.575689050015287	Low
436	CGGA_1903	Primary	AOA	III	Female	24	1474	0	1	1	NA	Codel	Methylated	Younger	0.255032180001134	Low
437	CGGA_1906	Recurrent	rAA	III	Male	57	1054	1	0	1	Mutant	Non-codel	Methylated	Older	0.819382606942893	Low
438	CGGA_1908	Recurrent	rGBM	IV	Female	42	298	1	1	1	Wildtype	Non-codel	Methylated	Younger	1.9095757962606	High
439	CGGA_1911	Recurrent	rGBM	IV	Male	15	1451	0	1	1	Wildtype	Non-codel	Methylated	Younger	3.97067698671621	High
440	CGGA_1912	Recurrent	rGBM	IV	Male	48	507	1	1	1	NA	Non-codel	Methylated	Older	1.19188764481842	High
441	CGGA_1916	Primary	GBM	IV	Female	33	NA	NA	0	0	Mutant	Non-codel	NA	Younger	0.996692637337506	High
442	CGGA_1939	Recurrent	rA	II	Male	31	NA	NA	NA	1	NA	Non-codel	Unmethylated	Younger	0.339102135890354	Low
443	CGGA_194	Recurrent	rAO	III	Female	43	2304	1	0	0	Mutant	Codel	Methylated	Older	0.811903979735542	Low
444	CGGA_1946	Recurrent	rGBM	IV	Female	51	142	1	1	1	Wildtype	Non-codel	Unmethylated	Older	4.03600092657713	High
445	CGGA_1953	Recurrent	rGBM	IV	Male	47	73	1	1	1	Wildtype	Non-codel	Methylated	Older	3.43720121453992	High
446	CGGA_1955	Recurrent	rGBM	IV	Male	30	457	1	1	1	NA	Non-codel	NA	Younger	0.697207704839194	Low
447	CGGA_1972	Recurrent	rGBM	IV	Male	47	1291	0	1	1	Wildtype	Non-codel	Unmethylated	Older	4.45126831365415	High
448	CGGA_1976	Recurrent	rGBM	IV	Female	53	73	1	0	1	Wildtype	Non-codel	Unmethylated	Older	8.32790551356461	High
449	CGGA_1985	Recurrent	rGBM	IV	Male	41	380	1	NA	NA	Mutant	Non-codel	Unmethylated	Younger	0.980296161911532	High
450	CGGA_1994	Recurrent	rAO	III	Female	32	1237	0	1	1	Mutant	Non-codel	Methylated	Younger	0.496869117444301	Low
451	CGGA_2002	Recurrent	rA	II	Male	40	572	1	1	1	Mutant	Non-codel	Unmethylated	Younger	0.67695359171931	Low
452	CGGA_2003	Recurrent	rGBM	IV	Male	40	780	1	1	1	Mutant	Non-codel	NA	Younger	1.12187055148711	High
453	CGGA_2006	Recurrent	rAA	III	Male	43	626	1	1	1	Mutant	Non-codel	Methylated	Older	0.869828823602031	Low
454	CGGA_2008	Recurrent	rGBM	IV	Male	56	44	1	1	NA	Wildtype	Non-codel	Methylated	Older	0.977771464197596	High
455	CGGA_2013	Recurrent	rA	II	Male	41	139	1	NA	NA	Mutant	Codel	Unmethylated	Younger	0.787909384086094	Low
456	CGGA_2024	Recurrent	rGBM	IV	Female	19	328	1	1	NA	Wildtype	Non-codel	Methylated	Younger	0.743828261792994	Low
457	CGGA_2038	Recurrent	rGBM	IV	Male	44	NA	1	1	1	Mutant	Non-codel	NA	Older	0.796526136766741	Low
458	CGGA_2039	Recurrent	rGBM	IV	Male	28	702	0	1	1	Wildtype	Non-codel	Methylated	Younger	0.597485602468868	Low
459	CGGA_2046	Recurrent	rAA	III	Male	46	251	1	1	1	Mutant	Non-codel	NA	Older	1.24180949300297	High
460	CGGA_2047	Recurrent	rGBM	IV	Female	64	598	1	1	1	Wildtype	Non-codel	NA	Older	1.19236290741389	High
461	CGGA_2053	Recurrent	rGBM	IV	Male	55	1031	0	1	1	Wildtype	Codel	NA	Older	0.674387945160823	Low
462	CGGA_2056	Recurrent	rGBM	IV	Female	41	1019	0	1	1	Mutant	Non-codel	NA	Younger	1.81882653095914	High
463	CGGA_2062	Recurrent	rGBM	IV	Female	63	41	1	1	1	Mutant	Non-codel	NA	Older	1.63256889808719	High
464	CGGA_2075	Recurrent	rGBM	IV	Male	63	266	1	NA	1	Wildtype	Non-codel	NA	Older	2.73688354490639	High
465	CGGA_2078	Recurrent	rGBM	IV	Female	61	280	1	1	1	Wildtype	Non-codel	NA	Older	1.66016716769891	High
466	CGGA_2079	Recurrent	rAO	III	Male	45	964	0	1	1	Mutant	Codel	NA	Older	0.437470088834386	Low
467	CGGA_2081	Recurrent	rAO	III	Female	39	961	0	1	1	Mutant	Codel	NA	Younger	0.290355103467561	Low
468	CGGA_2082	Recurrent	rGBM	IV	Male	41	571	0	1	1	Wildtype	Non-codel	NA	Younger	1.71344356676107	High
469	CGGA_2088	Recurrent	rGBM	IV	Female	30	NA	NA	1	1	Wildtype	Non-codel	NA	Younger	3.44102694109272	High
470	CGGA_2106	Recurrent	rGBM	IV	Female	39	892	0	1	1	Mutant	Codel	Methylated	Younger	0.587502866305218	Low
471	CGGA_2115	Recurrent	rGBM	IV	Female	31	171	1	NA	1	Wildtype	Non-codel	Unmethylated	Younger	1.36804804592833	High
472	CGGA_2121	Recurrent	rA	II	Female	41	346	1	NA	1	Mutant	Non-codel	Unmethylated	Younger	1.22160763344268	High
473	CGGA_2129	Recurrent	rAA	III	Male	48	828	0	1	0	Mutant	Non-codel	NA	Older	0.596971065341738	Low
474	CGGA_265	Recurrent	rA	II	Male	43	3959	0	1	1	Mutant	Non-codel	Methylated	Older	0.981367980087123	High
475	CGGA_279	Recurrent	rAA	III	Female	49	1314	1	0	1	Mutant	Non-codel	Methylated	Older	1.07949432666895	High
476	CGGA_28	Primary	A	II	Male	25	1103	1	1	0	Mutant	Codel	Unmethylated	Younger	0.553578660172212	Low
477	CGGA_288	Recurrent	rO	II	Male	49	1057	1	0	0	Mutant	Codel	Unmethylated	Older	0.851966722631924	Low
478	CGGA_290	Primary	O	II	Female	37	4725	0	1	0	Mutant	Codel	Unmethylated	Younger	0.438509413863508	Low
479	CGGA_320	Primary	O	II	Male	31	3005	1	1	1	Mutant	Codel	NA	Younger	0.544770618485887	Low
480	CGGA_336	Recurrent	rAO	III	Female	57	2549	1	1	1	Mutant	Codel	Unmethylated	Older	0.481987189579757	Low
481	CGGA_358	Recurrent	rAA	III	Female	30	122	1	0	0	Mutant	Non-codel	Methylated	Younger	0.750796488773351	Low
482	CGGA_362	Recurrent	rA	II	Female	39	NA	NA	0	NA	Mutant	Codel	Unmethylated	Younger	1.95714348415564	High
483	CGGA_369	Recurrent	rA	II	Male	33	4606	0	1	0	Mutant	Non-codel	NA	Younger	0.684688256011808	Low
484	CGGA_406	Recurrent	rAA	III	Female	24	90	1	0	0	Mutant	Non-codel	Unmethylated	Younger	1.8706710801936	High
485	CGGA_42	Primary	A	II	Male	38	2832	1	1	0	Mutant	Codel	Unmethylated	Younger	0.631545493835498	Low
486	CGGA_420	Recurrent	rAO	III	Female	39	3514	0	1	1	Mutant	Codel	Methylated	Younger	0.307848846585926	Low
487	CGGA_457	Recurrent	rAA	III	Male	32	75	1	0	0	Mutant	Non-codel	Methylated	Younger	1.37491092974055	High
488	CGGA_474	Primary	AO	III	Male	NA	2029	0	1	1	Wildtype	Non-codel	Unmethylated	NA	1.53860194164682	High
489	CGGA_482	Primary	O	II	Male	45	2511	1	1	0	Mutant	Codel	Methylated	Older	0.493734021270286	Low
490	CGGA_487	Recurrent	rGBM	IV	Male	46	156	1	0	1	Wildtype	Non-codel	Unmethylated	Older	1.80733662444434	High
491	CGGA_492	Recurrent	rAA	III	Male	27	652	0	1	1	Wildtype	Non-codel	Unmethylated	Younger	1.58769844672371	High
492	CGGA_503	Primary	A	II	Male	51	4410	0	1	1	Mutant	Non-codel	Unmethylated	Older	0.448212486686062	Low
493	CGGA_507	Recurrent	rAA	III	Female	53	302	1	0	1	Mutant	Non-codel	Methylated	Older	0.808174137843597	Low
494	CGGA_509	Primary	GBM	IV	Male	38	623	1	1	0	Wildtype	Non-codel	Unmethylated	Younger	2.41093125627013	High
495	CGGA_521	Primary	AA	III	Male	32	514	1	1	0	Wildtype	Non-codel	Unmethylated	Younger	1.4428903103779	High
496	CGGA_530	Recurrent	rGBM	IV	Female	41	506	1	0	1	Wildtype	Non-codel	Methylated	Younger	2.77111910240489	High
497	CGGA_554	Recurrent	rAOA	III	Female	46	134	1	0	0	NA	Non-codel	Methylated	Older	0.615194022810558	Low
498	CGGA_568	Recurrent	rGBM	IV	Male	14	285	1	0	1	Wildtype	Non-codel	Unmethylated	Younger	1.60902436531821	High
499	CGGA_583	Primary	A	II	Female	36	3107	1	1	0	Mutant	NA	Unmethylated	Younger	0.49307552817292	Low
500	CGGA_619	Recurrent	rA	II	Male	40	550	1	0	0	Wildtype	Non-codel	NA	Younger	2.03924109069394	High
501	CGGA_621	Recurrent	rAA	III	Male	40	NA	NA	1	0	Mutant	Non-codel	Unmethylated	Younger	0.728036312411537	Low
502	CGGA_625	Recurrent	rAO	III	Female	33	2465	1	0	0	Mutant	Codel	Unmethylated	Younger	0.360247505749482	Low
503	CGGA_634	Primary	AA	III	Female	35	2633	1	1	0	Mutant	Non-codel	Unmethylated	Younger	0.641819859555271	Low
504	CGGA_652	Recurrent	rAA	III	Male	42	476	1	0	1	Mutant	Non-codel	Methylated	Younger	0.674220942386488	Low
505	CGGA_663	Primary	A	II	Female	29	4210	0	1	1	Mutant	Non-codel	Unmethylated	Younger	0.442712028984197	Low
506	CGGA_703	Recurrent	rAO	III	Female	31	1355	1	0	1	Mutant	Non-codel	NA	Younger	3.29122946235037	High
507	CGGA_705	Primary	AA	III	Male	41	1507	1	1	0	Mutant	Non-codel	Unmethylated	Younger	0.845967393820447	Low
508	CGGA_707	Primary	O	II	Female	39	3299	1	1	0	Mutant	Codel	NA	Younger	0.653689336349029	Low
509	CGGA_720	Recurrent	rA	II	Female	46	1258	1	0	0	Mutant	Non-codel	Unmethylated	Older	0.778967703058264	Low
510	CGGA_721	Primary	A	II	Male	45	2552	1	1	1	Mutant	Non-codel	Unmethylated	Older	0.972075237506955	High
511	CGGA_724	Recurrent	rA	II	Male	32	4147	0	0	0	Mutant	Non-codel	Unmethylated	Younger	0.707727327890295	Low
512	CGGA_730	Recurrent	rO	II	Female	51	2118	1	0	0	Mutant	Codel	NA	Older	0.711735455012466	Low
513	CGGA_763	Recurrent	rAA	III	Male	52	319	0	0	0	Wildtype	Non-codel	Unmethylated	Older	0.95095817070447	High
514	CGGA_777	Recurrent	rGBM	IV	Male	46	146	1	0	0	Wildtype	Non-codel	Unmethylated	Older	3.38164870337434	High
515	CGGA_780	Recurrent	rAO	III	Female	64	923	1	0	1	Wildtype	Non-codel	Unmethylated	Older	1.44650983478095	High
516	CGGA_799	Recurrent	rAO	III	Male	53	1868	1	0	1	Mutant	Codel	Methylated	Older	0.810181357309701	Low
517	CGGA_809	Primary	A	II	Male	26	1252	1	1	0	Mutant	Non-codel	Unmethylated	Younger	0.720673997982185	Low
518	CGGA_810	Recurrent	rAO	III	Male	20	551	1	1	1	Wildtype	Non-codel	Unmethylated	Younger	2.96308910352942	High
519	CGGA_825	Recurrent	rAA	III	Male	36	836	1	1	1	Mutant	Non-codel	NA	Younger	1.33688100327053	High
520	CGGA_831	Primary	GBM	IV	Female	55	546	1	1	1	Wildtype	Non-codel	Unmethylated	Older	1.97915915246777	High
521	CGGA_846	Recurrent	rA	II	Female	39	2991	0	0	1	Wildtype	Non-codel	NA	Younger	0.926557136530854	High
522	CGGA_852	Primary	AA	III	Male	40	169	1	1	0	Wildtype	Non-codel	Unmethylated	Younger	1.59924019165075	High
523	CGGA_861	Primary	AA	III	Male	29	893	1	0	0	Wildtype	Non-codel	NA	Younger	0.909918377190792	Low
524	CGGA_862	Recurrent	rA	II	Male	30	NA	NA	0	NA	Mutant	Non-codel	NA	Younger	1.15150219442214	High
525	CGGA_863	Primary	A	II	Female	42	2073	1	1	0	Wildtype	Non-codel	Unmethylated	Younger	0.809076455762887	Low
526	CGGA_867	Recurrent	rAA	III	Female	40	367	1	1	0	Mutant	Non-codel	Methylated	Younger	1.39586289979512	High
527	CGGA_869	Recurrent	rGBM	IV	Female	36	537	0	NA	NA	Wildtype	Non-codel	Unmethylated	Younger	4.49154570290964	High
528	CGGA_881	Recurrent	rAA	III	Female	23	252	1	0	1	Wildtype	Non-codel	NA	Younger	0.777306890525901	Low
529	CGGA_882	Recurrent	rAA	III	Male	30	1008	0	1	0	Mutant	Non-codel	NA	Younger	0.681400188949578	Low
530	CGGA_883	Recurrent	rA	II	Female	39	NA	NA	0	NA	Mutant	Non-codel	NA	Younger	0.563187981614827	Low
531	CGGA_887	Recurrent	rAO	III	Male	25	NA	NA	NA	NA	Wildtype	Non-codel	NA	Younger	1.09974874399725	High
532	CGGA_888	Recurrent	rAO	III	Male	29	669	1	1	1	Mutant	Codel	NA	Younger	0.426175800775383	Low
533	CGGA_889	Primary	A	II	Male	23	3943	0	1	1	Mutant	Non-codel	NA	Younger	0.591135457195181	Low
534	CGGA_890	Primary	AA	III	Male	39	2982	1	1	0	Mutant	Non-codel	NA	Younger	0.561741657207194	Low
535	CGGA_901	Primary	AA	III	Male	40	929	1	0	0	Mutant	Non-codel	NA	Younger	0.37318074426481	Low
536	CGGA_903	Primary	AA	III	Female	27	1455	1	1	0	Mutant	Non-codel	NA	Younger	0.849537028344091	Low
537	CGGA_D19	Recurrent	rO	II	Female	64	297	1	0	0	Mutant	Codel	Methylated	Older	1.06796031386885	High
538	CGGA_D28	Primary	AA	III	Male	25	860	1	1	0	Mutant	Non-codel	NA	Younger	0.528246321513985	Low
539	CGGA_D49	Recurrent	NA	NA	Female	32	NA	NA	NA	NA	Mutant	Codel	NA	Younger	0.527241389359231	Low
540	CGGA_D50	Recurrent	rO	II	Male	30	782	1	0	0	Mutant	Codel	NA	Younger	0.43950072955557	Low
541	CGGA_D53	Recurrent	rGBM	IV	Male	30	NA	NA	NA	NA	Wildtype	Non-codel	Unmethylated	Younger	3.69051196290797	High
542	CGGA_J50	Recurrent	rOA	II	Male	27	1693	1	1	1	Mutant	NA	NA	Younger	0.687044174553806	Low
543	CGGA_J73	Primary	AO	III	Female	34	1134	1	1	1	Mutant	NA	NA	Younger	0.618416447572438	Low
544	CGGA_P100	Primary	GBM	IV	Male	67	268	1	NA	NA	Wildtype	Non-codel	NA	Older	1.53001633116302	High
545	CGGA_P102	Primary	GBM	IV	Male	30	1269	1	1	1	Mutant	Non-codel	NA	Younger	2.90446241304796	High
546	CGGA_P103	Primary	O	II	Male	34	1651	0	1	0	Mutant	Codel	NA	Younger	0.368551220905751	Low
547	CGGA_P104	Recurrent	rAOA	III	Female	36	167	1	NA	1	Mutant	NA	NA	Younger	1.33327745854334	High
548	CGGA_P106	Recurrent	rGBM	IV	Male	24	71	1	1	1	Wildtype	Non-codel	NA	Younger	2.63206797297528	High
549	CGGA_P107	Primary	A	II	Male	26	NA	NA	NA	NA	Mutant	Non-codel	NA	Younger	0.445966958465635	Low
550	CGGA_P108	Primary	AA	III	Female	30	1644	0	1	1	Wildtype	Non-codel	NA	Younger	1.67455249919842	High
551	CGGA_P109	Recurrent	rGBM	IV	Male	35	407	1	0	1	Mutant	Non-codel	NA	Younger	1.93963077653731	High
552	CGGA_P11	Primary	A	II	Female	38	NA	NA	NA	NA	Mutant	Non-codel	NA	Younger	0.930433009594984	High
553	CGGA_P110	Primary	AO	III	Female	56	800	1	1	1	Wildtype	Non-codel	NA	Older	1.97950813398217	High
554	CGGA_P111	Primary	O	II	Female	44	1638	0	0	0	Mutant	Codel	NA	Older	0.59334595316384	Low
555	CGGA_P112	Primary	GBM	IV	Male	65	834	1	1	1	Wildtype	Non-codel	NA	Older	0.829353455980451	Low
556	CGGA_P113	Primary	A	II	Male	32	1708	0	1	0	Wildtype	Non-codel	NA	Younger	0.727239610081403	Low
557	CGGA_P114	Primary	O	II	Male	32	NA	1	1	NA	Mutant	Codel	NA	Younger	0.444600224058279	Low
558	CGGA_P115	Primary	A	II	Male	25	1626	0	1	0	Wildtype	NA	NA	Younger	1.05021967146854	High
559	CGGA_P116	Primary	GBM	IV	Male	58	305	1	1	NA	Wildtype	NA	NA	Older	1.74585357009512	High
560	CGGA_P121	Primary	A	II	Male	39	1608	0	1	0	Wildtype	Non-codel	NA	Younger	0.5995800321143	Low
561	CGGA_P122	Recurrent	rO	II	Male	43	1638	0	1	0	Mutant	Codel	NA	Older	0.497511258458647	Low
562	CGGA_P128	Primary	A	II	Male	41	1586	0	1	0	Mutant	Non-codel	NA	Younger	0.433613109093261	Low
563	CGGA_P13	Primary	O	II	Female	40	1938	0	0	0	Mutant	Codel	NA	Younger	0.320991507496868	Low
564	CGGA_P131	Primary	AO	III	Female	45	1596	0	1	1	Mutant	Codel	NA	Older	0.35667387417511	Low
565	CGGA_P132	Primary	O	II	Male	42	1603	0	1	0	Mutant	Codel	NA	Younger	0.74705973962496	Low
566	CGGA_P136	Primary	GBM	IV	Female	41	842	1	1	1	Wildtype	NA	NA	Younger	1.8114982379863	High
567	CGGA_P137	Primary	A	II	Male	42	1526	0	0	0	Mutant	Non-codel	NA	Younger	0.479420604964949	Low
568	CGGA_P142	Primary	AO	III	Male	45	1558	0	1	1	Mutant	Codel	NA	Older	0.866467898519111	Low
569	CGGA_P143	Primary	GBM	IV	Female	66	261	1	1	1	Wildtype	Non-codel	NA	Older	4.3862782103429	High
570	CGGA_P144	Primary	AA	III	Male	44	1559	0	1	1	Mutant	Non-codel	NA	Older	0.639328399107619	Low
571	CGGA_P145	Primary	A	II	Male	53	308	1	1	0	Mutant	Non-codel	NA	Older	0.697118337989451	Low
572	CGGA_P146	Recurrent	rA	II	Male	31	NA	0	1	1	Mutant	Non-codel	NA	Younger	0.885274641821133	Low
573	CGGA_P147	Primary	A	II	Male	52	863	1	1	0	Mutant	Non-codel	NA	Older	0.635246850078007	Low
574	CGGA_P15	Primary	GBM	IV	Male	49	723	1	1	1	NA	Non-codel	NA	Older	0.673913633442888	Low
575	CGGA_P150	Primary	A	II	Male	34	NA	0	1	0	Mutant	Non-codel	NA	Younger	0.617738296218071	Low
576	CGGA_P151	Primary	A	II	Female	46	1582	0	1	1	Mutant	Non-codel	NA	Older	0.789247343391847	Low
577	CGGA_P153	Primary	A	II	Male	45	1484	0	1	1	Mutant	NA	NA	Older	0.393689739638322	Low
578	CGGA_P154	Primary	GBM	IV	Male	50	NA	NA	NA	NA	Mutant	NA	NA	Older	0.349426519255618	Low
579	CGGA_P155	Primary	A	II	Male	50	1483	0	1	1	Wildtype	Non-codel	NA	Older	1.39503419585922	High
580	CGGA_P156	Primary	O	II	Male	30	1488	0	0	0	Mutant	Codel	NA	Younger	0.488233638955535	Low
581	CGGA_P157	Primary	AA	III	Female	55	470	1	1	1	Wildtype	Non-codel	NA	Older	0.868932105105916	Low
582	CGGA_P158	Primary	OA	II	Male	27	1510	0	1	1	Mutant	NA	NA	Younger	0.373108573710903	Low
583	CGGA_P159	Primary	AA	III	Male	59	211	1	0	0	Wildtype	Non-codel	NA	Older	1.53478835285639	High
584	CGGA_P16	Primary	GBM	IV	Male	38	NA	NA	NA	NA	Mutant	Codel	NA	Younger	0.607625863745988	Low
585	CGGA_P160	Primary	GBM	IV	Female	72	219	1	1	1	Wildtype	Non-codel	NA	Older	2.89649215397318	High
586	CGGA_P163	Recurrent	rAO	III	Female	45	855	1	1	1	Mutant	Non-codel	Unmethylated	Older	0.572560558279198	Low
587	CGGA_P164	Primary	GBM	IV	Male	27	1553	0	1	1	Wildtype	NA	NA	Younger	0.648850406590401	Low
588	CGGA_P165	Primary	AOA	III	Female	51	598	1	1	1	Mutant	NA	NA	Older	0.325602084700789	Low
589	CGGA_P17	Primary	AO	III	Male	30	1930	0	1	1	Mutant	Codel	NA	Younger	0.540888657047108	Low
590	CGGA_P172	Primary	AA	III	Male	33	1049	1	1	1	Mutant	NA	NA	Younger	0.497224221686041	Low
591	CGGA_P173	Primary	A	II	Male	31	1448	0	1	0	Mutant	Non-codel	Unmethylated	Younger	0.725418283849844	Low
592	CGGA_P174	Primary	O	II	Male	31	1482	0	1	1	Mutant	Codel	NA	Younger	0.315433056829627	Low
593	CGGA_P175	Recurrent	rGBM	IV	Male	45	183	1	1	1	Wildtype	NA	NA	Older	1.82669946965119	High
594	CGGA_P176	Primary	O	II	Female	32	804	0	1	0	Mutant	Codel	NA	Younger	0.412714078492604	Low
595	CGGA_P177	Primary	A	II	Male	43	1442	0	1	1	Wildtype	Non-codel	Methylated	Older	1.00049075803755	High
596	CGGA_P178	Primary	GBM	IV	Female	52	1442	0	1	1	Wildtype	NA	Methylated	Older	0.722470161366789	Low
597	CGGA_P179	Primary	A	II	Female	53	1454	0	1	1	Mutant	Non-codel	Methylated	Older	0.774801277772394	Low
598	CGGA_P18	Primary	AA	III	Male	40	387	1	0	1	Mutant	Non-codel	NA	Younger	0.645869867849878	Low
599	CGGA_P180	Primary	GBM	IV	Male	47	260	1	1	1	Mutant	NA	NA	Older	1.88971965828578	High
600	CGGA_P181	Primary	AA	III	Female	21	238	1	NA	NA	Wildtype	Non-codel	NA	Younger	1.05000812875465	High
601	CGGA_P182	Recurrent	rGBM	IV	Female	58	1512	0	1	1	Wildtype	Non-codel	NA	Older	3.12905203311642	High
602	CGGA_P183	Primary	AO	III	Male	58	1512	0	1	1	Mutant	Codel	NA	Older	0.45450172218282	Low
603	CGGA_P185	Recurrent	rAA	III	Female	41	502	1	1	1	Mutant	Non-codel	NA	Younger	1.15510996793265	High
604	CGGA_P19	Primary	A	II	Male	39	1924	0	1	1	Mutant	Non-codel	NA	Younger	0.692327919180868	Low
605	CGGA_P199	Recurrent	rGBM	IV	Male	66	203	1	0	0	Wildtype	Non-codel	NA	Older	3.07940690387494	High
606	CGGA_P20	Primary	A	II	Female	58	1923	0	1	0	Mutant	Non-codel	NA	Older	0.514032930454256	Low
607	CGGA_P205	Primary	GBM	IV	Male	66	583	1	1	1	Wildtype	NA	NA	Older	1.76659940540521	High
608	CGGA_P21	Primary	A	II	Male	25	1922	0	1	1	Mutant	Non-codel	NA	Younger	1.43287110803318	High
609	CGGA_P22	Primary	GBM	IV	Male	62	406	1	1	1	Wildtype	Non-codel	NA	Older	1.81929100608907	High
610	CGGA_P23	Primary	AA	III	Female	62	392	1	1	1	Wildtype	NA	NA	Older	0.767708953239735	Low
611	CGGA_P25	Primary	GBM	IV	Male	64	147	1	1	1	Wildtype	NA	NA	Older	1.21699852081458	High
612	CGGA_P265	Primary	AA	III	Male	36	779	1	1	1	Wildtype	NA	Methylated	Younger	1.86418421999615	High
613	CGGA_P266	Primary	AA	III	Female	28	253	1	1	1	Wildtype	NA	Methylated	Younger	1.58098290395257	High
614	CGGA_P269	Recurrent	rAO	III	Female	47	511	1	1	1	Wildtype	Codel	NA	Older	0.851122046721684	Low
615	CGGA_P27	Primary	A	II	Female	37	413	0	1	0	Mutant	Non-codel	NA	Younger	0.366459185879787	Low
616	CGGA_P270	Recurrent	rA	II	Male	33	NA	1	1	1	Mutant	Non-codel	Unmethylated	Younger	0.539152070013077	Low
617	CGGA_P271	Primary	A	II	Male	42	1376	0	1	0	Mutant	NA	Methylated	Younger	0.336743695467104	Low
618	CGGA_P279	Recurrent	rAO	III	Female	47	1334	0	1	1	Mutant	Codel	NA	Older	0.515623361774935	Low
619	CGGA_P28	Primary	GBM	IV	Male	61	107	1	0	0	Wildtype	Non-codel	NA	Older	1.81303243414247	High
620	CGGA_P280	Recurrent	rGBM	IV	Female	52	1342	0	1	1	Wildtype	Non-codel	Methylated	Older	0.800494292766808	Low
621	CGGA_P283	Recurrent	rGBM	IV	Male	38	1331	0	1	1	Wildtype	Non-codel	Methylated	Younger	2.71599475226062	High
622	CGGA_P286	Recurrent	rO	II	Female	57	658	0	NA	0	Mutant	Codel	Methylated	Older	0.609111566212502	Low
623	CGGA_P29	Recurrent	rAOA	III	Female	22	103	1	1	1	Mutant	NA	NA	Younger	1.19501657805865	High
624	CGGA_P295	Recurrent	rGBM	IV	Male	46	273	1	1	1	Wildtype	Non-codel	Unmethylated	Older	1.20468489408478	High
625	CGGA_P298	Recurrent	rAO	III	Female	50	NA	0	1	0	Mutant	Codel	Methylated	Older	0.566090715376503	Low
626	CGGA_P3	Recurrent	rAOA	III	Male	32	2126	0	1	0	Mutant	NA	NA	Younger	0.711365126706583	Low
627	CGGA_P30	Primary	A	II	Male	48	404	1	1	1	Wildtype	Non-codel	NA	Older	3.98034570870864	High
628	CGGA_P306	Recurrent	rO	II	Male	49	922	1	1	1	Mutant	Codel	Methylated	Older	0.62010684827989	Low
629	CGGA_P308	Recurrent	rAA	III	Male	38	563	1	1	1	Mutant	Non-codel	Methylated	Younger	0.960447188037944	High
630	CGGA_P31	Primary	A	II	Male	42	1883	0	0	1	Wildtype	Non-codel	NA	Younger	2.07586919858949	High
631	CGGA_P310	Recurrent	rAA	III	Female	47	224	1	1	1	NA	Codel	Methylated	Older	0.344722492265671	Low
632	CGGA_P311	Recurrent	rA	II	Male	36	1247	0	0	1	Mutant	Non-codel	Methylated	Younger	1.91567796758414	High
633	CGGA_P314	Recurrent	rAO	III	Female	34	1238	0	1	1	Mutant	Codel	Methylated	Younger	0.278251701818671	Low
634	CGGA_P315	Recurrent	rA	II	Female	47	451	1	NA	NA	Mutant	Non-codel	NA	Older	0.533934052156696	Low
635	CGGA_P316	Recurrent	rA	II	Male	44	567	0	NA	NA	NA	Non-codel	NA	Older	0.440936626783359	Low
636	CGGA_P319	Recurrent	rAA	III	Male	37	508	1	1	0	Mutant	Non-codel	Methylated	Younger	1.18676740735888	High
637	CGGA_P326	Recurrent	rAA	III	Female	48	1217	0	1	1	Mutant	Non-codel	Methylated	Older	0.699659064898625	Low
638	CGGA_P328	Recurrent	rAA	III	Female	54	580	1	1	1	Mutant	Non-codel	NA	Older	1.44471804471627	High
639	CGGA_P335	Recurrent	rGBM	IV	Male	42	1203	0	1	1	Mutant	Codel	Methylated	Younger	0.587749546059586	Low
640	CGGA_P337	Recurrent	rAO	III	Female	61	689	1	1	1	Mutant	Codel	Methylated	Older	0.652479295017055	Low
641	CGGA_P338	Recurrent	rO	II	Male	51	1198	0	1	1	Wildtype	Non-codel	Methylated	Older	1.08535001938644	High
642	CGGA_P346	Recurrent	rA	II	Male	42	522	0	NA	0	Mutant	Non-codel	NA	Younger	1.26410369857118	High
643	CGGA_P356	Recurrent	rA	II	Female	22	569	1	1	1	Mutant	Non-codel	Methylated	Younger	0.661739030864934	Low
644	CGGA_P358	Recurrent	rA	II	Male	44	1168	0	1	1	Mutant	Non-codel	Unmethylated	Older	1.20962130646892	High
645	CGGA_P364	Recurrent	rAA	III	Female	41	495	1	1	0	Mutant	Non-codel	Methylated	Younger	1.51376172984833	High
646	CGGA_P385	Recurrent	rGBM	IV	Male	22	1112	0	1	1	Wildtype	Non-codel	NA	Younger	1.10743298083814	High
647	CGGA_P388	Recurrent	rAA	III	Female	37	293	1	1	1	Mutant	Non-codel	Methylated	Younger	1.3199840333082	High
648	CGGA_P392	Recurrent	rA	II	Male	35	1099	0	1	1	Mutant	Codel	Methylated	Younger	0.331476454271765	Low
649	CGGA_P399	Recurrent	rO	II	Female	41	1090	0	1	1	Mutant	Codel	Methylated	Younger	0.529159209174689	Low
650	CGGA_P401	Recurrent	rGBM	IV	Male	31	788	1	1	NA	Mutant	Non-codel	NA	Younger	0.974290459295233	High
651	CGGA_P411	Recurrent	rGBM	IV	Female	47	440	1	1	1	Mutant	Non-codel	Methylated	Older	1.33248242476666	High
652	CGGA_P415	Recurrent	rGBM	IV	Female	56	195	1	NA	1	Wildtype	Non-codel	NA	Older	1.94631087486124	High
653	CGGA_P416	Recurrent	rAO	III	Male	29	1069	0	1	1	Mutant	Codel	Methylated	Younger	0.397889638773429	Low
654	CGGA_P421	Recurrent	rAA	III	Male	26	308	1	NA	1	Mutant	Non-codel	Methylated	Younger	1.6464368972101	High
655	CGGA_P422	Primary	O	II	Female	41	1091	0	1	0	Mutant	Codel	Methylated	Younger	0.378126195979677	Low
656	CGGA_P437	Primary	AO	III	Female	47	1023	0	0	1	Mutant	Codel	NA	Older	0.533474171421414	Low
657	CGGA_P438	Recurrent	rAO	III	Male	41	1023	0	1	1	Mutant	Codel	NA	Younger	0.642932978032887	Low
658	CGGA_P439	Recurrent	rA	II	Male	45	1022	0	1	1	Mutant	Non-codel	NA	Older	0.883167384997123	Low
659	CGGA_P446	Recurrent	rAO	III	Female	47	1009	0	1	1	Mutant	Codel	NA	Older	0.491482403612455	Low
660	CGGA_P461	Recurrent	rAA	III	Male	28	599	1	1	1	Mutant	Non-codel	Methylated	Younger	1.38442195540667	High
661	CGGA_P468	Primary	AO	III	Female	42	974	0	1	1	Mutant	Codel	Methylated	Younger	0.705214803037651	Low
662	CGGA_P483	Recurrent	rAA	III	Male	41	299	1	1	1	Wildtype	Non-codel	Methylated	Younger	0.975843623239978	High
663	CGGA_P492	Recurrent	rO	II	Female	44	938	0	0	1	Mutant	Codel	Methylated	Older	0.313144533558852	Low
664	CGGA_P499	Recurrent	rGBM	IV	Female	69	NA	NA	NA	NA	Wildtype	Non-codel	NA	Older	1.48055883411132	High
665	CGGA_P5	Recurrent	rAA	III	Female	45	378	1	1	1	Mutant	Non-codel	NA	Older	2.26589397756308	High
666	CGGA_P500	Recurrent	rO	II	Female	34	930	0	1	0	Mutant	Codel	Methylated	Younger	0.391108794315682	Low
667	CGGA_P501	Recurrent	rA	II	Male	27	926	0	1	1	Mutant	Non-codel	Methylated	Younger	0.659149421407321	Low
668	CGGA_P505	Recurrent	rA	II	Male	34	924	0	1	0	Mutant	Non-codel	Methylated	Younger	0.77605673396804	Low
669	CGGA_P508	Recurrent	rAA	III	Male	40	377	1	1	1	Mutant	Non-codel	Methylated	Younger	0.772552385422313	Low
670	CGGA_P510	Recurrent	rAO	III	Male	42	912	0	1	1	Mutant	Non-codel	Methylated	Younger	1.20423709825369	High
671	CGGA_P512	Recurrent	rGBM	IV	Male	23	541	1	1	1	Wildtype	Non-codel	Methylated	Younger	1.02594859574431	High
672	CGGA_P520	Recurrent	rAO	III	Female	44	884	0	1	1	Mutant	Codel	NA	Older	0.533624356045829	Low
673	CGGA_P568	Recurrent	rAO	III	Female	23	218	1	1	1	Mutant	Codel	Methylated	Younger	0.983305991294784	High
674	CGGA_P585	Recurrent	rGBM	IV	Male	50	344	1	1	1	Wildtype	Non-codel	Methylated	Older	1.54048935718727	High
675	CGGA_P594	Recurrent	rAA	III	Male	40	84	1	1	1	Wildtype	Non-codel	Unmethylated	Younger	1.73927220866707	High
676	CGGA_P596	Recurrent	rGBM	IV	Female	60	777	0	1	1	Mutant	Codel	Methylated	Older	0.497582386496096	Low
677	CGGA_P604	Recurrent	rAA	III	Female	15	262	1	1	1	Wildtype	Non-codel	Unmethylated	Younger	1.06309612446253	High
678	CGGA_P609	Primary	GBM	IV	Female	19	726	0	1	1	Wildtype	Non-codel	Unmethylated	Younger	0.886624308511271	Low
679	CGGA_P610	Recurrent	rGBM	IV	Male	62	345	1	1	1	Wildtype	NA	Methylated	Older	2.4743898344127	High
680	CGGA_P615	Recurrent	rO	II	Male	40	NA	NA	NA	NA	Mutant	Codel	Methylated	Younger	0.577876094130081	Low
681	CGGA_P619	Recurrent	rGBM	IV	Female	66	236	1	1	1	Wildtype	Non-codel	NA	Older	1.55860319941365	High
682	CGGA_P623	Primary	AA	III	Male	52	NA	NA	NA	NA	Mutant	Non-codel	NA	Older	1.28665768388348	High
683	CGGA_P625	Recurrent	rGBM	IV	Female	46	161	1	NA	NA	Mutant	Non-codel	Methylated	Older	1.81568669491008	High
684	CGGA_P633	Recurrent	rAA	III	Female	40	676	0	1	1	Mutant	Non-codel	NA	Younger	0.92316806162336	High
685	CGGA_P7	Recurrent	rGBM	IV	Male	45	110	1	NA	1	Wildtype	Non-codel	NA	Older	3.19354167535099	High
686	CGGA_P83	Primary	A	II	Female	28	1698	0	1	1	Mutant	Non-codel	NA	Younger	1.02260782021014	High
687	CGGA_P84	Primary	A	II	Female	40	1694	0	1	0	Mutant	Non-codel	NA	Younger	0.523948101661538	Low
688	CGGA_P86	Primary	O	II	Female	34	1694	0	1	0	Mutant	Codel	NA	Younger	0.341672076751287	Low
689	CGGA_P87	Recurrent	rGBM	IV	Male	32	240	1	NA	1	Mutant	Non-codel	NA	Younger	1.76294431643725	High
690	CGGA_P89	Recurrent	rGBM	IV	Male	42	294	1	1	1	Wildtype	Non-codel	NA	Younger	2.83685351676312	High
691	CGGA_P93	Primary	A	II	Female	45	1678	0	1	1	Mutant	Non-codel	NA	Older	0.777225576846522	Low
692	CGGA_P98	Recurrent	rAA	III	Male	44	317	1	1	1	Mutant	Non-codel	NA	Older	0.727166556173666	Low
693	CGGA_P99	Recurrent	rGBM	IV	Male	52	679	0	1	1	Mutant	Non-codel	NA	Older	0.765738456640926	Low
