# Supplementary material for: A glycosylation-related gene signature predicts prognosis, immune microenvironment infiltration, and drug sensitivity in glioma
Source: Front Pharmacol. 2024 Jan 16;14:1259051. doi: 10.3389/fphar.2023.1259051 (PMC10824914; doi:10.3389/fphar.2023.1259051)
Supplement: Supplementary file 4 [file DataSheet2.ZIP › Datasheet/CliniGBMFull.csv]

barcode	patient	sample	shortLetterCode	definition	sample_submitter_id	sample_type_id	sample_id	submitter_id	state	is_ffpe	sample_type	tissue_type	intermediate_dimension	pathology_report_uuid	shortest_dimension	longest_dimension	synchronous_malignancy	morphology	days_to_diagnosis	treatments	last_known_disease_status	tissue_or_organ_of_origin	days_to_last_follow_up	age_at_diagnosis	primary_diagnosis	classification_of_tumor	diagnosis_id	prior_malignancy	year_of_diagnosis	icd_10_code	site_of_resection_or_biopsy	prior_treatment	tumor_grade	progression_or_recurrence	alcohol_history	exposure_id	race	gender	ethnicity	vital_status	age_at_index	days_to_birth	year_of_birth	demographic_id	days_to_death	year_of_death	bcr_patient_barcode	primary_site	project_id
TCGA-32-2634-01A-01R-1850-01	TCGA-32-2634	TCGA-32-2634-01A	TP	Primary solid Tumor	TCGA-32-2634-01A	01	a16af0bf-558c-4fa7-93d2-c6c82a8ac483	TCGA-32-2634	released	FALSE	Primary Tumor	Not Reported	0,8	38156b43-7b5a-4d7f-aef6-4922f6a2a690	0,2	0,9	Not Reported	9440/3	0		not reported	Brain, NOS	693	29964	Glioblastoma	not reported	1395d750-6152-586c-99db-63cc73632eef	not reported	2009	C71.9	Brain, NOS	No	not reported	not reported	Not Reported	7b5f0d13-e24d-5cc0-9c0a-c61ed93e5393	white	male	not hispanic or latino	Alive	82	-29964	1927	22be2736-9a63-512f-a903-b830fa6811b6	NA	NA	TCGA-32-2634-01A		TCGA-GBM
TCGA-12-3652-01A-01R-1849-01	TCGA-12-3652	TCGA-12-3652-01A	TP	Primary solid Tumor	TCGA-12-3652-01A	01	d90c750f-ff7f-4b5e-ae23-631b75bf5158	TCGA-12-3652	released	FALSE	Primary Tumor	Not Reported	0,8	ee607e3d-3aed-4b43-a0cf-ff0e4ca7375b	0,3	1,0	Not Reported	9440/3	0		not reported	Brain, NOS	1050	21920	Glioblastoma	not reported	0ca5e662-4ea0-5445-9c63-007a24aa0be7	not reported	2003	C71.9	Brain, NOS	No	not reported	not reported	Not Reported	0f75da72-c740-51c3-9e90-4d6c9f6f70e2	white	male	not hispanic or latino	Dead	60	-21920	1943	4c0b3248-8aae-5be8-8db5-5559dfade85d	1062	2005	TCGA-12-3652-01A		TCGA-GBM
TCGA-32-2638-01A-01R-1850-01	TCGA-32-2638	TCGA-32-2638-01A	TP	Primary solid Tumor	TCGA-32-2638-01A	01	1c7c4001-1505-4667-80b6-a7491c16a16c	TCGA-32-2638	released	FALSE	Primary Tumor	Not Reported	0,6	ed601144-2884-4d75-886c-eaaab49a6c33	0,3	2,0	Not Reported	9440/3	0		not reported	Brain, NOS	644	24658	Glioblastoma	not reported	a9f78259-a67b-55ea-b11e-b80ff9c8e725	not reported	2009	C71.9	Brain, NOS	No	not reported	not reported	Not Reported	fbf37f2a-5878-53f7-be6c-fa8918aad630	white	male	not hispanic or latino	Dead	67	-24658	1942	5505fe11-d052-51c0-900c-abc6623fab4e	766	NA	TCGA-32-2638-01A		TCGA-GBM
TCGA-06-0882-01A-01R-1849-01	TCGA-06-0882	TCGA-06-0882-01A	TP	Primary solid Tumor	TCGA-06-0882-01A	01	ad7bb206-4bad-4d3e-9db4-c76514398ec9	TCGA-06-0882	released	FALSE	Primary Tumor	Not Reported	0,8	f2de8883-bc9a-4578-a154-a70335786740	0,6	1,4	Not Reported	9440/3	0		not reported	Brain, NOS	165	11112	Glioblastoma	not reported	6ae64e35-2c8f-5aea-aba2-58f534ab51d8	not reported	2008	C71.9	Brain, NOS	No	not reported	not reported	Not Reported	6442e39c-0ebc-5ad2-8887-ed4b90a6565e	white	male	not hispanic or latino	Dead	30	-11112	1978	746ed7d5-e63b-542d-94c3-8abb00983274	632	NA	TCGA-06-0882-01A		TCGA-GBM
TCGA-06-0168-01A-01R-1849-01	TCGA-06-0168	TCGA-06-0168-01A	TP	Primary solid Tumor	TCGA-06-0168-01A	01	d2fd4201-0a18-445e-8f83-ba67f4343e92	TCGA-06-0168	released	FALSE	Primary Tumor	Not Reported	NA	204cc10b-2024-400f-bcaa-161955d0f3b5	NA	NA	Not Reported	9440/3	0		not reported	Brain, NOS	579	21776	Glioblastoma	not reported	6620ac25-794a-5fe1-a8ba-faa3c9cb1bba	not reported	2002	C71.9	Brain, NOS	No	not reported	not reported	Not Reported	ec8ce574-cb8d-5074-a568-6b2fda681506	white	female	not hispanic or latino	Dead	59	-21776	1943	6483aaa8-c90f-552f-926f-f62e94e25cb5	598	2003	TCGA-06-0168-01A		TCGA-GBM
TCGA-12-1597-01B-01R-1849-01	TCGA-12-1597	TCGA-12-1597-01B	TP	Primary solid Tumor	TCGA-12-1597-01B	01	496b5fda-b5bf-4997-9569-33fd6ae0e78c	TCGA-12-1597	released	FALSE	Primary Tumor	Not Reported	1,0	c29d6544-408e-4628-9b49-f3191f96bb0b	0,4	1,0	Not Reported	9440/3	0		not reported	Brain, NOS	427	22865	Glioblastoma	not reported	68c9b9cc-1887-5dbc-b246-5a67304931a6	not reported	2002	C71.9	Brain, NOS	No	not reported	not reported	Not Reported	4272d497-f395-5649-9647-f905806ed426	white	female	not hispanic or latino	Dead	62	-22865	1940	7046e0e0-ce41-5d13-94ef-407e6c5154b1	675	2003	TCGA-12-1597-01B		TCGA-GBM
TCGA-28-2513-01A-01R-1850-01	TCGA-28-2513	TCGA-28-2513-01A	TP	Primary solid Tumor	TCGA-28-2513-01A	01	bc2ae761-e8bc-4f73-ac38-61674b7465fa	TCGA-28-2513	released	FALSE	Primary Tumor	Not Reported	0,4	c7ba045f-48dd-42ea-8da8-a5811b74e9fa	0,4	0,6	Not Reported	9440/3	0		not reported	Brain, NOS	222	25421	Glioblastoma	not reported	453d2fe4-7176-5466-a465-3ba26d437069	not reported	2009	C71.9	Brain, NOS	No	not reported	not reported	Not Reported	6474b990-c078-5330-b693-206c8a9fdb54	white	female	not hispanic or latino	Alive	69	-25421	1940	8cc2ce2e-9bf6-561b-83ef-c1bf1e906879	NA	NA	TCGA-28-2513-01A		TCGA-GBM
TCGA-32-2616-01A-01R-1850-01	TCGA-32-2616	TCGA-32-2616-01A	TP	Primary solid Tumor	TCGA-32-2616-01A	01	5405234c-f1bb-4d73-ad47-c2571aadc7f1	TCGA-32-2616	released	FALSE	Primary Tumor	Not Reported	0,4	317C0826-2B8D-4071-AC55-BAE793FD7CE9	0,2	0,6	Not Reported	9440/3	0		not reported	Brain, NOS	224	17781	Glioblastoma	not reported	f960c5d0-8b82-5a20-bf88-4d1eff053f84	not reported	2008	C71.9	Brain, NOS	No	not reported	not reported	Not Reported	f9b162f4-b1b3-5642-a628-60598b37a123	white	female	hispanic or latino	Dead	48	-17781	1960	663dadeb-16cc-5d8e-9f2d-006fa485cbfe	224	2008	TCGA-32-2616-01A		TCGA-GBM
TCGA-41-2572-01A-01R-1850-01	TCGA-41-2572	TCGA-41-2572-01A	TP	Primary solid Tumor	TCGA-41-2572-01A	01	6da1271f-ae25-4301-84be-6468e9b494f9	TCGA-41-2572	released	FALSE	Primary Tumor	Not Reported	0,4	b6c486c9-5fc6-4df1-8ec8-877c8fd96e49	0,4	0,6	Not Reported	9440/3	0		not reported	Brain, NOS	406	24505	Glioblastoma	not reported	6d9112c5-65b0-5af2-a808-31778f9b1413	not reported	2009	C71.9	Brain, NOS	No	not reported	not reported	Not Reported	159a754d-6b65-5b90-aa20-fde3cc64514c	white	male	not hispanic or latino	Dead	67	-24505	1942	eacacad0-6b5a-56f0-b16a-523581247f89	406	2010	TCGA-41-2572-01A		TCGA-GBM
TCGA-06-0750-01A-01R-1849-01	TCGA-06-0750	TCGA-06-0750-01A	TP	Primary solid Tumor	TCGA-06-0750-01A	01	35ced632-741e-470a-b978-d4d4528c28ed	TCGA-06-0750	released	FALSE	Primary Tumor	Not Reported	NA	723b1f21-67a7-4a47-ac10-d297ea428c8a	NA	NA	Not Reported	9440/3	0		not reported	Brain, NOS	28	16018	Glioblastoma	not reported	33c95b39-c25a-5d6d-9a0f-031c197fb640	not reported	2008	C71.9	Brain, NOS	No	not reported	not reported	Not Reported	ee31cc2f-dd13-58b9-ad13-1cd38f733ee6	white	male	not hispanic or latino	Dead	43	-16018	1965	d9ac8ea3-91fc-545d-aa34-5de1faa3b9cf	28	2008	TCGA-06-0750-01A		TCGA-GBM
TCGA-27-2521-01A-01R-1850-01	TCGA-27-2521	TCGA-27-2521-01A	TP	Primary solid Tumor	TCGA-27-2521-01A	01	c12d5a79-5d7e-4fd8-919c-f11441d03093	TCGA-27-2521	released	FALSE	Primary Tumor	Not Reported	0,6	3b0eadc8-f7c7-4458-a24f-5391314b8490	0,2	0,7	Not Reported	9440/3	0		not reported	Brain, NOS	316	12685	Glioblastoma	not reported	e346a255-fd8a-5291-912b-debf105f5b99	not reported	2009	C71.9	Brain, NOS	No	not reported	not reported	Not Reported	acc6f608-9724-5535-8896-4c3fb6bb6445	white	male	not hispanic or latino	Dead	34	-12685	1975	f4398279-dd69-573a-a390-73a7c9681f1a	510	NA	TCGA-27-2521-01A		TCGA-GBM
TCGA-06-5859-01A-01R-1849-01	TCGA-06-5859	TCGA-06-5859-01A	TP	Primary solid Tumor	TCGA-06-5859-01A	01	4c233158-9f8a-4048-a2ba-eee416e5c38a	TCGA-06-5859	released	FALSE	Primary Tumor	Not Reported	0,6	9baeb8a0-e852-4729-bfc6-e4666a1f0a37	0,6	0,8	Not Reported	9440/3	0		not reported	Brain, NOS	139	23211	Glioblastoma	not reported	e3834a48-5f8b-581e-b7f5-2a000befcf32	not reported	2011	C71.9	Brain, NOS	No	not reported	not reported	Not Reported	bf9e5721-15bf-5fb8-a9fe-3249c1096bad	white	male	not hispanic or latino	Alive	63	-23211	1948	cafe04c7-73bb-554c-8bee-acc6dcbffa8b	NA	NA	TCGA-06-5859-01A		TCGA-GBM
TCGA-28-5208-01A-01R-1850-01	TCGA-28-5208	TCGA-28-5208-01A	TP	Primary solid Tumor	TCGA-28-5208-01A	01	c286faa9-5ea2-487d-8d17-651be5988c04	TCGA-28-5208	released	FALSE	Primary Tumor	Not Reported	0,7	c683e7a3-f811-4f52-bcce-cf6eea75df12	0,4	1,1	Not Reported	9440/3	0		not reported	Brain, NOS	474	19053	Glioblastoma	not reported	5c4f05ac-c5be-5c5d-8175-e6ee5d9f1f09	not reported	2010	C71.9	Brain, NOS	No	not reported	not reported	Not Reported	1fcec6f7-5552-52e6-906b-226f44459939	white	male	not reported	Dead	52	-19053	1958	693628e9-5afd-553c-9eec-b1a821ecf102	544	NA	TCGA-28-5208-01A		TCGA-GBM
TCGA-16-0846-01A-01R-1850-01	TCGA-16-0846	TCGA-16-0846-01A	TP	Primary solid Tumor	TCGA-16-0846-01A	01	ba6fc830-9a21-4812-8d20-ce574fd4c8ce	TCGA-16-0846	released	FALSE	Primary Tumor	Not Reported	0,7	3AF0506F-002C-4FDD-A111-63C08424A867	0,5	2,0	Not Reported	9440/3	0		not reported	Brain, NOS	119	31111	Glioblastoma	not reported	746eb3de-9905-5d96-982f-5aa49d53ec20	not reported	2006	C71.9	Brain, NOS	No	not reported	not reported	Not Reported	496b028f-a318-5e47-889f-e8adced67ae9	white	male	not hispanic or latino	Dead	85	-31111	1921	153cd0db-0cb1-5c64-99ae-a63792a79bbf	119	2006	TCGA-16-0846-01A		TCGA-GBM
TCGA-06-2567-01A-01R-1849-01	TCGA-06-2567	TCGA-06-2567-01A	TP	Primary solid Tumor	TCGA-06-2567-01A	01	87817041-278c-41d8-9c27-bac80d299903	TCGA-06-2567	released	FALSE	Primary Tumor	Not Reported	0,8	455cace9-e0b5-4a2b-9e90-db88ed14f11b	0,8	1,0	Not Reported	9440/3	0		not reported	Brain, NOS	133	23759	Glioblastoma	not reported	30647248-8082-5c19-8d2d-885e77e2ca6f	not reported	2009	C71.9	Brain, NOS	No	not reported	not reported	Not Reported	ccfcfc8f-e064-5d61-a5c2-03ceab2df043	white	male	not hispanic or latino	Dead	65	-23759	1944	4a82f59f-5801-535f-b25e-3d5b25e9ed73	133	2009	TCGA-06-2567-01A		TCGA-GBM
TCGA-06-0178-01A-01R-1849-01	TCGA-06-0178	TCGA-06-0178-01A	TP	Primary solid Tumor	TCGA-06-0178-01A	01	f9d8d0d1-81d5-4ce2-8f01-83c5ae0acc90	TCGA-06-0178	released	FALSE	Primary Tumor	Not Reported	0,9	efa462f1-142c-45de-8234-7f9b12d7b701	0,2	0,9	Not Reported	9440/3	0		not reported	Brain, NOS	1642	14235	Glioblastoma	not reported	1a2ee787-e7ce-5aea-8fcf-85bf1cae01c9	not reported	2004	C71.9	Brain, NOS	No	not reported	not reported	Not Reported	ea29d406-8b11-5dcf-aba2-81e23cd089e4	white	male	not hispanic or latino	Dead	38	-14235	1966	2cde59a6-ccb8-5307-81bd-b2674c9271bf	2681	NA	TCGA-06-0178-01A		TCGA-GBM
TCGA-06-0744-01A-01R-1849-01	TCGA-06-0744	TCGA-06-0744-01A	TP	Primary solid Tumor	TCGA-06-0744-01A	01	c01952d4-ae81-48e2-8818-0e438e66b516	TCGA-06-0744	released	FALSE	Primary Tumor	Not Reported	NA	f01f0597-862d-4d9e-95de-a00604f9a298	NA	NA	Not Reported	9440/3	0		not reported	Brain, NOS	595	24471	Glioblastoma	not reported	48053e02-807a-5134-b6a4-511f932fc04e	not reported	2007	C71.9	Brain, NOS	No	not reported	not reported	Not Reported	14452b8e-8327-5f22-85b3-8ba1081d1097	white	male	not hispanic or latino	Dead	66	-24471	1941	924b028b-9698-5dce-b298-b16328edfab8	1426	NA	TCGA-06-0744-01A		TCGA-GBM
TCGA-14-0817-01A-01R-1849-01	TCGA-14-0817	TCGA-14-0817-01A	TP	Primary solid Tumor	TCGA-14-0817-01A	01	0f1c4d49-f774-449d-bbd0-f0c79629d13a	TCGA-14-0817	released	FALSE	Primary Tumor	Not Reported	1,0	c93c85d6-fda0-4aed-8846-624fa502ee41	0,3	1,0	Not Reported	9440/3	0		not reported	Brain, NOS	164	25425	Glioblastoma	not reported	c502496b-a84f-59a7-8f42-0e3cb3873c6b	not reported	2002	C71.9	Brain, NOS	No	not reported	not reported	Not Reported	827e11bf-8660-521e-a455-e06453d256cc	white	female	not reported	Dead	69	-25425	1933	ac2237d6-b7d0-5396-a0a8-cb1cfcba4508	164	2002	TCGA-14-0817-01A		TCGA-GBM
TCGA-12-3650-01A-01R-1849-01	TCGA-12-3650	TCGA-12-3650-01A	TP	Primary solid Tumor	TCGA-12-3650-01A	01	7701303e-eec6-4cb4-bc98-9d2cd7d49c14	TCGA-12-3650	released	FALSE	Primary Tumor	Not Reported	0,9	2a696ad0-69a3-435c-b4a4-c3ceb5fe28a6	0,2	1,0	Not Reported	9440/3	0		not reported	Brain, NOS	333	17138	Glioblastoma	not reported	ad74718d-3c35-5616-8624-2b950f277ad3	not reported	2008	C71.9	Brain, NOS	No	not reported	not reported	Not Reported	73098509-c001-5c62-9dcd-749f3a54fd23	white	male	not hispanic or latino	Dead	46	-17138	1962	75a2b489-0b2c-52a0-b380-a6bf5ed86f54	333	2008	TCGA-12-3650-01A		TCGA-GBM
TCGA-06-0139-01A-01R-1849-01	TCGA-06-0139	TCGA-06-0139-01A	TP	Primary solid Tumor	TCGA-06-0139-01A	01	2e54b242-9fda-4cb6-aeb7-4c3a56f8871a	TCGA-06-0139	released	FALSE	Primary Tumor	Not Reported	0,9	964df5a7-62aa-4cd7-b6ad-e41f27747616	0,8	0,9	Not Reported	9440/3	0		not reported	Brain, NOS	327	14729	Glioblastoma	not reported	eb2b81df-0ade-52aa-af8e-6cde966ed77f	not reported	2006	C71.9	Brain, NOS	No	not reported	not reported	Not Reported	29731179-7a4c-519e-b3e6-34d3dbf544e6	white	male	not hispanic or latino	Dead	40	-14729	1966	ea7ba022-31b7-58d4-8b0d-be1f2f93297f	362	2006	TCGA-06-0139-01A		TCGA-GBM
TCGA-06-0644-01A-02R-1849-01	TCGA-06-0644	TCGA-06-0644-01A	TP	Primary solid Tumor	TCGA-06-0644-01A	01	b89f08fa-e0f7-4b0f-9c97-fdc8b3fc40f0	TCGA-06-0644	released	FALSE	Primary Tumor	Not Reported	0,6	91fa8b36-59d2-4820-9ce0-14c8b7b38934	0,6	1,0	Not Reported	9440/3	0		not reported	Brain, NOS	375	26247	Glioblastoma	not reported	efb900b2-5796-5dd1-9efe-5c158ae6210e	not reported	2007	C71.9	Brain, NOS	No	not reported	not reported	Not Reported	5d865d5a-a8e4-5d48-9de6-9ee330ec959e	black or african american	male	not hispanic or latino	Dead	71	-26247	1936	1b0e4f36-0782-5ce2-9b09-6b94eaff76e4	384	NA	TCGA-06-0644-01A		TCGA-GBM
TCGA-06-2569-01A-01R-1849-01	TCGA-06-2569	TCGA-06-2569-01A	TP	Primary solid Tumor	TCGA-06-2569-01A	01	dbddb53a-e499-426f-a2fd-e3a141028a14	TCGA-06-2569	released	FALSE	Primary Tumor	Not Reported	0,8	3713fba7-46ff-4499-9027-dc719227e0bd	0,3	0,8	Not Reported	9440/3	0		not reported	Brain, NOS	13	8922	Glioblastoma	not reported	fc7c38d3-8066-52c0-8a64-76ba9cbbb4ef	not reported	2009	C71.9	Brain, NOS	No	not reported	not reported	Not Reported	4669d979-547d-5702-ab32-2d9fc2bd666a	black or african american	female	not hispanic or latino	Alive	24	-8922	1985	f884f664-6fd1-585d-8125-6908e4edd787	NA	NA	TCGA-06-2569-01A		TCGA-GBM
TCGA-27-1830-01A-01R-1850-01	TCGA-27-1830	TCGA-27-1830-01A	TP	Primary solid Tumor	TCGA-27-1830-01A	01	735793ad-9884-44bb-bd9c-5bd339764473	TCGA-27-1830	released	FALSE	Primary Tumor	Not Reported	0,5	19fb9f5c-3e84-471e-84a3-daae18d97d71	0,5	1,0	Not Reported	9440/3	0		not reported	Brain, NOS	146	21131	Glioblastoma	not reported	cbb2dd7a-0e67-54ea-97a5-b51a6e4a5e99	not reported	2007	C71.9	Brain, NOS	No	not reported	not reported	Not Reported	f10e2b9b-5018-5686-86ff-2b86da17eb7a	white	male	not hispanic or latino	Dead	57	-21131	1950	c9fadd6e-659e-5312-b12c-3b4c23572798	154	2007	TCGA-27-1830-01A		TCGA-GBM
TCGA-32-1970-01A-01R-1850-01	TCGA-32-1970	TCGA-32-1970-01A	TP	Primary solid Tumor	TCGA-32-1970-01A	01	115d06a0-7ffb-4e2f-bc09-59ea55d12894	TCGA-32-1970	released	FALSE	Primary Tumor	Not Reported	0,4	f55a66b9-6609-4ca0-bcad-11c787f25598	0,2	0,6	Not Reported	9440/3	0		not reported	Brain, NOS	468	21613	Glioblastoma	not reported	42c004cb-3395-5f62-86e5-d14693338838	not reported	2005	C71.9	Brain, NOS	No	not reported	not reported	Not Reported	a6532d2b-00ba-5be5-8367-a97b19447a29	white	male	not reported	Dead	59	-21613	1946	78a43d71-c1d9-58c0-a30b-aaa627cd4fff	468	2006	TCGA-32-1970-01A		TCGA-GBM
TCGA-27-2523-01A-01R-1850-01	TCGA-27-2523	TCGA-27-2523-01A	TP	Primary solid Tumor	TCGA-27-2523-01A	01	96881d37-7a3e-4910-b897-19453118fe7c	TCGA-27-2523	released	FALSE	Primary Tumor	Not Reported	0,8	13da443d-2407-4620-8963-f6bd4fb1dafc	0,3	0,9	Not Reported	9440/3	0		not reported	Brain, NOS	489	23034	Glioblastoma	not reported	c3fd4cc6-3a91-5443-988f-72cddcab1f8e	not reported	2005	C71.9	Brain, NOS	No	not reported	not reported	Not Reported	22b3cc0e-9de4-5a46-abd7-31019bc0b1c7	white	male	not hispanic or latino	Dead	63	-23034	1942	9b218b1d-0756-529a-8538-7824a3f18d7b	489	2006	TCGA-27-2523-01A		TCGA-GBM
TCGA-14-0871-01A-01R-1849-01	TCGA-14-0871	TCGA-14-0871-01A	TP	Primary solid Tumor	TCGA-14-0871-01A	01	fd202256-3168-4d4a-b3cc-1c667838c313	TCGA-14-0871	released	FALSE	Primary Tumor	Not Reported	0,7	3c96ffd0-6aa2-4d06-a59a-d70e79d05822	0,3	1,2	Not Reported	9440/3	0		not reported	Brain, NOS	880	27387	Glioblastoma	not reported	579f10c8-df67-5640-aefe-1cea6927e17e	not reported	1998	C71.9	Brain, NOS	No	not reported	not reported	Not Reported	dc5b6402-4bf3-53ae-b9a7-3fc879b96902	white	female	not reported	Dead	74	-27387	1924	65abd56d-b728-54ac-950d-b065e8c1965d	880	2000	TCGA-14-0871-01A		TCGA-GBM
TCGA-28-5213-01A-01R-1850-01	TCGA-28-5213	TCGA-28-5213-01A	TP	Primary solid Tumor	TCGA-28-5213-01A	01	b6ca6325-97df-4790-be83-71e3579f78da	TCGA-28-5213	released	FALSE	Primary Tumor	Not Reported	0,5	591247be-ca98-4187-8280-42b2520e93f7	0,3	1,2	Not Reported	9440/3	0		not reported	Brain, NOS	951	26491	Glioblastoma	not reported	aeb833d8-ed05-562f-8a68-64e72033c433	not reported	2010	C71.9	Brain, NOS	No	not reported	not reported	Not Reported	d10ca053-8163-5e55-a03c-52dd712524ba	white	male	not reported	Not Reported	72	-26491	1938	3ce192a8-0555-5ca9-89fe-91f6332686e6	NA	NA	TCGA-28-5213-01A		TCGA-GBM
TCGA-27-1834-01A-01R-1850-01	TCGA-27-1834	TCGA-27-1834-01A	TP	Primary solid Tumor	TCGA-27-1834-01A	01	fbbe6305-d9ea-490d-bdf5-276877a16ed4	TCGA-27-1834	released	FALSE	Primary Tumor	Not Reported	0,8	ae312505-e73d-44c5-a3df-4096fada821b	0,8	1,5	Not Reported	9440/3	0		not reported	Brain, NOS	1008	20568	Glioblastoma	not reported	621f8adb-470e-5586-aa0a-3845262bbfca	not reported	2006	C71.9	Brain, NOS	No	not reported	not reported	Not Reported	88e1cef8-191c-59bf-8951-71eb48743b0f	white	male	not hispanic or latino	Dead	56	-20568	1950	d21c4b05-e2d5-5f3f-84f6-1dd0b2c2f9ab	1233	2009	TCGA-27-1834-01A		TCGA-GBM
TCGA-06-5417-01A-01R-1849-01	TCGA-06-5417	TCGA-06-5417-01A	TP	Primary solid Tumor	TCGA-06-5417-01A	01	389b8cab-a244-4fd5-9fcd-1dd6fff3864c	TCGA-06-5417	released	FALSE	Primary Tumor	Not Reported	0,8	6984f96f-e27e-4143-b7db-54e97dbaa25c	0,5	1,0	Not Reported	9440/3	0		not reported	Brain, NOS	155	16572	Glioblastoma	not reported	d7494ff4-a9f0-530f-acf9-6d087cfbd4e0	not reported	2010	C71.9	Brain, NOS	No	not reported	not reported	Not Reported	a165a7a0-9f9f-5b0d-8def-8227ca551fa7	white	female	not hispanic or latino	Alive	45	-16572	1965	e3e54b59-3584-530d-ad15-20bc6c27d2cf	NA	NA	TCGA-06-5417-01A		TCGA-GBM
TCGA-76-4931-01A-01R-1850-01	TCGA-76-4931	TCGA-76-4931-01A	TP	Primary solid Tumor	TCGA-76-4931-01A	01	7875b7e8-20a1-43cf-b307-e03492b4beea	TCGA-76-4931	released	FALSE	Primary Tumor	Not Reported	0,8	f34d64d6-6103-407f-b45b-4e660a1bfcd1	0,3	1,9	Not Reported	9440/3	0		not reported	Brain, NOS	279	25812	Glioblastoma	not reported	1d29c2cb-1d94-5845-8543-6d2db03739e6	not reported	2005	C71.9	Brain, NOS	No	not reported	not reported	Not Reported	94a7538e-8a07-5a04-a609-99088729ef6d	white	female	not reported	Dead	70	-25812	1935	7611f7a7-a5a6-59aa-8cc3-b3afc03c8190	279	2005	TCGA-76-4931-01A		TCGA-GBM
TCGA-02-2486-01A-01R-1849-01	TCGA-02-2486	TCGA-02-2486-01A	TP	Primary solid Tumor	TCGA-02-2486-01A	01	51da374d-5305-4c17-a745-a9f682fce563	TCGA-02-2486	released	FALSE	Primary Tumor	Not Reported	0,9	26e31c62-06a2-4906-a1d5-985dc0f961e4	0,1	1,0	Not Reported	9440/3	0		not reported	Brain, NOS	493	23394	Glioblastoma	not reported	563846e1-687f-55dd-8fac-c43032db8a3f	not reported	2008	C71.9	Brain, NOS	No	not reported	not reported	Not Reported	68f76c83-ed98-5668-b1b2-73485f0885f3	white	male	not hispanic or latino	Dead	64	-23394	1944	f510cfd1-6e84-5131-9e8f-cab0a1328ead	618	NA	TCGA-02-2486-01A		TCGA-GBM
TCGA-06-0130-01A-01R-1849-01	TCGA-06-0130	TCGA-06-0130-01A	TP	Primary solid Tumor	TCGA-06-0130-01A	01	9b29182f-4d9b-4809-85f4-4d5360c107a0	TCGA-06-0130	released	FALSE	Primary Tumor	Not Reported	0,8	8dbae41f-a953-4c98-b46d-417825e8df65	0,6	0,8	Not Reported	9440/3	0		not reported	Brain, NOS	320	19812	Glioblastoma	not reported	1f31dc4d-68bd-5d1b-9211-9a7a7f9238b0	not reported	2003	C71.9	Brain, NOS	No	not reported	not reported	Not Reported	f4e916e0-770a-5ff4-b1f5-fd35621026a3	white	male	not hispanic or latino	Dead	54	-19812	1949	830dbc19-114f-563b-88e6-e5e56e59259d	394	2004	TCGA-06-0130-01A		TCGA-GBM
TCGA-14-0789-01A-01R-1849-01	TCGA-14-0789	TCGA-14-0789-01A	TP	Primary solid Tumor	TCGA-14-0789-01A	01	0c1deaff-f69f-4f26-802f-a0bbfbe015e2	TCGA-14-0789	released	FALSE	Primary Tumor	Not Reported	NA	ed9f8678-240b-4029-8bc4-a73103b56cf2	NA	NA	Not Reported	9440/3	0		not reported	Brain, NOS	342	20050	Glioblastoma	not reported	a4091db7-41ff-5995-886c-e0568bda7eb9	not reported	2005	C71.9	Brain, NOS	No	not reported	not reported	Not Reported	3025e55f-3d2f-56aa-ad3a-efd360baa88d	white	male	not reported	Dead	54	-20050	1951	cc43b979-9fc9-5100-8618-75749895eaec	342	2005	TCGA-14-0789-01A		TCGA-GBM
TCGA-14-0790-01B-01R-1849-01	TCGA-14-0790	TCGA-14-0790-01B	TP	Primary solid Tumor	TCGA-14-0790-01B	01	ffc7b95c-4d40-483b-8f9a-4afc17460890	TCGA-14-0790	released	FALSE	Primary Tumor	Not Reported	0,6	ed7342f3-4567-466c-a82a-ae6ef040a7c7	0,2	1,2	Not Reported	9440/3	0		not reported	Brain, NOS	419	23674	Glioblastoma	not reported	6e535900-c111-5098-ae54-4754612f9be4	not reported	2006	C71.9	Brain, NOS	No	not reported	not reported	Not Reported	27978ed7-4204-52dc-a6d5-40c6d22c5abe	white	female	not reported	Dead	64	-23674	1942	b845b130-99c6-5124-941c-8881a40f9270	419	2007	TCGA-14-0790-01B		TCGA-GBM
TCGA-28-5220-01A-01R-1850-01	TCGA-28-5220	TCGA-28-5220-01A	TP	Primary solid Tumor	TCGA-28-5220-01A	01	ade3fb8a-df7e-49a4-8bd6-89ab94c8294d	TCGA-28-5220	released	FALSE	Primary Tumor	Not Reported	0,4	29d77292-b31a-4839-a603-63f355f71368	0,1	0,7	Not Reported	9440/3	0		not reported	Brain, NOS	319	24622	Glioblastoma	not reported	13be312a-2b28-5e0f-83ce-412c38852e5f	not reported	2010	C71.9	Brain, NOS	No	not reported	not reported	Not Reported	e557f7ac-95a5-5cfa-9110-304a7cc3f320	white	male	not reported	Dead	67	-24622	1943	dcb6fe26-48c9-510f-9b19-bdda92036b66	388	NA	TCGA-28-5220-01A		TCGA-GBM
TCGA-27-1835-01A-01R-1850-01	TCGA-27-1835	TCGA-27-1835-01A	TP	Primary solid Tumor	TCGA-27-1835-01A	01	ff4195cc-e15c-4e9d-9caa-f74d7f0681d9	TCGA-27-1835	released	FALSE	Primary Tumor	Not Reported	0,3	5f1de659-7d7f-4a96-a9fc-058eff128012	0,1	0,5	Not Reported	9440/3	0		not reported	Brain, NOS	648	19444	Glioblastoma	not reported	49511a41-bb53-52ca-87a4-dfd538c619a6	not reported	2007	C71.9	Brain, NOS	No	not reported	not reported	Not Reported	84977f16-f511-56b2-a103-0e122f3b94c7	white	female	not hispanic or latino	Dead	53	-19444	1954	da160edd-d7a9-5d7e-9909-d3ee01e45ea0	648	2008	TCGA-27-1835-01A		TCGA-GBM
TCGA-27-2524-01A-01R-1850-01	TCGA-27-2524	TCGA-27-2524-01A	TP	Primary solid Tumor	TCGA-27-2524-01A	01	f592d028-d302-4c96-9ef8-732a19762e22	TCGA-27-2524	released	FALSE	Primary Tumor	Not Reported	0,6	db1e1c7f-a262-4c77-a593-a833eefebeb1	0,3	0,9	Not Reported	9440/3	0		not reported	Brain, NOS	231	20555	Glioblastoma	not reported	3c5e0f54-8570-5cbe-a656-37ce4a5f97b6	not reported	2008	C71.9	Brain, NOS	No	not reported	not reported	Not Reported	287d1b4d-7ea8-5654-8e79-1af06c9079c6	white	male	not hispanic or latino	Dead	56	-20555	1952	19234020-9fdb-5848-b61b-87e3d9ef20fc	231	2008	TCGA-27-2524-01A		TCGA-GBM
TCGA-14-2554-01A-01R-1850-01	TCGA-14-2554	TCGA-14-2554-01A	TP	Primary solid Tumor	TCGA-14-2554-01A	01	e8013962-7049-4596-aa49-e6403f608d98	TCGA-14-2554	released	FALSE	Primary Tumor	Not Reported	0,6	a55777c9-e369-484c-87ff-f24ec2627a33	0,2	1,0	Not Reported	9440/3	0		not reported	Brain, NOS	532	19090	Glioblastoma	not reported	4d02ff30-d502-5a19-adc8-76f977469813	not reported	2002	C71.9	Brain, NOS	No	not reported	not reported	Not Reported	97d6d383-5d8c-5780-9e06-c86512bd54cd	white	female	not reported	Dead	52	-19090	1950	cf81f3dd-07ef-5a5c-8eee-c64f15ca0b46	532	2003	TCGA-14-2554-01A		TCGA-GBM
TCGA-06-5408-01A-01R-1849-01	TCGA-06-5408	TCGA-06-5408-01A	TP	Primary solid Tumor	TCGA-06-5408-01A	01	900e10bb-2654-4eec-8ac7-8d4e3667ef34	TCGA-06-5408	released	FALSE	Primary Tumor	Not Reported	1,0	dafe8753-d5cc-415b-a1df-8317a027c088	0,3	1,1	Not Reported	9440/3	0		not reported	Brain, NOS	342	20063	Glioblastoma	not reported	c5a691c9-42ea-559b-990d-272ecb64542a	not reported	2009	C71.9	Brain, NOS	No	not reported	not reported	Not Reported	cc497ffa-083f-5d1f-9875-8750c86de213	white	female	not hispanic or latino	Dead	54	-20063	1955	59f06808-5f19-50a5-8877-8ef954dac711	357	2009	TCGA-06-5408-01A		TCGA-GBM
TCGA-06-2570-01A-01R-1849-01	TCGA-06-2570	TCGA-06-2570-01A	TP	Primary solid Tumor	TCGA-06-2570-01A	01	42200dbc-8248-461d-bf90-5386360213a9	TCGA-06-2570	released	FALSE	Primary Tumor	Not Reported	0,9	e01ea83a-97eb-41bc-841a-3f45576604ff	0,9	1,5	Not Reported	9440/3	0		not reported	Brain, NOS	958	7936	Glioblastoma	not reported	82dcd03e-bc23-5c05-a8cf-aceaf463313d	not reported	2009	C71.9	Brain, NOS	No	not reported	not reported	Not Reported	733c6cee-65cc-5897-b7c3-1dfa82c01a25	white	female	not hispanic or latino	Alive	21	-7936	1988	25a6fb3a-8d2b-5507-aa20-2781d1bf8907	NA	NA	TCGA-06-2570-01A		TCGA-GBM
TCGA-28-1753-01A-01R-1850-01	TCGA-28-1753	TCGA-28-1753-01A	TP	Primary solid Tumor	TCGA-28-1753-01A	01	3af335ea-a2e6-449d-8224-f6153ba95964	TCGA-28-1753	released	FALSE	Primary Tumor	Not Reported	0,6	e6085b8d-d1b3-4f2d-a0f4-c8c823acc762	0,4	1,5	Not Reported	9440/3	0		not reported	Brain, NOS	37	19366	Glioblastoma	not reported	a0282570-3e64-5c3a-b073-9e1c169f33fc	not reported	2009	C71.9	Brain, NOS	No	not reported	not reported	Not Reported	49a9d8e0-0826-5d48-8f94-5d740a11bb39	white	male	hispanic or latino	Alive	53	-19366	1956	51ee4685-9d81-5e77-a3d8-73b6fc8f60be	NA	NA	TCGA-28-1753-01A		TCGA-GBM
TCGA-27-1837-01A-01R-1850-01	TCGA-27-1837	TCGA-27-1837-01A	TP	Primary solid Tumor	TCGA-27-1837-01A	01	101c1510-edde-4b3c-b9e9-e947c7bcf54e	TCGA-27-1837	released	FALSE	Primary Tumor	Not Reported	0,4	fab9682a-0940-4815-8789-81799ff395f6	0,2	1,0	Not Reported	9440/3	0		not reported	Brain, NOS	427	13368	Glioblastoma	not reported	cd719fcf-0217-5fde-ae8d-32d9e2827ef1	not reported	2007	C71.9	Brain, NOS	No	not reported	not reported	Not Reported	150cb65d-d3af-5849-ae52-a23b4ffb3f5e	white	male	not hispanic or latino	Dead	36	-13368	1971	7a6820d3-be53-5ee7-bdb8-8266995dc51c	427	2008	TCGA-27-1837-01A		TCGA-GBM
TCGA-41-5651-01A-01R-1850-01	TCGA-41-5651	TCGA-41-5651-01A	TP	Primary solid Tumor	TCGA-41-5651-01A	01	90f74516-fb74-4d3f-9d73-5d2bee2ed381	TCGA-41-5651	released	FALSE	Primary Tumor	Not Reported	0,8	f02981ba-f5ac-4182-864e-dc0cf37e7413	0,8	1,7	Not Reported	9440/3	0		not reported	Brain, NOS	351	21698	Glioblastoma	not reported	cf729ac2-6473-51e4-a686-0f24d964d249	not reported	2010	C71.9	Brain, NOS	No	not reported	not reported	Not Reported	0aacad0b-0534-5f8d-b51b-a7cfd5b4b4b6	black or african american	female	not hispanic or latino	Dead	59	-21698	1951	964855ed-f46f-5462-9565-47e4252cf869	460	NA	TCGA-41-5651-01A		TCGA-GBM
TCGA-28-5216-01A-01R-1850-01	TCGA-28-5216	TCGA-28-5216-01A	TP	Primary solid Tumor	TCGA-28-5216-01A	01	dd3c3ff2-541d-4717-9876-b20664d8b2df	TCGA-28-5216	released	FALSE	Primary Tumor	Not Reported	0,6	69f3d1ff-0b60-4841-b83c-ab9e707b5ff2	0,1	0,8	Not Reported	9440/3	0		not reported	Brain, NOS	415	19239	Glioblastoma	not reported	8b256ecc-795e-5d85-b0a1-c35e1b24cd5e	not reported	2010	C71.9	Brain, NOS	No	not reported	not reported	Not Reported	9f398212-90f4-5eba-b532-7751013f4699	white	male	not reported	Alive	52	-19239	1958	320493af-f047-5342-a9eb-f4ba0aafa8d0	NA	NA	TCGA-28-5216-01A		TCGA-GBM
TCGA-06-2565-01A-01R-1849-01	TCGA-06-2565	TCGA-06-2565-01A	TP	Primary solid Tumor	TCGA-06-2565-01A	01	20342f47-d86b-468f-9450-a0fef449e21e	TCGA-06-2565	released	FALSE	Primary Tumor	Not Reported	0,8	2888b563-470d-4600-ab7d-f6b86bd11f7b	0,8	1,5	Not Reported	9440/3	0		not reported	Brain, NOS	207	21559	Glioblastoma	not reported	76090487-2bf4-5ec5-b877-4c60d5c68a65	not reported	2009	C71.9	Brain, NOS	No	not reported	not reported	Not Reported	8bcab176-f712-5a31-9405-b08d3b9368d3	asian	male	not hispanic or latino	Dead	59	-21559	1950	57cb8ad2-fa92-5631-9acd-ca3c65a0f029	506	NA	TCGA-06-2565-01A		TCGA-GBM
TCGA-12-5295-01A-01R-1849-01	TCGA-12-5295	TCGA-12-5295-01A	TP	Primary solid Tumor	TCGA-12-5295-01A	01	7fc84e4d-7bdb-4b4f-8f04-fa4e6ebc10e1	TCGA-12-5295	released	FALSE	Primary Tumor	Not Reported	0,9	ad20d555-7675-41c6-a22e-0c30db820b0d	0,4	1,3	Not Reported	9440/3	0		not reported	Brain, NOS	399	22161	Glioblastoma	not reported	ea42509b-74ab-534d-a6c5-d986f4ebde38	not reported	2008	C71.9	Brain, NOS	No	not reported	not reported	Not Reported	5e631e04-41e0-50a8-a6d1-d530fbe8ccb1	white	female	not hispanic or latino	Dead	60	-22161	1948	fc0251a5-9a77-5fd0-b7e7-e7b9620622ce	454	2009	TCGA-12-5295-01A		TCGA-GBM
TCGA-16-1045-01B-01R-1850-01	TCGA-16-1045	TCGA-16-1045-01B	TP	Primary solid Tumor	TCGA-16-1045-01B	01	045f17c6-0ad0-4608-a148-79d68c8f9e44	TCGA-16-1045	released	FALSE	Primary Tumor	Not Reported	0,8	f47ef3fb-4402-4d51-a2cf-01fbfaa813a1	0,2	1,0	Not Reported	9440/3	0		not reported	Brain, NOS	883	18195	Glioblastoma	not reported	8f220292-c163-5f71-886d-202c571d52b5	not reported	2006	C71.9	Brain, NOS	No	not reported	not reported	Not Reported	db68cc4e-def7-58c1-91e2-cc28b8bf6a3a	white	female	not hispanic or latino	Dead	49	-18195	1957	0c641bfa-f3f1-5295-8546-cad896c6e01e	883	2008	TCGA-16-1045-01B		TCGA-GBM
TCGA-06-2559-01A-01R-1849-01	TCGA-06-2559	TCGA-06-2559-01A	TP	Primary solid Tumor	TCGA-06-2559-01A	01	8e4c4c4d-6bb4-407a-923f-5ec50618306e	TCGA-06-2559	released	FALSE	Primary Tumor	Not Reported	0,9	8ec878d3-d1bd-4022-ac67-69ddc3119e5c	0,9	1,3	Not Reported	9440/3	0		not reported	Brain, NOS	150	30580	Glioblastoma	not reported	ac6b1182-ddb1-5989-9d5a-31d69c13fb66	not reported	2009	C71.9	Brain, NOS	No	not reported	not reported	Not Reported	feb14fa1-ac70-5885-8fe6-cc66badc44f6	white	male	not hispanic or latino	Dead	83	-30580	1926	7cccaf09-c398-5e2e-882d-f937689c4275	150	2009	TCGA-06-2559-01A		TCGA-GBM
TCGA-06-2558-01A-01R-1849-01	TCGA-06-2558	TCGA-06-2558-01A	TP	Primary solid Tumor	TCGA-06-2558-01A	01	ecd4f0d6-d234-48af-ae79-7411cc88e0aa	TCGA-06-2558	released	FALSE	Primary Tumor	Not Reported	1,0	15262baa-42ba-49a8-a63d-071e1b34ab89	0,5	2,0	Not Reported	9440/3	0		not reported	Brain, NOS	23	27511	Glioblastoma	not reported	cfc339af-f6b7-55e0-8a5f-1d3f7d3ddd73	not reported	2008	C71.9	Brain, NOS	No	not reported	not reported	Not Reported	a7df1c5b-dff0-562c-adc5-cd06858e2563	white	female	not hispanic or latino	Dead	75	-27511	1933	57fda3eb-5dbd-55f9-89bc-8e3ac2b9318b	380	2009	TCGA-06-2558-01A		TCGA-GBM
TCGA-28-5218-01A-01R-1850-01	TCGA-28-5218	TCGA-28-5218-01A	TP	Primary solid Tumor	TCGA-28-5218-01A	01	bcb4ad58-a268-4232-a3f7-b105c6ccd846	TCGA-28-5218	released	FALSE	Primary Tumor	Not Reported	0,6	461dabe9-5c81-4bce-abd6-ba60a652094d	0,2	0,7	Not Reported	9440/3	0		not reported	Brain, NOS	128	23096	Glioblastoma	not reported	71b37b70-c4f3-509c-98ca-8a3cd581af85	not reported	2010	C71.9	Brain, NOS	No	not reported	not reported	Not Reported	d7435c42-17a9-578f-9e13-45ad34e3c1f6	white	male	not reported	Dead	63	-23096	1947	2ba02495-1b98-5f17-b3c6-3bac719a0003	157	2010	TCGA-28-5218-01A		TCGA-GBM
TCGA-26-5139-01A-01R-1850-01	TCGA-26-5139	TCGA-26-5139-01A	TP	Primary solid Tumor	TCGA-26-5139-01A	01	f7242a9c-0e2c-453b-bce1-78a3bc169d6b	TCGA-26-5139	released	FALSE	Primary Tumor	Not Reported	0,4	caf0e16d-4f03-48e2-b5df-04c0e5720b22	0,2	1,0	Not Reported	9440/3	0		not reported	Brain, NOS	48	23782	Glioblastoma	not reported	fb77ea3b-d94a-5918-afdd-e78f676f100a	not reported	2010	C71.9	Brain, NOS	No	not reported	not reported	Not Reported	19abadb4-7c93-59aa-8b93-7c49f9173f3e	white	female	not hispanic or latino	Alive	65	-23782	1945	1a8a6e07-c3b7-553e-9d12-a81a8e50e998	NA	NA	TCGA-26-5139-01A		TCGA-GBM
TCGA-02-0055-01A-01R-1849-01	TCGA-02-0055	TCGA-02-0055-01A	TP	Primary solid Tumor	TCGA-02-0055-01A	01	9579307e-c138-44c4-867f-69d97e6ac741	TCGA-02-0055	released	FALSE	Primary Tumor	Not Reported	NA	9CD99ACE-FAD5-436B-A5B0-73E5C60082E8	NA	NA	Not Reported	9440/3	0		not reported	Brain, NOS	76	22798	Glioblastoma	not reported	c70b6bb9-28a9-5f2c-b23a-dc84cd58ca1f	not reported	2005	C71.9	Brain, NOS	No	not reported	not reported	Not Reported	2a7088e7-4430-560f-8a65-9c780c460d24	white	female	not hispanic or latino	Dead	62	-22798	1943	a2315d09-058c-58f2-8702-daaa38542bf2	76	2005	TCGA-02-0055-01A		TCGA-GBM
TCGA-28-2499-01A-01R-1850-01	TCGA-28-2499	TCGA-28-2499-01A	TP	Primary solid Tumor	TCGA-28-2499-01A	01	05dc6db1-806a-42d4-bee6-719957d9a43b	TCGA-28-2499	released	FALSE	Primary Tumor	Not Reported	0,4	5a1dd9da-df75-41b7-a37f-3005b4e1d7b9	0,3	0,6	Not Reported	9440/3	0		not reported	Brain, NOS	95	21838	Glioblastoma	not reported	03603c65-d92c-5d36-bcd2-7e58bf7b43a4	not reported	2009	C71.9	Brain, NOS	No	not reported	not reported	Not Reported	69e27cf1-82b7-541a-91e9-4eaf3d82fd08	white	male	not reported	Not Reported	59	-21838	1950	75472723-3066-5a15-8eed-d220292e355f	NA	NA	TCGA-28-2499-01A		TCGA-GBM
TCGA-76-4928-01B-01R-1850-01	TCGA-76-4928	TCGA-76-4928-01B	TP	Primary solid Tumor	TCGA-76-4928-01B	01	57a4b542-5cb7-49eb-a9a0-0808e0d231d3	TCGA-76-4928	released	FALSE	Primary Tumor	Not Reported	1,1	dad54ebf-da45-4e1e-91e3-dd56b2b96597	0,3	1,8	Not Reported	9440/3	0		not reported	Brain, NOS	94	31267	Glioblastoma	not reported	2704dc4b-32e9-5043-8d37-8106fc8dffc1	not reported	2005	C71.9	Brain, NOS	No	not reported	not reported	Not Reported	86936537-ab80-5a98-9609-c0944dcc3c0c	white	female	not reported	Dead	85	-31267	1920	496d478a-8ec1-5364-910d-6217bc0a6f86	94	2005	TCGA-76-4928-01B		TCGA-GBM
TCGA-19-2629-01A-01R-1850-01	TCGA-19-2629	TCGA-19-2629-01A	TP	Primary solid Tumor	TCGA-19-2629-01A	01	b89a4d5d-ee24-4052-b454-b67169328737	TCGA-19-2629	released	FALSE	Primary Tumor	Not Reported	1,0	974b6590-7b55-4d77-94e0-f5c48204fdd7	0,3	1,7	Not Reported	9440/3	0		not reported	Brain, NOS	501	22257	Glioblastoma	not reported	6cf67289-6980-5988-9ade-e70ea4cabeb5	not reported	2009	C71.9	Brain, NOS	No	not reported	not reported	Not Reported	d3191520-8f84-5cda-8a57-ebeacbcdb754	white	male	not hispanic or latino	Dead	60	-22257	1949	82ef6ce9-a029-504d-b214-08fe1aa48ea6	737	2011	TCGA-19-2629-01A		TCGA-GBM
TCGA-06-0743-01A-01R-1849-01	TCGA-06-0743	TCGA-06-0743-01A	TP	Primary solid Tumor	TCGA-06-0743-01A	01	7fa57946-f734-4dab-9cc2-84201e090555	TCGA-06-0743	released	FALSE	Primary Tumor	Not Reported	NA	e5a35d11-6d87-4d7e-ac41-73bfe35871ff	NA	NA	Not Reported	9440/3	0		not reported	Brain, NOS	679	25434	Glioblastoma	not reported	703dd5a6-2257-52a1-bb34-f65db40ef531	not reported	2006	C71.9	Brain, NOS	No	not reported	not reported	Not Reported	eb351155-5314-52b2-be1d-aa194c69ec50	white	male	not hispanic or latino	Dead	69	-25434	1937	3a41b1e0-a33e-5e8a-988f-4ea2e30dd7d4	803	NA	TCGA-06-0743-01A		TCGA-GBM
TCGA-06-2562-01A-01R-1849-01	TCGA-06-2562	TCGA-06-2562-01A	TP	Primary solid Tumor	TCGA-06-2562-01A	01	091fe56f-d424-4e70-b368-10ee2192733b	TCGA-06-2562	released	FALSE	Primary Tumor	Not Reported	0,8	9e6cd324-7e45-4736-86ad-92b44321b0d7	0,6	0,8	Not Reported	9440/3	0		not reported	Brain, NOS	86	29753	Glioblastoma	not reported	d249bf37-fbd8-57f8-8c5a-1051a8ceb7b3	not reported	2009	C71.9	Brain, NOS	No	not reported	not reported	Not Reported	107290f9-a8e7-5e3d-ac0b-2bec1d29883d	white	male	not hispanic or latino	Dead	81	-29753	1928	4c8dab86-35da-59ea-ba5c-f74ea1f12aaa	382	NA	TCGA-06-2562-01A		TCGA-GBM
TCGA-06-5412-01A-01R-1849-01	TCGA-06-5412	TCGA-06-5412-01A	TP	Primary solid Tumor	TCGA-06-5412-01A	01	5e47a5d6-c797-427b-8d9a-c3af999f4b77	TCGA-06-5412	released	FALSE	Primary Tumor	Not Reported	0,9	c88b9ab2-265c-4bb4-838f-98e88100ebbf	0,3	1,0	Not Reported	9440/3	0		not reported	Brain, NOS	138	28762	Glioblastoma	not reported	498c71e3-4275-5d89-b3df-380279f59c57	not reported	2010	C71.9	Brain, NOS	No	not reported	not reported	Not Reported	772c6e0a-4730-564a-9327-1a2ecf516407	white	female	not hispanic or latino	Dead	78	-28762	1932	de7d75b5-2c9c-5649-abe9-c3a3d50cfb0f	138	2010	TCGA-06-5412-01A		TCGA-GBM
TCGA-06-0157-01A-01R-1849-01	TCGA-06-0157	TCGA-06-0157-01A	TP	Primary solid Tumor	TCGA-06-0157-01A	01	bd8a1623-5006-4e03-9eb7-0c5a6f9e73d0	TCGA-06-0157	released	FALSE	Primary Tumor	Not Reported	0,8	2fa84b5c-8326-4a85-959a-0b0c03bb465c	0,7	0,8	Not Reported	9440/3	0		not reported	Brain, NOS	97	23128	Glioblastoma	not reported	d36f5d8e-1050-5880-8cf9-4060aa0e0622	not reported	1998	C71.9	Brain, NOS	No	not reported	not reported	Not Reported	c4d85661-2c44-5525-a623-0983ebb15dcb	white	female	not hispanic or latino	Dead	63	-23128	1935	4600f817-e418-5ac3-b81d-98d04ecc32c6	97	1998	TCGA-06-0157-01A		TCGA-GBM
TCGA-12-0616-01A-01R-1849-01	TCGA-12-0616	TCGA-12-0616-01A	TP	Primary solid Tumor	TCGA-12-0616-01A	01	df94e750-c66a-45ed-ad6c-5d690a216575	TCGA-12-0616	released	FALSE	Primary Tumor	Not Reported	0,7	21756D63-F663-4955-8F8E-F88C5250DC1B	0,5	0,8	Not Reported	9440/3	0		not reported	Brain, NOS	439	13451	Glioblastoma	not reported	de5a2455-b178-5b03-bf18-69eea4de3d5c	not reported	2006	C71.9	Brain, NOS	No	not reported	not reported	Not Reported	4d3dd4c7-bfe6-53e9-8c63-a4d36d76f23e	white	female	not hispanic or latino	Dead	36	-13451	1970	4fa8864c-73df-5526-9331-9bd6d65541f3	448	2007	TCGA-12-0616-01A		TCGA-GBM
TCGA-06-0646-01A-01R-1849-01	TCGA-06-0646	TCGA-06-0646-01A	TP	Primary solid Tumor	TCGA-06-0646-01A	01	92aa925a-746f-4527-be99-cd25bf78e4d8	TCGA-06-0646	released	FALSE	Primary Tumor	Not Reported	0,9	a087fe45-c2eb-4106-9c7a-aa0205ccdd73	0,9	1,2	Not Reported	9440/3	0		not reported	Brain, NOS	136	22273	Glioblastoma	not reported	4ac2db46-2b0b-538a-aca6-88f0acd0427b	not reported	2007	C71.9	Brain, NOS	No	not reported	not reported	Not Reported	e62f3044-03c1-5741-a3e5-0e454347bfaa	white	male	not hispanic or latino	Dead	60	-22273	1947	7d2ee064-a09f-580c-bd26-1f6593432c0a	175	2007	TCGA-06-0646-01A		TCGA-GBM
TCGA-12-0821-01A-01R-1849-01	TCGA-12-0821	TCGA-12-0821-01A	TP	Primary solid Tumor	TCGA-12-0821-01A	01	a366018c-2f8c-42fc-973f-805c1d7d8951	TCGA-12-0821	released	FALSE	Primary Tumor	Not Reported	NA	67FCF789-81E1-4AC7-83DC-33CD7465E973	NA	NA	Not Reported	9440/3	0		not reported	Brain, NOS	323	22949	Glioblastoma	not reported	01af5bbe-5ce1-563c-934e-daa5124fb775	not reported	1998	C71.9	Brain, NOS	No	not reported	not reported	Not Reported	280143ea-8f7d-5e4b-a06f-9397ac770e25	white	male	not hispanic or latino	Dead	62	-22949	1936	8bd037c5-2e53-5719-a298-1f38aa764b43	323	1998	TCGA-12-0821-01A		TCGA-GBM
TCGA-06-0174-01A-01R-1849-01	TCGA-06-0174	TCGA-06-0174-01A	TP	Primary solid Tumor	TCGA-06-0174-01A	01	ef15fec1-2aea-4adc-a7dd-dbef8feb838b	TCGA-06-0174	released	FALSE	Primary Tumor	Not Reported	0,6	b93eb902-cea8-4bf5-830b-ddbaceab7444	0,4	1,0	Not Reported	9440/3	0		not reported	Brain, NOS	67	19824	Glioblastoma	not reported	84d72c4f-69c1-5caf-a3e1-6078b1a542ba	not reported	2003	C71.9	Brain, NOS	No	not reported	not reported	Not Reported	576e53b3-8d1c-5b15-9f3d-18cd9b4bcadf	white	male	not hispanic or latino	Dead	54	-19824	1949	d3f697f1-f8fd-5100-9def-eba138b09f28	98	2003	TCGA-06-0174-01A		TCGA-GBM
TCGA-15-0742-01A-01R-1850-01	TCGA-15-0742	TCGA-15-0742-01A	TP	Primary solid Tumor	TCGA-15-0742-01A	01	fd8a47fe-13c9-4dbb-bd15-f37f59c05333	TCGA-15-0742	released	FALSE	Primary Tumor	Not Reported	NA	e9fc50d8-86a1-451d-8b2d-caa8729a1bf4	NA	NA	Not Reported	9440/3	0		not reported	Brain, NOS	NA	24050	Glioblastoma	not reported	211f3f36-59e2-5e29-95e1-fe9c28e3c9bb	not reported	2005	C71.9	Brain, NOS	No	not reported	not reported	Not Reported	d41be18a-17a2-5dba-833c-881dbed45a69	white	male	not hispanic or latino	Dead	65	-24050	1940	4a670e3c-a77b-516f-8b8b-51639b4af061	419	2006	TCGA-15-0742-01A		TCGA-GBM
TCGA-19-2619-01A-01R-1850-01	TCGA-19-2619	TCGA-19-2619-01A	TP	Primary solid Tumor	TCGA-19-2619-01A	01	bc1fa4fb-9b73-460f-9c4d-d1180c3abba8	TCGA-19-2619	released	FALSE	Primary Tumor	Not Reported	0,8	260109e5-21e7-41d0-909a-85add469f968	0,4	1,3	Not Reported	9440/3	0		not reported	Brain, NOS	294	20159	Glioblastoma	not reported	069d3720-844a-5425-9802-308177a8d165	not reported	2009	C71.9	Brain, NOS	No	not reported	not reported	Not Reported	e9fa2392-2dec-524f-b2ba-1379c3915680	black or african american	female	not hispanic or latino	Alive	55	-20159	1954	3d9b70b4-50a9-5601-a540-c70d98edf6b8	NA	NA	TCGA-19-2619-01A		TCGA-GBM
TCGA-27-1831-01A-01R-1850-01	TCGA-27-1831	TCGA-27-1831-01A	TP	Primary solid Tumor	TCGA-27-1831-01A	01	9bb49615-6f5e-471c-b68b-866e6199ceb7	TCGA-27-1831	released	FALSE	Primary Tumor	Not Reported	1,5	7dae7d19-47b9-41e7-9dde-293ed9a2bc26	1,0	1,5	Not Reported	9440/3	0		not reported	Brain, NOS	505	24447	Glioblastoma	not reported	eb4e28f4-1bdc-52ba-8ecc-235a93d08c17	not reported	2006	C71.9	Brain, NOS	No	not reported	not reported	Not Reported	474564e0-17cb-5e5c-ad42-f80b590762dd	white	male	not hispanic or latino	Dead	66	-24447	1940	3625fe89-f377-5860-8066-b79e739e1256	505	2007	TCGA-27-1831-01A		TCGA-GBM
TCGA-12-0618-01A-01R-1849-01	TCGA-12-0618	TCGA-12-0618-01A	TP	Primary solid Tumor	TCGA-12-0618-01A	01	fc917f09-f0b2-4d59-be8f-077e5aae9bb7	TCGA-12-0618	released	FALSE	Primary Tumor	Not Reported	0,6	C24244A1-14AA-4784-A394-DCE16CAC7ABD	0,5	1,2	Not Reported	9440/3	0		not reported	Brain, NOS	50	18071	Glioblastoma	not reported	db4122e2-d9f7-5c3c-a902-e2327611817b	not reported	2003	C71.9	Brain, NOS	No	not reported	not reported	Not Reported	4dfe10b9-5a4b-519e-b566-e82cd05be09d	white	male	not hispanic or latino	Dead	49	-18071	1954	a5214606-0b14-5c9f-b3a6-3f4562c271e6	395	2004	TCGA-12-0618-01A		TCGA-GBM
TCGA-32-4213-01A-01R-1850-01	TCGA-32-4213	TCGA-32-4213-01A	TP	Primary solid Tumor	TCGA-32-4213-01A	01	7d959fc1-ec55-4299-b54e-7777df70ff26	TCGA-32-4213	released	FALSE	Primary Tumor	Not Reported	0,7	918246a7-4ae5-463d-b889-011e0ee45efb	0,2	0,9	Not Reported	9440/3	0		not reported	Brain, NOS	604	17237	Glioblastoma	not reported	8be79ed6-67c2-503a-8979-2bc0ed57defe	not reported	2009	C71.9	Brain, NOS	No	not reported	not reported	Not Reported	e160c61d-43e3-5dad-b9a7-183b046d4c8f	white	female	not hispanic or latino	Alive	47	-17237	1962	b037a611-3912-5ea2-81d0-d090bc5edd46	NA	NA	TCGA-32-4213-01A		TCGA-GBM
TCGA-32-2615-01A-01R-1850-01	TCGA-32-2615	TCGA-32-2615-01A	TP	Primary solid Tumor	TCGA-32-2615-01A	01	b0322b4f-2b24-42bf-838b-af74bf32dc7b	TCGA-32-2615	released	FALSE	Primary Tumor	Not Reported	0,9	420A0546-892D-4F05-BA60-4E0F3EF20FFA	0,4	0,9	Not Reported	9440/3	0		not reported	Brain, NOS	485	22916	Glioblastoma	not reported	c57d8c00-a082-56c0-9d5e-389441cc9523	not reported	2009	C71.9	Brain, NOS	No	not reported	not reported	Not Reported	27749914-295f-5d7c-95ea-a9296dd41629	white	male	not hispanic or latino	Dead	62	-22916	1947	2a88b645-ca6b-55b4-9ef3-282a6fc6c365	485	2010	TCGA-32-2615-01A		TCGA-GBM
TCGA-28-2514-01A-02R-1850-01	TCGA-28-2514	TCGA-28-2514-01A	TP	Primary solid Tumor	TCGA-28-2514-01A	01	2d31a71d-beb3-4238-8f74-e32454843c53	TCGA-28-2514	released	FALSE	Primary Tumor	Not Reported	1,0	d2cbb615-c4b7-4ae0-9de7-b31241302ce7	0,3	1,4	Not Reported	9440/3	0		not reported	Brain, NOS	160	16737	Glioblastoma	not reported	3990375c-931f-51c5-96a5-aa84170c0b3f	not reported	2009	C71.9	Brain, NOS	No	not reported	not reported	Not Reported	bbe7e0d6-1244-58e3-837e-24d17b26d7d6	asian	male	not hispanic or latino	Alive	45	-16737	1964	4adfae1b-a1db-53f3-9391-b7632374467b	NA	NA	TCGA-28-2514-01A		TCGA-GBM
TCGA-02-0047-01A-01R-1849-01	TCGA-02-0047	TCGA-02-0047-01A	TP	Primary solid Tumor	TCGA-02-0047-01A	01	9e5f2355-b872-4b5a-94f1-6eef49bb73de	TCGA-02-0047	released	FALSE	Primary Tumor	Not Reported	NA	66F4DDD0-A0E6-4EA9-97AF-8691C0457D2B	NA	NA	Not Reported	9440/3	0		not reported	Brain, NOS	448	28759	Glioblastoma	not reported	1adc6550-c22f-5fbe-8638-e7f441fdf530	not reported	2005	C71.9	Brain, NOS	No	not reported	not reported	Not Reported	0c788655-1394-5553-b213-7d4c6c2a6347	white	male	not hispanic or latino	Dead	78	-28759	1927	e6a60ffa-b802-55ee-906d-71c0c104fb3a	448	2006	TCGA-02-0047-01A		TCGA-GBM
TCGA-27-2519-01A-01R-1850-01	TCGA-27-2519	TCGA-27-2519-01A	TP	Primary solid Tumor	TCGA-27-2519-01A	01	ebe1773e-b2be-49bd-9871-5a457648e1f4	TCGA-27-2519	released	FALSE	Primary Tumor	Not Reported	0,4	fd339d84-0063-4f89-b81d-6c0cff9c28f5	0,3	0,6	Not Reported	9440/3	0		not reported	Brain, NOS	316	17715	Glioblastoma	not reported	3f6e9759-ae88-5e33-9598-445d8304ecf4	not reported	2009	C71.9	Brain, NOS	No	not reported	not reported	Not Reported	00dafcc3-64fa-560c-9fbd-18c3bba156a5	white	male	not hispanic or latino	Dead	48	-17715	1961	fb11545a-6743-5fd9-af97-2452d89225f4	550	NA	TCGA-27-2519-01A		TCGA-GBM
TCGA-06-0747-01A-01R-1849-01	TCGA-06-0747	TCGA-06-0747-01A	TP	Primary solid Tumor	TCGA-06-0747-01A	01	5d38bd91-2efa-4a18-aa29-e18e399af353	TCGA-06-0747	released	FALSE	Primary Tumor	Not Reported	NA	41920fbe-be2c-4f3b-b8ee-6f2915a2ae3f	NA	NA	Not Reported	9440/3	0		not reported	Brain, NOS	82	19657	Glioblastoma	not reported	dfb8dd68-1b27-5d4b-bf6a-7c7013d4485e	not reported	2007	C71.9	Brain, NOS	No	not reported	not reported	Not Reported	0d366ee2-cf47-51fe-b224-5a8ebc875af9	white	male	not hispanic or latino	Dead	53	-19657	1954	d9b1083d-aaac-57c2-83a1-48ec88b19251	82	2007	TCGA-06-0747-01A		TCGA-GBM
TCGA-06-5411-01A-01R-1849-01	TCGA-06-5411	TCGA-06-5411-01A	TP	Primary solid Tumor	TCGA-06-5411-01A	01	7790fa3d-c06f-4c74-b180-ca6d4f53dc7d	TCGA-06-5411	released	FALSE	Primary Tumor	Not Reported	1,1	3c5b40a1-47ca-4a9d-b967-bfc34bdc785c	0,3	1,1	Not Reported	9440/3	0		not reported	Brain, NOS	254	18832	Glioblastoma	not reported	a305e41d-427d-5d76-b71b-a44c06296e62	not reported	2010	C71.9	Brain, NOS	No	not reported	not reported	Not Reported	4c02de69-c173-522e-9b3f-d53351d110fb	white	male	not hispanic or latino	Dead	51	-18832	1959	4d4f07e4-dedc-570e-883b-250698a57f8f	254	2010	TCGA-06-5411-01A		TCGA-GBM
TCGA-28-2510-01A-01R-1850-01	TCGA-28-2510	TCGA-28-2510-01A	TP	Primary solid Tumor	TCGA-28-2510-01A	01	52e55780-f163-410c-baef-0acebf9b205f	TCGA-28-2510	released	FALSE	Primary Tumor	Not Reported	0,9	ba885e83-e893-407b-b080-6c68f74b758e	0,4	2,1	NA	NA	NA		NA	NA	NA	NA	NA	NA	NA	NA	NA	NA	NA	NA	NA	NA	NA	NA	NA	NA	NA	NA	NA	NA	NA	NA	NA	NA	TCGA-28-2510-01A		TCGA-GBM
TCGA-41-2571-01A-01R-1850-01	TCGA-41-2571	TCGA-41-2571-01A	TP	Primary solid Tumor	TCGA-41-2571-01A	01	1428c1f2-626c-4017-a651-ea2fa19156ba	TCGA-41-2571	released	FALSE	Primary Tumor	Not Reported	0,5	f3dafdb9-14e4-4524-ae4d-3d2860532e80	0,4	1,0	Not Reported	9440/3	0		not reported	Brain, NOS	26	32612	Glioblastoma	not reported	db4edf22-e589-5dc0-9804-31abcde574af	not reported	2009	C71.9	Brain, NOS	No	not reported	not reported	Not Reported	19270123-ebc9-5b61-b633-3b0a677d31ce	white	male	not hispanic or latino	Dead	89	-32612	1920	ce2d1db7-7d46-5de3-a29d-5fffa4687307	26	2009	TCGA-41-2571-01A		TCGA-GBM
TCGA-06-0190-01A-01R-1849-01	TCGA-06-0190	TCGA-06-0190-01A	TP	Primary solid Tumor	TCGA-06-0190-01A	01	5e92a5d5-77a4-401a-ade3-e01c95302ec0	TCGA-06-0190	released	FALSE	Primary Tumor	Not Reported	0,9	46FE21C6-F2DC-4A8A-8E1E-C278DD5FF009	0,9	1,4	Not Reported	9440/3	0		not reported	Brain, NOS	313	22835	Glioblastoma	not reported	93a4b78d-276b-560f-82aa-4189c66bba15	not reported	2006	C71.9	Brain, NOS	No	not reported	not reported	Not Reported	c707fc45-ce4d-593a-ba95-62c3189fe415	white	male	not hispanic or latino	Dead	62	-22835	1944	ffb6021c-846b-5317-b698-705147fa01a5	317	2006	TCGA-06-0190-01A		TCGA-GBM
TCGA-06-5414-01A-01R-1849-01	TCGA-06-5414	TCGA-06-5414-01A	TP	Primary solid Tumor	TCGA-06-5414-01A	01	61eb01aa-45c2-4973-97c2-aadaf498771a	TCGA-06-5414	released	FALSE	Primary Tumor	Not Reported	1,1	40314de5-33f1-4b29-85a1-d6292c6e2fc3	0,3	1,1	Not Reported	9440/3	0		not reported	Brain, NOS	273	22527	Glioblastoma	not reported	dd7ca7ce-a27e-51d8-901f-54fcc6ae182a	not reported	2010	C71.9	Brain, NOS	No	not reported	not reported	Not Reported	1143d6fd-0807-5a41-a1c6-32f74e6ff658	white	male	not hispanic or latino	Alive	61	-22527	1949	75b95e93-c0fe-51c6-b892-169fac834722	NA	NA	TCGA-06-5414-01A		TCGA-GBM
TCGA-06-0645-01A-01R-1849-01	TCGA-06-0645	TCGA-06-0645-01A	TP	Primary solid Tumor	TCGA-06-0645-01A	01	7019a1f3-0c43-4a52-a219-70d0133e0115	TCGA-06-0645	released	FALSE	Primary Tumor	Not Reported	0,9	b006fa12-7893-48f9-81f1-93b28989ffe1	0,9	1,3	Not Reported	9440/3	0		not reported	Brain, NOS	98	20449	Glioblastoma	not reported	cd752afc-492b-590d-a936-2a7452815b88	not reported	2007	C71.9	Brain, NOS	No	not reported	not reported	Not Reported	0108b070-da38-5ad2-94a6-d15ef5ee71ff	white	female	not hispanic or latino	Dead	55	-20449	1952	e0fca443-3fd9-581e-8e3a-55d2aec91abb	175	2007	TCGA-06-0645-01A		TCGA-GBM
TCGA-06-5410-01A-01R-1849-01	TCGA-06-5410	TCGA-06-5410-01A	TP	Primary solid Tumor	TCGA-06-5410-01A	01	d1cba561-6232-49d9-b0ea-46465eb75afa	TCGA-06-5410	released	FALSE	Primary Tumor	Not Reported	0,9	cac1b60d-9ca3-4196-9e74-fba7a5490f2d	0,5	1,0	Not Reported	9440/3	0		not reported	Brain, NOS	108	26395	Glioblastoma	not reported	1a78b7fe-0b6f-592d-ae0c-6bceced82b68	not reported	2010	C71.9	Brain, NOS	No	not reported	not reported	Not Reported	e43fc973-3dd2-542d-a6f1-28fd99387766	white	female	not hispanic or latino	Dead	72	-26395	1938	3d154159-5a07-5590-8915-13bde37f5299	108	2010	TCGA-06-5410-01A		TCGA-GBM
TCGA-06-5413-01A-01R-1849-01	TCGA-06-5413	TCGA-06-5413-01A	TP	Primary solid Tumor	TCGA-06-5413-01A	01	7cfddae2-aa56-485b-9dd7-b3b235abae2c	TCGA-06-5413	released	FALSE	Primary Tumor	Not Reported	0,8	81757237-a9c0-49ad-ac5a-68601083be40	0,5	1,0	Not Reported	9440/3	0		not reported	Brain, NOS	268	24477	Glioblastoma	not reported	24a79702-9616-53db-a91f-dc248d1ac365	not reported	2010	C71.9	Brain, NOS	No	not reported	not reported	Not Reported	761cb12d-bed7-579a-a66e-5dd5e6bd202c	white	male	not hispanic or latino	Alive	67	-24477	1943	c4f61e09-a0e3-5d2f-9011-500d8cf968c8	NA	NA	TCGA-06-5413-01A		TCGA-GBM
TCGA-06-0125-01A-01R-1849-01	TCGA-06-0125	TCGA-06-0125-01A	TP	Primary solid Tumor	TCGA-06-0125-01A	01	3a30326b-7523-4565-9a7e-0f7b5536b1ca	TCGA-06-0125	released	FALSE	Primary Tumor	Not Reported	0,9	e2760aae-ed41-402f-a777-7b1d7f50e52e	0,8	1,1	Not Reported	9440/3	0		not reported	Brain, NOS	1439	23343	Glioblastoma	not reported	5addfbc5-fd14-540b-969d-ee43f908be55	not reported	2001	C71.9	Brain, NOS	No	not reported	not reported	Not Reported	d12cae5b-aa35-5317-bedf-f55eb683129f	white	female	not hispanic or latino	Dead	63	-23343	1938	5f7ba682-d317-577f-9d10-731ebda3536e	1448	2004	TCGA-06-0125-01A		TCGA-GBM
TCGA-06-2564-01A-01R-1849-01	TCGA-06-2564	TCGA-06-2564-01A	TP	Primary solid Tumor	TCGA-06-2564-01A	01	e09161b9-d935-4bb4-a725-0384b6dedd06	TCGA-06-2564	released	FALSE	Primary Tumor	Not Reported	0,8	d89f8307-b898-47ac-957b-a9b76f58bd01	0,8	1,3	Not Reported	9440/3	0		not reported	Brain, NOS	181	18435	Glioblastoma	not reported	07086aa2-4d60-55e4-a284-e4b519ae6363	not reported	2009	C71.9	Brain, NOS	No	not reported	not reported	Not Reported	663122ce-6f6c-5c06-869c-43e4adb3d50b	white	male	not hispanic or latino	Alive	50	-18435	1959	f1239eb2-7a48-5c90-86f5-9c6b92a91cd1	NA	NA	TCGA-06-2564-01A		TCGA-GBM
TCGA-76-4926-01B-01R-1850-01	TCGA-76-4926	TCGA-76-4926-01B	TP	Primary solid Tumor	TCGA-76-4926-01B	01	0a1b6e29-260d-42d1-b67b-69b9de53a3ff	TCGA-76-4926	released	FALSE	Primary Tumor	Not Reported	0,6	1dc2749e-bfe1-4f6f-ba92-c916f8aaedd8	0,4	1,1	Not Reported	9440/3	0		not reported	Brain, NOS	138	25085	Glioblastoma	not reported	c26cf086-f738-5c2e-99e9-a54d156732de	not reported	2005	C71.9	Brain, NOS	No	not reported	not reported	Not Reported	52da2212-f617-5dcb-a17f-43c0b1c564c8	white	male	not reported	Dead	68	-25085	1937	94bd0916-7aa7-520f-928f-45429d111a59	138	2005	TCGA-76-4926-01B		TCGA-GBM
TCGA-06-1804-01A-01R-1849-01	TCGA-06-1804	TCGA-06-1804-01A	TP	Primary solid Tumor	TCGA-06-1804-01A	01	1020a7bd-6a5d-4ff1-828f-74ebf1645a7b	TCGA-06-1804	released	FALSE	Primary Tumor	Not Reported	0,8	136737bf-4365-470b-a34a-3c578b041a71	0,7	0,8	Not Reported	9440/3	0		not reported	Brain, NOS	414	29802	Glioblastoma	not reported	4aefc1a9-9938-5772-b77e-b0eb8d8760d9	not reported	2009	C71.9	Brain, NOS	No	not reported	not reported	Not Reported	c3029c73-ac50-53b3-8d19-dbaee1dc6a34	white	female	not hispanic or latino	Dead	81	-29802	1928	bbaed809-3322-5b8b-9750-df028116a131	414	2010	TCGA-06-1804-01A		TCGA-GBM
TCGA-19-5960-01A-11R-1850-01	TCGA-19-5960	TCGA-19-5960-01A	TP	Primary solid Tumor	TCGA-19-5960-01A	01	86c6a232-f5ab-47cd-b91b-4cad6aa1d0f1	TCGA-19-5960	released	FALSE	Primary Tumor	Not Reported	0,8	7e7ef835-d652-476a-9b80-2bf6d23129d6	0,7	1,0	Not Reported	9440/3	0		not reported	Brain, NOS	165	20641	Glioblastoma	not reported	645abd02-dc9d-5626-831b-25e405516e0e	not reported	2010	C71.9	Brain, NOS	No	not reported	not reported	Not Reported	db9943ca-0a49-5731-b11d-00a549c76c13	white	male	not hispanic or latino	Dead	56	-20641	1954	984f875f-06ab-5e7a-a30a-d10a02caef39	455	NA	TCGA-19-5960-01A		TCGA-GBM
TCGA-06-0878-01A-01R-1849-01	TCGA-06-0878	TCGA-06-0878-01A	TP	Primary solid Tumor	TCGA-06-0878-01A	01	c57c5a20-eae2-43c7-95ed-fbc357009106	TCGA-06-0878	released	FALSE	Primary Tumor	Not Reported	0,7	31037a8e-696a-4858-90ca-84578f350b7f	0,7	1,2	Not Reported	9440/3	0		not reported	Brain, NOS	218	27319	Glioblastoma	not reported	ed689c71-39e6-5818-bb4a-681a90e2e3a6	not reported	2008	C71.9	Brain, NOS	No	not reported	not reported	Not Reported	e4d48be3-d369-5bd2-a398-e466c8737af2	white	male	not hispanic or latino	Alive	74	-27319	1934	4054f22a-146b-5fa9-8624-077c07fb5eec	NA	NA	TCGA-06-0878-01A		TCGA-GBM
TCGA-06-0132-01A-02R-1849-01	TCGA-06-0132	TCGA-06-0132-01A	TP	Primary solid Tumor	TCGA-06-0132-01A	01	d495c228-2beb-4813-abd6-b5b089c01eba	TCGA-06-0132	released	FALSE	Primary Tumor	Not Reported	0,9	b572cee6-5c7e-402b-a25d-cd380594c7dd	0,8	0,9	Not Reported	9440/3	0		not reported	Brain, NOS	570	18125	Glioblastoma	not reported	6d74ecf4-7ce5-566f-8389-d24e1617ba27	not reported	2007	C71.9	Brain, NOS	No	not reported	not reported	Not Reported	323344b4-7ed5-597a-824c-46d8422a31de	white	male	not hispanic or latino	Dead	49	-18125	1958	1ad48cdc-c76d-5770-af41-1fcefef18284	771	2009	TCGA-06-0132-01A		TCGA-GBM
TCGA-14-0781-01B-01R-1849-01	TCGA-14-0781	TCGA-14-0781-01B	TP	Primary solid Tumor	TCGA-14-0781-01B	01	a381de9e-db11-4b9a-abc2-c14163f8593b	TCGA-14-0781	released	FALSE	Primary Tumor	Not Reported	1,1	0ca697b0-9c0e-45a7-aac1-72480cfccd9b	0,3	1,5	Not Reported	9440/3	0		not reported	Brain, NOS	29	17903	Glioblastoma	not reported	60f722ec-f762-5f47-aadd-198e78a6a9ce	not reported	2003	C71.9	Brain, NOS	No	not reported	not reported	Not Reported	68abd901-bc07-5e18-b911-f81058856177	black or african american	male	not reported	Dead	49	-17903	1954	1be0be86-3be0-55e5-b574-87e628a92eb4	29	2003	TCGA-14-0781-01B		TCGA-GBM
TCGA-76-4927-01A-01R-1850-01	TCGA-76-4927	TCGA-76-4927-01A	TP	Primary solid Tumor	TCGA-76-4927-01A	01	d245834b-90b5-4a79-be65-3b76ae526b27	TCGA-76-4927	released	FALSE	Primary Tumor	Not Reported	0,7	5f1a707b-6acd-45b3-8540-0ff1ec834ab7	0,3	1,7	Not Reported	9440/3	0		not reported	Brain, NOS	535	21193	Glioblastoma	not reported	ad5a83c3-8712-5a75-8b95-3014d5e09a5a	not reported	2005	C71.9	Brain, NOS	No	not reported	not reported	Not Reported	84cc3189-e028-57c0-88d6-a34ae5fffa89	white	male	not reported	Dead	58	-21193	1947	b9cb791b-4433-5d21-847c-34764313ffa8	535	2006	TCGA-76-4927-01A		TCGA-GBM
TCGA-14-0787-01A-01R-1849-01	TCGA-14-0787	TCGA-14-0787-01A	TP	Primary solid Tumor	TCGA-14-0787-01A	01	64619003-b363-4d42-adda-ee2e0bd2ba8e	TCGA-14-0787	released	FALSE	Primary Tumor	Not Reported	NA	46bd5d64-24b5-4519-aaff-79a1240ae25e	NA	NA	Not Reported	9440/3	0		not reported	Brain, NOS	68	25326	Glioblastoma	not reported	e84ef8da-1b77-5281-9b85-a2c5be51435c	not reported	1999	C71.9	Brain, NOS	No	not reported	not reported	Not Reported	fc982b98-6e72-5580-887a-1ca93831511a	asian	male	not hispanic or latino	Dead	69	-25326	1930	9b67716a-b712-5f3a-9339-d9736b630d5d	68	1999	TCGA-14-0787-01A		TCGA-GBM
TCGA-19-4065-01A-01R-2005-01	TCGA-19-4065	TCGA-19-4065-01A	TP	Primary solid Tumor	TCGA-19-4065-01A	01	3c83ded3-3515-4071-8788-6e8bf2c2a173	TCGA-19-4065	released	FALSE	Primary Tumor	Not Reported	0,8	E3EB10CD-611E-4424-8F2F-E771156168E0	0,3	1,0	Not Reported	9440/3	0		not reported	Brain, NOS	214	13257	Glioblastoma	not reported	cdaceb60-cc09-5f83-9ff1-2ab04178ca82	not reported	2009	C71.9	Brain, NOS	No	not reported	not reported	Not Reported	aa36bef6-65d9-56f0-b757-2700a2a8daa4	white	male	hispanic or latino	Alive	36	-13257	1973	62565fa1-4324-548f-a66c-6c3ce86fb1eb	NA	NA	TCGA-19-4065-01A		TCGA-GBM
TCGA-26-5133-01A-01R-1850-01	TCGA-26-5133	TCGA-26-5133-01A	TP	Primary solid Tumor	TCGA-26-5133-01A	01	41f31652-cbcb-42c9-a884-ca1a04b5623b	TCGA-26-5133	released	FALSE	Primary Tumor	Not Reported	0,5	29d8f95d-e333-433b-88c6-007134d7d8a0	0,2	0,7	Not Reported	9440/3	0		not reported	Brain, NOS	452	21560	Glioblastoma	not reported	db7099d6-acbe-5cfa-9c04-f6e25e309285	not reported	2009	C71.9	Brain, NOS	No	not reported	not reported	Not Reported	db48f82f-7eba-5923-92af-d575540e7af7	white	male	not hispanic or latino	Alive	59	-21560	1950	00e369b3-49c1-58a9-aed8-91ad757557a1	NA	NA	TCGA-26-5133-01A		TCGA-GBM
TCGA-02-2483-01A-01R-1849-01	TCGA-02-2483	TCGA-02-2483-01A	TP	Primary solid Tumor	TCGA-02-2483-01A	01	724d75c1-7f82-4208-8510-3e89f3679bde	TCGA-02-2483	released	FALSE	Primary Tumor	Not Reported	1,0	e73f6ba1-564c-4fea-b088-f2357ff49ee7	0,2	1,6	Not Reported	9440/3	0		not reported	Brain, NOS	466	15964	Glioblastoma	not reported	db947c5a-b0c8-5e53-93f1-d24953c8bd0a	not reported	2008	C71.9	Brain, NOS	No	not reported	not reported	Not Reported	37b687ce-bc71-594b-a3d6-936893de708f	asian	male	not hispanic or latino	Alive	43	-15964	1965	e09dccdf-bce3-5ca9-8279-a1bfcd0e6a99	NA	NA	TCGA-02-2483-01A		TCGA-GBM
TCGA-14-1823-01A-01R-1849-01	TCGA-14-1823	TCGA-14-1823-01A	TP	Primary solid Tumor	TCGA-14-1823-01A	01	7ead0574-478a-4fe1-aabe-34965101b05d	TCGA-14-1823	released	FALSE	Primary Tumor	Not Reported	1,0	09e6a813-eb0d-4ebc-bf0c-95b9a0b9175b	0,2	1,0	Not Reported	9440/3	0		not reported	Brain, NOS	543	21384	Glioblastoma	not reported	aad36840-f8cb-5d6d-9fcf-f1bb031f2ca3	not reported	2007	C71.9	Brain, NOS	No	not reported	not reported	Not Reported	707250fb-a793-5e7d-9328-7f4ad3880ff0	white	female	not reported	Dead	58	-21384	1949	7a89d45c-298f-5708-98f3-0b87aacd486d	543	2008	TCGA-14-1823-01A		TCGA-GBM
TCGA-28-2509-01A-01R-1850-01	TCGA-28-2509	TCGA-28-2509-01A	TP	Primary solid Tumor	TCGA-28-2509-01A	01	94b6f384-a5a6-496b-96a6-633375885245	TCGA-28-2509	released	FALSE	Primary Tumor	Not Reported	0,5	31042590-2b1f-4926-a12e-5e0a22bdb420	0,3	0,8	Not Reported	9440/3	0		not reported	Brain, NOS	145	28240	Glioblastoma	not reported	de34aa43-925b-509d-84d9-d55935759997	not reported	2009	C71.9	Brain, NOS	No	not reported	not reported	Not Reported	533e6dfd-bac8-5819-a0bc-945c039b8aef	white	female	not hispanic or latino	Alive	77	-28240	1932	be4b22b8-ef54-5b38-989e-e64e7e27a01d	NA	NA	TCGA-28-2509-01A		TCGA-GBM
TCGA-06-2563-01A-01R-1849-01	TCGA-06-2563	TCGA-06-2563-01A	TP	Primary solid Tumor	TCGA-06-2563-01A	01	53576d9b-d84c-40ac-8a82-ac6bc81180a2	TCGA-06-2563	released	FALSE	Primary Tumor	Not Reported	0,8	4f0a8aba-907a-4616-9704-db9889c626d8	0,8	2,5	Not Reported	9440/3	0		not reported	Brain, NOS	932	26643	Glioblastoma	not reported	2d0e6a86-67a9-57a1-81d8-65433bc0bbe1	not reported	2009	C71.9	Brain, NOS	No	not reported	not reported	Not Reported	d8569868-e1f9-5414-a1fe-9f73dbf9b1a5	white	female	not hispanic or latino	Alive	72	-26643	1937	4c1bdb04-87a0-52d5-a1e4-5a74f877973c	NA	NA	TCGA-06-2563-01A		TCGA-GBM
TCGA-06-0158-01A-01R-1849-01	TCGA-06-0158	TCGA-06-0158-01A	TP	Primary solid Tumor	TCGA-06-0158-01A	01	7606e925-5bca-45b3-b528-dab338cc43de	TCGA-06-0158	released	FALSE	Primary Tumor	Not Reported	0,9	584952b9-bbd0-4da2-9a40-cd0291e8f780	0,9	1,8	Not Reported	9440/3	0		not reported	Brain, NOS	166	26856	Glioblastoma	not reported	a4614baa-fc90-5a97-b10d-b3020722a563	not reported	1998	C71.9	Brain, NOS	No	not reported	not reported	Not Reported	1aa031a6-9439-5c4e-b9a6-3c52b8611923	white	male	not hispanic or latino	Dead	73	-26856	1925	73c262a5-f794-50df-b430-9b7c8b14e21d	329	1998	TCGA-06-0158-01A		TCGA-GBM
TCGA-76-4929-01A-01R-1850-01	TCGA-76-4929	TCGA-76-4929-01A	TP	Primary solid Tumor	TCGA-76-4929-01A	01	d2acbfe6-ab53-4932-8d67-1c72f2c11d61	TCGA-76-4929	released	FALSE	Primary Tumor	Not Reported	1,3	65054ac8-f9aa-4342-9f18-81c15efd6d81	0,3	2,0	Not Reported	9440/3	0		not reported	Brain, NOS	111	27831	Glioblastoma	not reported	0d780df1-88d7-50c0-9928-7f1ba79654a9	not reported	2005	C71.9	Brain, NOS	No	not reported	not reported	Not Reported	7e065d34-dd02-574c-aac0-58498e0b87d7	white	female	not hispanic or latino	Dead	76	-27831	1929	6f0462b6-0179-5c3d-b139-b3451c11e418	111	2005	TCGA-76-4929-01A		TCGA-GBM
TCGA-06-0129-01A-01R-1849-01	TCGA-06-0129	TCGA-06-0129-01A	TP	Primary solid Tumor	TCGA-06-0129-01A	01	f3a8f5c7-2209-4b84-bdb1-36b89b87ab63	TCGA-06-0129	released	FALSE	Primary Tumor	Not Reported	0,9	8495b7bf-2bc1-4ea8-8c66-09fee094e120	0,9	1,2	Not Reported	9440/3	0		not reported	Brain, NOS	989	11284	Glioblastoma	not reported	91a1836c-85de-5a56-9835-4dd53d2978e2	not reported	2002	C71.9	Brain, NOS	No	not reported	not reported	Not Reported	b4954cc7-3ef8-59e5-8eb9-611434de57d7	asian	male	not hispanic or latino	Dead	30	-11284	1972	9b139cbc-e215-5141-8ef9-d2d928155f7d	1024	2004	TCGA-06-0129-01A		TCGA-GBM
TCGA-27-2528-01A-01R-1850-01	TCGA-27-2528	TCGA-27-2528-01A	TP	Primary solid Tumor	TCGA-27-2528-01A	01	3190bd1a-a83a-45f6-959a-863bbae58ffe	TCGA-27-2528	released	FALSE	Primary Tumor	Not Reported	0,7	08b4c97d-4213-4897-bf40-0327eefe8385	0,3	1,0	Not Reported	9440/3	0		not reported	Brain, NOS	480	22867	Glioblastoma	not reported	d397782c-3a0b-567c-a3f9-719d05509d2d	not reported	2008	C71.9	Brain, NOS	No	not reported	not reported	Not Reported	b0111bf2-8205-5208-90da-60674d4f5c58	white	male	not hispanic or latino	Dead	62	-22867	1946	b12fe1a0-9e16-588f-90a9-c310b1eb7641	480	2009	TCGA-27-2528-01A		TCGA-GBM
TCGA-26-1442-01A-01R-1850-01	TCGA-26-1442	TCGA-26-1442-01A	TP	Primary solid Tumor	TCGA-26-1442-01A	01	46c31ffb-160d-4705-a7ca-6b3393054d8c	TCGA-26-1442	released	FALSE	Primary Tumor	Not Reported	1,3	d371cef9-7c69-4a72-93a2-33b9741c44cb	0,3	1,3	Not Reported	9440/3	0		not reported	Brain, NOS	953	15950	Glioblastoma	not reported	71577e67-195d-5a58-8a7f-7b0351b060ec	not reported	2008	C71.9	Brain, NOS	No	not reported	not reported	Not Reported	fa4c5f5a-b4fa-5bc4-97eb-c4c58897e978	white	male	not hispanic or latino	Alive	43	-15950	1965	24948ff2-1d40-5569-86ae-6dc381676f91	NA	NA	TCGA-26-1442-01A		TCGA-GBM
TCGA-32-1982-01A-01R-1850-01	TCGA-32-1982	TCGA-32-1982-01A	TP	Primary solid Tumor	TCGA-32-1982-01A	01	ea5105c8-b6da-4071-9369-4219c30f560b	TCGA-32-1982	released	FALSE	Primary Tumor	Not Reported	0,4	cd26781a-ec25-4240-beac-f45cc7a2b7a3	0,3	0,9	Not Reported	9440/3	0		not reported	Brain, NOS	142	27764	Glioblastoma	not reported	dbeee282-bc4c-5982-80c8-6e37798d99b3	not reported	2008	C71.9	Brain, NOS	No	not reported	not reported	Not Reported	248757b7-4542-518e-bc0e-7bbf3de0e664	white	female	not hispanic or latino	Dead	76	-27764	1932	8ae79a4a-9a66-5635-87aa-840d43e33706	142	2008	TCGA-32-1982-01A		TCGA-GBM
TCGA-06-0686-01A-01R-1849-01	TCGA-06-0686	TCGA-06-0686-01A	TP	Primary solid Tumor	TCGA-06-0686-01A	01	7af6d7a5-b550-42d9-983a-241ec76fd7f4	TCGA-06-0686	released	FALSE	Primary Tumor	Not Reported	NA	4d50d9db-eecf-4444-b6b7-da1c90be713d	NA	NA	Not Reported	9440/3	0		not reported	Brain, NOS	286	19503	Glioblastoma	not reported	e8e0c42e-0a7c-5d90-93a3-83c957fca3e7	not reported	2008	C71.9	Brain, NOS	No	not reported	not reported	Not Reported	cb988123-728e-5a86-b31b-d4d119cc9678	white	male	not hispanic or latino	Dead	53	-19503	1955	1d5f0c92-d0a4-5af7-9f7c-60b484baed12	432	NA	TCGA-06-0686-01A		TCGA-GBM
TCGA-28-5215-01A-01R-1850-01	TCGA-28-5215	TCGA-28-5215-01A	TP	Primary solid Tumor	TCGA-28-5215-01A	01	5739bcd5-23b4-4a94-94e0-0ca261179f85	TCGA-28-5215	released	FALSE	Primary Tumor	Not Reported	0,5	3a06f0a3-5eb6-4fef-948b-8067976886e0	0,2	0,8	Not Reported	9440/3	0		not reported	Brain, NOS	237	22686	Glioblastoma	not reported	6d4e27c6-375a-5975-ad5f-2a35140292ce	not reported	2010	C71.9	Brain, NOS	No	not reported	not reported	Not Reported	eb05a870-0df8-5bd0-90d4-5330680c0275	white	female	not reported	Dead	62	-22686	1948	d8a6dd9f-420b-5607-86e4-754614d92160	335	2010	TCGA-28-5215-01A		TCGA-GBM
TCGA-06-5858-01A-01R-1849-01	TCGA-06-5858	TCGA-06-5858-01A	TP	Primary solid Tumor	TCGA-06-5858-01A	01	de0caab5-1c9b-4826-a666-c024935be29d	TCGA-06-5858	released	FALSE	Primary Tumor	Not Reported	0,9	2d08daa7-75ae-4fe0-8c06-311b585de812	0,9	0,9	Not Reported	9440/3	0		not reported	Brain, NOS	187	16662	Glioblastoma	not reported	983c6a79-0bd7-5cc5-8f21-dd2c67e3d644	not reported	2010	C71.9	Brain, NOS	No	not reported	not reported	Not Reported	fa26696d-5ef7-50ea-acab-bdfe100e02bb	white	female	not hispanic or latino	Alive	45	-16662	1965	edda3934-ca41-5e69-a84b-9b14683d457a	NA	NA	TCGA-06-5858-01A		TCGA-GBM
TCGA-32-1980-01A-01R-1850-01	TCGA-32-1980	TCGA-32-1980-01A	TP	Primary solid Tumor	TCGA-32-1980-01A	01	d1860805-70b6-4a0a-933b-4aa383aac8ee	TCGA-32-1980	released	FALSE	Primary Tumor	Not Reported	0,6	7660f091-9b09-4dfa-9530-bdb57e930938	0,4	1,0	Not Reported	9440/3	0		not reported	Brain, NOS	36	26467	Glioblastoma	not reported	22d37358-cab9-5958-b8e7-fbdaf17e5e48	not reported	2008	C71.9	Brain, NOS	No	not reported	not reported	Not Reported	59de86d2-1d91-5c2e-acc1-c30a2125452a	white	male	not hispanic or latino	Dead	72	-26467	1936	db0c5630-eb23-5d89-ba63-25768219ce9b	36	2008	TCGA-32-1980-01A		TCGA-GBM
TCGA-06-2561-01A-02R-1849-01	TCGA-06-2561	TCGA-06-2561-01A	TP	Primary solid Tumor	TCGA-06-2561-01A	01	e0f7dc52-3547-4fd1-8565-47fd606b80de	TCGA-06-2561	released	FALSE	Primary Tumor	Not Reported	0,9	15cb8bf0-7c77-4752-87b5-b67bb2776b76	0,9	1,2	Not Reported	9440/3	0		not reported	Brain, NOS	282	19505	Glioblastoma	not reported	f9d753c1-0148-563a-b0d7-1440225f023d	not reported	2009	C71.9	Brain, NOS	No	not reported	not reported	Not Reported	29f84000-8ac2-554b-8750-756b36c74052	white	female	not hispanic or latino	Dead	53	-19505	1956	e7974e5a-acb7-537a-8988-9630e6b8c95c	537	NA	TCGA-06-2561-01A		TCGA-GBM
TCGA-76-4932-01A-01R-1850-01	TCGA-76-4932	TCGA-76-4932-01A	TP	Primary solid Tumor	TCGA-76-4932-01A	01	0bc8fe6e-0d2a-4c45-9af8-6a976b9a0327	TCGA-76-4932	released	FALSE	Primary Tumor	Not Reported	0,4	7dd69551-44d6-4b99-b0ef-6ea886b23394	0,4	1,8	Not Reported	9440/3	0		not reported	Brain, NOS	1458	18433	Glioblastoma	not reported	76298f05-b17f-5dcb-97ac-6a6a71ce54d5	not reported	2006	C71.9	Brain, NOS	No	not reported	not reported	Not Reported	8c770b34-22ee-5174-87b8-52de00263028	white	female	not reported	Dead	50	-18433	1956	68457d1e-2ba5-5ff0-8b1e-d68d64db811e	1458	2009	TCGA-76-4932-01A		TCGA-GBM
TCGA-28-5207-01A-01R-1850-01	TCGA-28-5207	TCGA-28-5207-01A	TP	Primary solid Tumor	TCGA-28-5207-01A	01	7cabd150-1c5f-47ab-9218-d77b672f5bf4	TCGA-28-5207	released	FALSE	Primary Tumor	Not Reported	0,8	0bafbc8d-023d-4c05-a802-5c32767c0e55	0,3	1,0	Not Reported	9440/3	0		not reported	Brain, NOS	275	25975	Glioblastoma	not reported	1312dda5-89b6-534c-9e65-0d2455dba5de	not reported	2010	C71.9	Brain, NOS	No	not reported	not reported	Not Reported	87d6ef40-bc01-599b-a5a2-767739ec9a7a	white	male	not reported	Dead	71	-25975	1939	4fde1c39-f8e3-59b2-9818-76320aec4f95	343	2010	TCGA-28-5207-01A		TCGA-GBM
TCGA-27-1832-01A-01R-1850-01	TCGA-27-1832	TCGA-27-1832-01A	TP	Primary solid Tumor	TCGA-27-1832-01A	01	addf1509-2862-4460-b4a4-e185db8a8148	TCGA-27-1832	released	FALSE	Primary Tumor	Not Reported	0,6	535d412f-ed27-467a-b373-8e26e940c07b	0,6	1,0	Not Reported	9440/3	0		not reported	Brain, NOS	0	21678	Glioblastoma	not reported	b5a26c30-678a-52f0-bd22-d67d7fc4cbfe	not reported	2007	C71.9	Brain, NOS	No	not reported	not reported	Not Reported	ad560ba3-01d1-5dae-b639-3dd5f32c6646	white	female	not hispanic or latino	Dead	59	-21678	1948	d8317bec-609e-5842-ae0a-5c4800f69600	300	2007	TCGA-27-1832-01A		TCGA-GBM
TCGA-14-1825-01A-01R-1850-01	TCGA-14-1825	TCGA-14-1825-01A	TP	Primary solid Tumor	TCGA-14-1825-01A	01	42939615-b7f6-4c29-bc6c-b4521e188031	TCGA-14-1825	released	FALSE	Primary Tumor	Not Reported	0,5	67478a3b-8b41-4571-bc63-36780f0d19e2	0,2	1,2	Not Reported	9440/3	0		not reported	Brain, NOS	NA	25684	Glioblastoma	not reported	53846869-2114-5ff2-9728-15f5f22fa72a	not reported	2007	C71.9	Brain, NOS	No	not reported	not reported	Not Reported	aeebfe55-10a0-5dd4-b2c6-9daa259e7556	white	male	not hispanic or latino	Dead	70	-25684	1937	883a5dea-1290-5bf2-969a-097ccea1248b	232	2007	TCGA-14-1825-01A		TCGA-GBM
TCGA-06-0210-01A-01R-1849-01	TCGA-06-0210	TCGA-06-0210-01A	TP	Primary solid Tumor	TCGA-06-0210-01A	01	d56a1eb8-d47b-41c3-b5d0-f5632df77b3f	TCGA-06-0210	released	FALSE	Primary Tumor	Not Reported	NA	5617D8A4-BB27-4643-A3FD-8DDCF659CB3B	NA	NA	Not Reported	9440/3	0		not reported	Brain, NOS	151	26600	Glioblastoma	not reported	3bec1d61-648e-555d-8b5a-70f33f68871f	not reported	1997	C71.9	Brain, NOS	No	not reported	not reported	Not Reported	0a9243fc-9e1c-5c52-8fa8-a80c33830b52	white	female	not hispanic or latino	Dead	72	-26600	1925	7bea7f90-c99e-57e8-abfd-596c20e3e9bb	225	1997	TCGA-06-0210-01A		TCGA-GBM
TCGA-32-5222-01A-01R-1850-01	TCGA-32-5222	TCGA-32-5222-01A	TP	Primary solid Tumor	TCGA-32-5222-01A	01	f5e8e4b1-a779-46d6-bbaa-8afdd96f48df	TCGA-32-5222	released	FALSE	Primary Tumor	Not Reported	0,9	880e75f5-d2ec-4990-8397-3bdc9ea20693	0,5	1,7	Not Reported	9440/3	0		not reported	Brain, NOS	323	24134	Glioblastoma	not reported	ac0b1caf-54a0-5d33-8eba-acfacf485f32	not reported	2010	C71.9	Brain, NOS	No	not reported	not reported	Not Reported	3c39c444-dd68-543a-b833-42d37df39e50	white	male	not hispanic or latino	Dead	66	-24134	1944	fed6ca9d-690e-52c1-8dbb-f884a6d34cf5	585	NA	TCGA-32-5222-01A		TCGA-GBM
TCGA-06-0749-01A-01R-1849-01	TCGA-06-0749	TCGA-06-0749-01A	TP	Primary solid Tumor	TCGA-06-0749-01A	01	1a3bae5a-677d-4763-b019-ba26e0134929	TCGA-06-0749	released	FALSE	Primary Tumor	Not Reported	NA	30421caa-b781-4140-97ff-5ede12ed288d	NA	NA	Not Reported	9440/3	0		not reported	Brain, NOS	66	18571	Glioblastoma	not reported	8af027e1-3ad6-5221-b295-95c87f1cd184	not reported	2008	C71.9	Brain, NOS	No	not reported	not reported	Not Reported	fe432d1c-259e-50d9-93a3-5cb54bce231b	black or african american	male	not hispanic or latino	Dead	50	-18571	1958	383ca7c3-aed0-545f-9939-f8092f2894b1	82	2008	TCGA-06-0749-01A		TCGA-GBM
TCGA-06-0238-01A-02R-1849-01	TCGA-06-0238	TCGA-06-0238-01A	TP	Primary solid Tumor	TCGA-06-0238-01A	01	27f0091d-3916-409e-9835-7f0181a43d7a	TCGA-06-0238	released	FALSE	Primary Tumor	Not Reported	0,9	2a19d86e-bea6-4892-9fa4-8f13fdfa9fa4	0,9	1,2	Not Reported	9440/3	0		not reported	Brain, NOS	359	17037	Glioblastoma	not reported	23a8a505-ebe7-5bf5-9a67-7e196eebd994	not reported	2007	C71.9	Brain, NOS	No	not reported	not reported	Not Reported	020b242c-c920-5b8f-af2f-f8e0976e6ebe	white	male	not hispanic or latino	Dead	46	-17037	1961	61377729-7d35-5d58-8828-7e9328f18a23	405	2008	TCGA-06-0238-01A		TCGA-GBM
TCGA-06-5856-01A-01R-1849-01	TCGA-06-5856	TCGA-06-5856-01A	TP	Primary solid Tumor	TCGA-06-5856-01A	01	fc746957-2a65-44b9-9819-e857c390a1de	TCGA-06-5856	released	FALSE	Primary Tumor	Not Reported	0,9	7bbecef6-9b0c-43b8-be9b-55821f9ac49b	0,9	1,0	Not Reported	9440/3	0		not reported	Brain, NOS	114	21232	Glioblastoma	not reported	925aa767-393c-5739-b0f9-f2b99cfc72f5	not reported	2010	C71.9	Brain, NOS	No	not reported	not reported	Not Reported	77e32922-99d9-5db4-b01b-9acaddd2ef39	white	male	not hispanic or latino	Dead	58	-21232	1952	d7beaa19-0b9e-53b5-88a1-d436e1dfabd5	114	2010	TCGA-06-5856-01A		TCGA-GBM
TCGA-19-2625-01A-01R-1850-01	TCGA-19-2625	TCGA-19-2625-01A	TP	Primary solid Tumor	TCGA-19-2625-01A	01	c0d39b1c-f65b-4abe-afac-e6af1ad07fd3	TCGA-19-2625	released	FALSE	Primary Tumor	Not Reported	1,0	4f37276d-3579-49db-ae54-5644b2f2f92f	0,7	1,9	Not Reported	9440/3	0		not reported	Brain, NOS	124	27930	Glioblastoma	not reported	ee438b47-ac1c-557e-9dac-46dc32040dab	not reported	2009	C71.9	Brain, NOS	No	not reported	not reported	Not Reported	57e3c151-0d7a-5dac-9fc7-9cf6645398b3	white	female	not hispanic or latino	Dead	76	-27930	1933	a361718e-3c9c-5947-8057-ba87e0ec122a	124	2009	TCGA-19-2625-01A		TCGA-GBM
TCGA-06-0184-01A-01R-1849-01	TCGA-06-0184	TCGA-06-0184-01A	TP	Primary solid Tumor	TCGA-06-0184-01A	01	cba96ed9-c028-401e-8a8f-909513c8c215	TCGA-06-0184	released	FALSE	Primary Tumor	Not Reported	NA	ce516253-acf1-4186-8998-dc089161e261	NA	NA	Not Reported	9440/3	0		not reported	Brain, NOS	1228	23317	Glioblastoma	not reported	23314b29-b2a2-5e98-b15d-efaf509d7a67	not reported	2005	C71.9	Brain, NOS	No	not reported	not reported	Not Reported	2f9a4130-f893-54f4-83da-e5ddc7a18b77	white	male	not hispanic or latino	Dead	63	-23317	1942	03c60e47-cb48-5f38-9b99-a44834b3ab57	2126	NA	TCGA-06-0184-01A		TCGA-GBM
TCGA-06-0219-01A-01R-1849-01	TCGA-06-0219	TCGA-06-0219-01A	TP	Primary solid Tumor	TCGA-06-0219-01A	01	777d18d4-9cf8-4e39-84f9-8dfe59aa568c	TCGA-06-0219	released	FALSE	Primary Tumor	Not Reported	NA	90027ed9-92a4-4326-a531-be06db61e922	NA	NA	Not Reported	9440/3	0		not reported	Brain, NOS	11	24488	Glioblastoma	not reported	2496b9b7-9dd1-5452-a6c6-6f4c82f7704d	not reported	2000	C71.9	Brain, NOS	No	not reported	not reported	Not Reported	c091590f-cdbb-5e6f-99b4-f8578bd34326	white	male	not hispanic or latino	Dead	67	-24488	1933	e150ca4e-16fa-53e5-bdda-ee39e413cacb	22	2000	TCGA-06-0219-01A		TCGA-GBM
TCGA-12-3653-01A-01R-1849-01	TCGA-12-3653	TCGA-12-3653-01A	TP	Primary solid Tumor	TCGA-12-3653-01A	01	df02d506-6c4f-46e8-8db8-2f53674d977f	TCGA-12-3653	released	FALSE	Primary Tumor	Not Reported	0,8	b2ea02b9-4f9f-474e-88fe-7306aeac14ec	0,3	1,1	Not Reported	9440/3	0		not reported	Brain, NOS	357	12529	Glioblastoma	not reported	6ea7714a-9870-5f52-b305-a863d4aa9632	not reported	2008	C71.9	Brain, NOS	No	not reported	not reported	Not Reported	504b0170-d3c0-5337-8902-03e3b77ac550	white	female	not hispanic or latino	Dead	34	-12529	1974	42666b3e-c46b-596c-a77e-eb1cca73920a	442	2009	TCGA-12-3653-01A		TCGA-GBM
TCGA-26-5132-01A-01R-1850-01	TCGA-26-5132	TCGA-26-5132-01A	TP	Primary solid Tumor	TCGA-26-5132-01A	01	ac7ea2f0-a526-4b9a-8e81-2736ea38f53b	TCGA-26-5132	released	FALSE	Primary Tumor	Not Reported	0,5	a2075373-4a3f-4f19-bc80-a46537c888df	0,4	1,5	Not Reported	9440/3	0		not reported	Brain, NOS	286	27196	Glioblastoma	not reported	38549ca2-a9e1-55cf-9370-b589f484b485	not reported	2009	C71.9	Brain, NOS	No	not reported	not reported	Not Reported	b2fb0b81-968e-53a2-acf1-fafba04e3204	white	male	not hispanic or latino	Alive	74	-27196	1935	5f74f2e2-518c-54c6-be50-402a08af5d89	NA	NA	TCGA-26-5132-01A		TCGA-GBM
TCGA-06-0187-01A-01R-1849-01	TCGA-06-0187	TCGA-06-0187-01A	TP	Primary solid Tumor	TCGA-06-0187-01A	01	299b124f-f81e-40a9-a6ad-72d433b380fc	TCGA-06-0187	released	FALSE	Primary Tumor	Not Reported	NA	17f164b8-9dc6-48f0-830b-60fc0efa83b4	NA	NA	Not Reported	9440/3	0		not reported	Brain, NOS	801	25318	Glioblastoma	not reported	c83cf0e3-c127-5eed-9a6f-7335b7134e40	not reported	2006	C71.9	Brain, NOS	No	not reported	not reported	Not Reported	c9ee773b-fbb4-54d0-ad3d-8c70b0f7a924	white	male	not hispanic or latino	Dead	69	-25318	1937	8698fe30-c439-561a-bf09-eee52089e827	828	2008	TCGA-06-0187-01A		TCGA-GBM
TCGA-26-5136-01B-01R-1850-01	TCGA-26-5136	TCGA-26-5136-01B	TP	Primary solid Tumor	TCGA-26-5136-01B	01	7cc02e7f-2000-42b7-90f5-5cb00ca33d42	TCGA-26-5136	released	FALSE	Primary Tumor	Not Reported	0,5	9b31db65-32f7-49c1-bcc3-28455e2d3b6f	0,1	1,0	Not Reported	9440/3	0		not reported	Brain, NOS	37	28496	Glioblastoma	not reported	c253a6c1-493e-5c37-9256-a13080252bec	not reported	2009	C71.9	Brain, NOS	No	not reported	not reported	Not Reported	2fd10c7f-4bbf-5cb0-93dd-c0b5a9ea3afc	white	female	not hispanic or latino	Dead	78	-28496	1931	7d85c0ca-9e38-57aa-b0b5-fb2159fc2308	577	NA	TCGA-26-5136-01B		TCGA-GBM
TCGA-06-5416-01A-01R-1849-01	TCGA-06-5416	TCGA-06-5416-01A	TP	Primary solid Tumor	TCGA-06-5416-01A	01	68819a2d-5f7f-4fda-b15a-27a0b22cf17b	TCGA-06-5416	released	FALSE	Primary Tumor	Not Reported	1,0	95607f05-091a-4f35-9a8b-446773c316f6	0,4	1,5	Not Reported	9440/3	0		not reported	Brain, NOS	204	8533	Glioblastoma	not reported	e8c9cc05-bbd8-5168-b17b-c6815ecdc3ad	not reported	2010	C71.9	Brain, NOS	No	not reported	not reported	Not Reported	77a335b9-f60f-5d1c-84db-d140df5105db	white	female	not hispanic or latino	Alive	23	-8533	1987	3ce983ab-3b2a-5bfa-bcf1-4b0aece8e39b	NA	NA	TCGA-06-5416-01A		TCGA-GBM
TCGA-41-3915-01A-01R-1850-01	TCGA-41-3915	TCGA-41-3915-01A	TP	Primary solid Tumor	TCGA-41-3915-01A	01	3fbaa7d3-36ec-4c34-96a7-d85107394ac9	TCGA-41-3915	released	FALSE	Primary Tumor	Not Reported	0,9	170f0232-2209-4609-8c71-e39caec2ffc2	0,5	1,0	Not Reported	9440/3	0		not reported	Brain, NOS	360	17880	Glioblastoma	not reported	fc84ad87-1c53-5f55-a66c-f84d312b990f	not reported	2010	C71.9	Brain, NOS	No	not reported	not reported	Not Reported	e141607f-8c1d-5d1e-ab56-94c826fb9b6f	white	male	not hispanic or latino	Dead	48	-17880	1962	8850142c-5ba7-5911-bd85-810d67c87285	360	NA	TCGA-41-3915-01A		TCGA-GBM
TCGA-19-1787-01B-01R-1850-01	TCGA-19-1787	TCGA-19-1787-01B	TP	Primary solid Tumor	TCGA-19-1787-01B	01	c0bbe492-67d0-4b18-af37-91ad1e4a8dc5	TCGA-19-1787	released	FALSE	Primary Tumor	Not Reported	0,5	bbfa055e-efc5-4f81-971f-7bdea4726b36	0,3	0,5	Not Reported	9440/3	0		not reported	Brain, NOS	385	17894	Glioblastoma	not reported	bf6823c6-57fe-53c8-a205-95653be33b3d	not reported	2008	C71.9	Brain, NOS	No	not reported	not reported	Not Reported	ee76d27a-8d8f-521a-ab78-214b9e6d6378	white	male	not hispanic or latino	Dead	48	-17894	1960	8deeec89-1476-5285-834f-b8349f4d98b3	385	2009	TCGA-19-1787-01B		TCGA-GBM
TCGA-06-0141-01A-01R-1849-01	TCGA-06-0141	TCGA-06-0141-01A	TP	Primary solid Tumor	TCGA-06-0141-01A	01	28b6c591-a167-4fcc-9bf4-f36175d4b3c5	TCGA-06-0141	released	FALSE	Primary Tumor	Not Reported	0,9	caa0b0ec-7b94-4326-99d5-483fed429ed4	0,9	1,1	Not Reported	9440/3	0		not reported	Brain, NOS	280	22926	Glioblastoma	not reported	a3136969-edb5-5beb-bdbc-37dea5eace81	not reported	2000	C71.9	Brain, NOS	No	not reported	not reported	Not Reported	2f7d8b0d-b747-5d5b-80a7-2bb6d377b39b	white	male	not hispanic or latino	Dead	62	-22926	1938	41085c24-e802-522c-b35f-26cd83cff135	313	2000	TCGA-06-0141-01A		TCGA-GBM
TCGA-15-1444-01A-02R-1850-01	TCGA-15-1444	TCGA-15-1444-01A	TP	Primary solid Tumor	TCGA-15-1444-01A	01	07da260d-ef04-4a23-bdad-5ceb98a673ca	TCGA-15-1444	released	FALSE	Primary Tumor	Not Reported	1,1	bdc60487-8aea-4657-bac9-736f204fe65b	0,5	1,8	No	9440/3	0		not reported	Brain, NOS	NA	7827	Glioblastoma	not reported	397fee6b-b1e1-5c96-8a22-d3fd7a0c1349	no	2004	C71.9	Brain, NOS	No	not reported	not reported	Not Reported	1ed8221b-1076-5e94-9bf7-7e73574dc4d4	white	male	not hispanic or latino	Dead	21	-7827	1983	603c386b-f536-531e-930d-02bc9f4cf0e9	1537	2008	TCGA-15-1444-01A		TCGA-GBM
TCGA-32-2632-01A-01R-1850-01	TCGA-32-2632	TCGA-32-2632-01A	TP	Primary solid Tumor	TCGA-32-2632-01A	01	0d719f58-1572-4d51-9360-8ced507c4f94	TCGA-32-2632	released	FALSE	Primary Tumor	Not Reported	0,5	37cd6d1c-c10e-4ca0-ad18-3d707e9b1691	0,3	1,2	Not Reported	9440/3	0		not reported	Brain, NOS	NA	29281	Glioblastoma	not reported	43bcee6f-ac03-5dbc-9929-3c8612c4c87c	not reported	2008	C71.9	Brain, NOS	No	not reported	not reported	Not Reported	a3eeaa45-9d66-57ac-b3b5-cfb759416219	white	male	not hispanic or latino	Dead	80	-29281	1928	dc6cf184-8950-560c-9e3e-331b00e43012	269	2008	TCGA-32-2632-01A		TCGA-GBM
TCGA-06-5418-01A-01R-1849-01	TCGA-06-5418	TCGA-06-5418-01A	TP	Primary solid Tumor	TCGA-06-5418-01A	01	54c53f07-1492-49b6-83c9-bd12c86f95a8	TCGA-06-5418	released	FALSE	Primary Tumor	Not Reported	0,8	84947803-ecc1-44f4-b158-ec517a23ad43	0,4	1,0	Not Reported	9440/3	0		not reported	Brain, NOS	83	27584	Glioblastoma	not reported	5722b0ce-c407-5a75-bc4d-a68e67add7f4	not reported	2010	C71.9	Brain, NOS	No	not reported	not reported	Not Reported	14a315fd-b083-569c-aa76-54298dc70538	white	female	not hispanic or latino	Dead	75	-27584	1935	fe512f25-066e-55b9-a4e3-0c86cc850835	83	2010	TCGA-06-5418-01A		TCGA-GBM
TCGA-02-2485-01A-01R-1849-01	TCGA-02-2485	TCGA-02-2485-01A	TP	Primary solid Tumor	TCGA-02-2485-01A	01	5b5f7c1d-8f3d-4f35-8295-58bc3eefeab0	TCGA-02-2485	released	FALSE	Primary Tumor	Not Reported	2,0	5b0be7bb-15b5-429b-9bc0-94e435c1a164	0,4	2,1	Not Reported	9440/3	0		not reported	Brain, NOS	470	19494	Glioblastoma	not reported	b022d836-5d89-59bc-9afb-b983ce79f1c2	not reported	2009	C71.9	Brain, NOS	No	not reported	not reported	Not Reported	9efa8290-e902-50a6-8e81-33cb3aebc800	black or african american	male	not hispanic or latino	Alive	53	-19494	1956	db5851de-7d9b-5b46-baed-c2c6832e79ec	NA	NA	TCGA-02-2485-01A		TCGA-GBM
TCGA-19-1390-01A-01R-1850-01	TCGA-19-1390	TCGA-19-1390-01A	TP	Primary solid Tumor	TCGA-19-1390-01A	01	ec82c19a-1b5e-4726-a953-ff8c94903cc7	TCGA-19-1390	released	FALSE	Primary Tumor	Not Reported	0,8	41FB6156-CD64-4304-AB47-B2A828C43BD2	0,6	1,0	Not Reported	9440/3	0		not reported	Brain, NOS	772	23063	Glioblastoma	not reported	e7bcfe17-6f30-5143-bd0d-eb7f6fa6fc35	not reported	2007	C71.9	Brain, NOS	No	not reported	not reported	Not Reported	bb4edf50-9643-5c6d-a4c1-7dd0470ef45b	white	female	not hispanic or latino	Dead	63	-23063	1944	40d732dd-1382-584f-871f-3d0e7cdf8608	772	2009	TCGA-19-1390-01A		TCGA-GBM
TCGA-12-5299-01A-02R-1849-01	TCGA-12-5299	TCGA-12-5299-01A	TP	Primary solid Tumor	TCGA-12-5299-01A	01	0211d37e-20ef-421b-97cc-2ea27c688cc5	TCGA-12-5299	released	FALSE	Primary Tumor	Not Reported	0,6	9f574ef4-3427-4f3c-8493-043a4d08ad00	0,5	1,3	Not Reported	9440/3	0		not reported	Brain, NOS	98	20463	Glioblastoma	not reported	c6a4df05-ce50-562c-9a34-715ecb1dd3b3	not reported	2009	C71.9	Brain, NOS	No	not reported	not reported	Not Reported	0db785ec-2446-5d76-ae13-98a3c64a28f1	white	female	not hispanic or latino	Dead	56	-20463	1953	2f01745b-bd2d-5a37-97a2-531694e7887c	98	2009	TCGA-12-5299-01A		TCGA-GBM
TCGA-06-0211-01B-01R-1849-01	TCGA-06-0211	TCGA-06-0211-01B	TP	Primary solid Tumor	TCGA-06-0211-01B	01	3847889f-2a14-4bf7-8fac-c89c2b4198f3	TCGA-06-0211	released	FALSE	Primary Tumor	Not Reported	NA	528DED4E-C801-4F67-BB1E-62470B39B41E	NA	NA	Not Reported	9440/3	0		not reported	Brain, NOS	360	17515	Glioblastoma	not reported	cec1bfa2-94cf-5bf5-ad44-d1aad1c78586	not reported	1997	C71.9	Brain, NOS	No	not reported	not reported	Not Reported	68b17566-c576-5237-badd-6e1979a8f86f	white	male	not hispanic or latino	Dead	47	-17515	1950	fe9a665e-6e67-5c8c-ac4f-b316f44db506	360	1997	TCGA-06-0211-01B		TCGA-GBM
TCGA-06-0211-01A-01R-1849-01	TCGA-06-0211	TCGA-06-0211-01A	TP	Primary solid Tumor	TCGA-06-0211-01A	01	83177103-6ae2-444e-8ae7-e1bf76b1351d	TCGA-06-0211	released	FALSE	Primary Tumor	Not Reported	NA	528DED4E-C801-4F67-BB1E-62470B39B41E	NA	NA	Not Reported	9440/3	0		not reported	Brain, NOS	360	17515	Glioblastoma	not reported	cec1bfa2-94cf-5bf5-ad44-d1aad1c78586	not reported	1997	C71.9	Brain, NOS	No	not reported	not reported	Not Reported	68b17566-c576-5237-badd-6e1979a8f86f	white	male	not hispanic or latino	Dead	47	-17515	1950	fe9a665e-6e67-5c8c-ac4f-b316f44db506	360	1997	TCGA-06-0211-01A		TCGA-GBM
TCGA-41-4097-01A-01R-1850-01	TCGA-41-4097	TCGA-41-4097-01A	TP	Primary solid Tumor	TCGA-41-4097-01A	01	affada32-8c38-4623-924f-c7265b02e75e	TCGA-41-4097	released	FALSE	Primary Tumor	Not Reported	1,0	38e71ada-a221-41fd-9283-5750413305b8	0,5	1,9	Not Reported	9440/3	0		not reported	Brain, NOS	6	23107	Glioblastoma	not reported	e9513ddf-2bf5-58ff-b2cf-441af70ee1aa	not reported	2010	C71.9	Brain, NOS	No	not reported	not reported	Not Reported	9691673d-5bbf-5572-b79f-963555318959	white	female	not hispanic or latino	Dead	63	-23107	1947	09751e4e-e327-5898-8489-0b981034fa52	6	2010	TCGA-41-4097-01A		TCGA-GBM
TCGA-27-2526-01A-01R-1850-01	TCGA-27-2526	TCGA-27-2526-01A	TP	Primary solid Tumor	TCGA-27-2526-01A	01	fe7d8f81-f39f-4401-b3e9-cfde245d6b93	TCGA-27-2526	released	FALSE	Primary Tumor	Not Reported	0,6	db4b12a3-ade7-4190-8104-cc07964a2d7f	0,3	0,6	Not Reported	9440/3	0		not reported	Brain, NOS	87	28977	Glioblastoma	not reported	99dbe291-7b6d-5add-ba0e-a1eff1feebd7	not reported	2007	C71.9	Brain, NOS	No	not reported	not reported	Not Reported	6f937b91-2735-5fe4-9c81-91c98f62c0f8	white	female	not hispanic or latino	Dead	79	-28977	1928	4c1b25c3-a3cc-5ff5-aaba-443387616c24	87	2007	TCGA-27-2526-01A		TCGA-GBM
TCGA-06-0138-01A-02R-1849-01	TCGA-06-0138	TCGA-06-0138-01A	TP	Primary solid Tumor	TCGA-06-0138-01A	01	8761ca7d-dd5e-47b5-956f-b6738c1ce9dc	TCGA-06-0138	released	FALSE	Primary Tumor	Not Reported	0,9	9a7ac58b-1ece-4196-aa88-5924f5fbe853	0,8	1,7	Not Reported	9440/3	0		not reported	Brain, NOS	674	15736	Glioblastoma	not reported	15a19275-88ff-566c-820c-29059ad64358	not reported	2004	C71.9	Brain, NOS	No	not reported	not reported	Not Reported	f01690a4-7657-50c9-81d6-d0fcecbe5bd7	white	male	not hispanic or latino	Dead	43	-15736	1961	fb1609a7-cb85-5d11-93b8-21db6f5c9c3c	737	2006	TCGA-06-0138-01A		TCGA-GBM
TCGA-06-0649-01B-01R-1849-01	TCGA-06-0649	TCGA-06-0649-01B	TP	Primary solid Tumor	TCGA-06-0649-01B	01	09a0a6b2-8858-42ed-897f-7526097c24fe	TCGA-06-0649	released	FALSE	Primary Tumor	Not Reported	NA	81ba5108-b92b-4d5c-ab65-134afc0d3173	NA	NA	Not Reported	9440/3	0		not reported	Brain, NOS	62	26796	Glioblastoma	not reported	68c1afbd-a477-590d-8e7b-bb1be670e2c2	not reported	2007	C71.9	Brain, NOS	No	not reported	not reported	Not Reported	e6ac2383-9928-50b8-b5ef-466a0e203d58	black or african american	female	not hispanic or latino	Dead	73	-26796	1934	4211e090-99cc-5966-89ed-db7b9eccdaa5	64	2007	TCGA-06-0649-01B		TCGA-GBM
TCGA-26-5135-01A-01R-1850-01	TCGA-26-5135	TCGA-26-5135-01A	TP	Primary solid Tumor	TCGA-26-5135-01A	01	8cfb4c3f-b25f-412c-91c7-997c64ea2d75	TCGA-26-5135	released	FALSE	Primary Tumor	Not Reported	0,6	89a229ab-908a-4062-9ce6-16bca172fa02	0,2	0,9	Not Reported	9440/3	0		not reported	Brain, NOS	NA	26490	Glioblastoma	not reported	38bb98a1-efbd-52ae-b948-a93c5e22478e	not reported	2009	C71.9	Brain, NOS	No	not reported	not reported	Not Reported	e39f62dc-1dbe-51a5-abf0-e96fc4d84d92	white	female	not hispanic or latino	Dead	72	-26490	1937	6152083e-9709-56eb-9b73-6122d7cedeed	270	2009	TCGA-26-5135-01A		TCGA-GBM
TCGA-06-2557-01A-01R-1849-01	TCGA-06-2557	TCGA-06-2557-01A	TP	Primary solid Tumor	TCGA-06-2557-01A	01	19521291-90a2-4865-9d3f-25973130d22e	TCGA-06-2557	released	FALSE	Primary Tumor	Not Reported	0,9	d3ed0551-1ec4-4146-ab0c-af6371a4c708	0,9	1,4	Not Reported	9440/3	0		not reported	Brain, NOS	33	27980	Glioblastoma	not reported	017a4a97-b356-54ce-ba44-1c025dfa6fd7	not reported	2008	C71.9	Brain, NOS	No	not reported	not reported	Not Reported	1e674e18-d7df-5903-9b0d-500585a69b1e	black or african american	male	not hispanic or latino	Dead	76	-27980	1932	2e1cc008-fac2-53dd-a200-265a6255345e	33	2008	TCGA-06-2557-01A		TCGA-GBM
TCGA-28-5204-01A-01R-1850-01	TCGA-28-5204	TCGA-28-5204-01A	TP	Primary solid Tumor	TCGA-28-5204-01A	01	3c3727be-0343-4782-a0eb-e7f50d2f6874	TCGA-28-5204	released	FALSE	Primary Tumor	Not Reported	0,5	3e248730-bc16-4d33-a304-2e1093a3b45c	0,2	1,0	Not Reported	9440/3	0		not reported	Brain, NOS	NA	26490	Glioblastoma	not reported	6e593c14-751f-559c-9f0d-b05c2eadae48	not reported	2009	C71.9	Brain, NOS	No	not reported	not reported	Not Reported	713044a2-ca9d-5f3c-ab57-77dba9222910	white	male	not reported	Dead	72	-26490	1937	ee324f59-8d29-5a59-b6b6-77c7ce5dac8f	454	2010	TCGA-28-5204-01A		TCGA-GBM
TCGA-06-0745-01A-01R-1849-01	TCGA-06-0745	TCGA-06-0745-01A	TP	Primary solid Tumor	TCGA-06-0745-01A	01	6eb5b7ff-1797-4c31-ab5b-6db2b2641c5b	TCGA-06-0745	released	FALSE	Primary Tumor	Not Reported	NA	f46f4b25-6e54-4c40-842a-1c5c6dd99cab	NA	NA	Not Reported	9440/3	0		not reported	Brain, NOS	164	21884	Glioblastoma	not reported	75ed0ded-48b1-5b33-9bb8-806a04447214	not reported	2007	C71.9	Brain, NOS	No	not reported	not reported	Not Reported	30653194-1b26-5ad4-9175-43358ed86e80	white	male	not hispanic or latino	Dead	59	-21884	1948	d5773805-8af1-55ae-a8ad-825207d4f80d	239	2007	TCGA-06-0745-01A		TCGA-GBM
TCGA-08-0386-01A-01R-1849-01	TCGA-08-0386	TCGA-08-0386-01A	TP	Primary solid Tumor	TCGA-08-0386-01A	01	80c8329e-efa3-445a-8bbf-eb5fdce573b3	TCGA-08-0386	released	FALSE	Primary Tumor	Not Reported	0,7	56C0205D-CE55-4FC7-A55A-2D1AF5E8F13F	0,6	0,7	Not Reported	9440/3	0		not reported	Brain, NOS	478	27053	Glioblastoma	not reported	06846352-b877-53da-a5e9-bb9f91749565	not reported	2005	C71.9	Brain, NOS	No	not reported	not reported	Not Reported	65986e8e-20d9-5062-b06f-0a874de04331	white	male	not hispanic or latino	Dead	74	-27053	1931	eb867e15-1eaf-5d58-bf37-458f15fe0cf1	548	2006	TCGA-08-0386-01A		TCGA-GBM
TCGA-19-2620-01A-01R-1850-01	TCGA-19-2620	TCGA-19-2620-01A	TP	Primary solid Tumor	TCGA-19-2620-01A	01	2ed6bbb4-c2fb-42bf-a0b6-8687a73b3b7b	TCGA-19-2620	released	FALSE	Primary Tumor	Not Reported	1,0	dedd3bd8-b885-498e-a305-50b727240d09	0,4	1,5	Not Reported	9440/3	0		not reported	Brain, NOS	148	25665	Glioblastoma	not reported	b6ce5b13-2f57-57d8-b41f-003af77c9373	not reported	2009	C71.9	Brain, NOS	No	not reported	not reported	Not Reported	ea4c5b18-4abc-59c5-abb9-c43030193a4e	white	male	not hispanic or latino	Dead	70	-25665	1939	73a8ee7c-76c3-5b77-927e-9f9c9df2e3bc	148	2009	TCGA-19-2620-01A		TCGA-GBM
TCGA-28-5209-01A-01R-1850-01	TCGA-28-5209	TCGA-28-5209-01A	TP	Primary solid Tumor	TCGA-28-5209-01A	01	77b63255-12fb-45e3-bd0b-c4836fcfc569	TCGA-28-5209	released	FALSE	Primary Tumor	Not Reported	0,4	0bad36fe-5622-4d30-8005-24c247a4ce32	0,1	0,7	Not Reported	9440/3	0		not reported	Brain, NOS	442	24362	Glioblastoma	not reported	3a96c28b-f5c3-5f13-8a36-0ea8ff7a291b	not reported	2010	C71.9	Brain, NOS	No	not reported	not reported	Not Reported	9fd25bee-2824-57dd-af08-4d29fc91805b	white	female	not reported	Alive	66	-24362	1944	6415f191-cdcc-5f9d-be6d-c4142a39a23b	NA	NA	TCGA-28-5209-01A		TCGA-GBM
TCGA-06-0156-01A-03R-1849-01	TCGA-06-0156	TCGA-06-0156-01A	TP	Primary solid Tumor	TCGA-06-0156-01A	01	f26e9844-6044-4b3b-b9df-4f95e14d9e75	TCGA-06-0156	released	FALSE	Primary Tumor	Not Reported	0,9	8153dcf5-1f5c-4c26-a0cb-05e2209a62dd	0,4	0,9	Not Reported	9440/3	0		not reported	Brain, NOS	164	20932	Glioblastoma	not reported	e8421640-c7bd-5e2e-9bf9-4b88601331bc	not reported	1998	C71.9	Brain, NOS	No	not reported	not reported	Not Reported	4ed7bf8b-b768-57b5-8f16-6d883e623966	white	male	not hispanic or latino	Dead	57	-20932	1941	ddac9592-6b40-519b-9d9f-25a9b89892f3	178	1998	TCGA-06-0156-01A		TCGA-GBM
TCGA-06-0156-01A-02R-1849-01	TCGA-06-0156	TCGA-06-0156-01A	TP	Primary solid Tumor	TCGA-06-0156-01A	01	f26e9844-6044-4b3b-b9df-4f95e14d9e75	TCGA-06-0156	released	FALSE	Primary Tumor	Not Reported	0,9	8153dcf5-1f5c-4c26-a0cb-05e2209a62dd	0,4	0,9	Not Reported	9440/3	0		not reported	Brain, NOS	164	20932	Glioblastoma	not reported	e8421640-c7bd-5e2e-9bf9-4b88601331bc	not reported	1998	C71.9	Brain, NOS	No	not reported	not reported	Not Reported	4ed7bf8b-b768-57b5-8f16-6d883e623966	white	male	not hispanic or latino	Dead	57	-20932	1941	ddac9592-6b40-519b-9d9f-25a9b89892f3	178	1998	TCGA-06-0156-01A		TCGA-GBM
TCGA-26-5134-01A-01R-1850-01	TCGA-26-5134	TCGA-26-5134-01A	TP	Primary solid Tumor	TCGA-26-5134-01A	01	affa4b4c-8857-43d2-a969-9efdd1dd3137	TCGA-26-5134	released	FALSE	Primary Tumor	Not Reported	0,5	bc937071-ca55-4002-b4fa-44326be2ac1b	0,4	0,5	Not Reported	9440/3	0		not reported	Brain, NOS	167	27111	Glioblastoma	not reported	c0ef57be-c62f-57e9-a16d-d49fd67fe026	not reported	2009	C71.9	Brain, NOS	No	not reported	not reported	Not Reported	355f5a27-4c6d-5e49-b226-f554a93db302	white	male	not hispanic or latino	Alive	74	-27111	1935	34d13b39-8f30-5977-84ee-c5a90f3d2037	NA	NA	TCGA-26-5134-01A		TCGA-GBM
TCGA-19-2624-01A-01R-1850-01	TCGA-19-2624	TCGA-19-2624-01A	TP	Primary solid Tumor	TCGA-19-2624-01A	01	c9e1be85-0699-48b4-8977-0db46af4ec94	TCGA-19-2624	released	FALSE	Primary Tumor	Not Reported	0,6	c100bcaf-5c75-464e-97b5-9ff575796709	0,4	0,9	Not Reported	9440/3	0		not reported	Brain, NOS	5	18891	Glioblastoma	not reported	aff26df9-3a85-5d19-80bc-15824a2780da	not reported	2009	C71.9	Brain, NOS	No	not reported	not reported	Not Reported	fd88d70a-4e64-5b4a-bc27-60da7487d921	white	male	not hispanic or latino	Dead	51	-18891	1958	487a8519-fba9-5fa5-a29b-3c72b086327f	5	2009	TCGA-19-2624-01A		TCGA-GBM
TCGA-14-1829-01A-01R-1850-01	TCGA-14-1829	TCGA-14-1829-01A	TP	Primary solid Tumor	TCGA-14-1829-01A	01	fcec6dd2-da99-4011-ab05-d45ce9522c49	TCGA-14-1829	released	FALSE	Primary Tumor	Not Reported	1,0	a56c7808-d310-4d94-b0fa-5fcf5289555d	0,2	1,2	Not Reported	9440/3	0		not reported	Brain, NOS	218	20929	Glioblastoma	not reported	60c461ad-f7ae-57d5-a2c5-afb682093bb4	not reported	2009	C71.9	Brain, NOS	No	not reported	not reported	Not Reported	7d818929-3610-5e63-9d83-f75376df7753	black or african american	male	not reported	Alive	57	-20929	1952	f87e509f-6894-5a9d-8858-003190ff84f8	NA	NA	TCGA-14-1829-01A		TCGA-GBM
TCGA-28-1747-01C-01R-1850-01	TCGA-28-1747	TCGA-28-1747-01C	TP	Primary solid Tumor	TCGA-28-1747-01C	01	facef44e-2e8c-42fb-a4ff-fe106f61f6b4	TCGA-28-1747	released	FALSE	Primary Tumor	Not Reported	0,9	f1f20dd1-f50b-4f3c-a7fa-8307f08d0757	0,4	0,9	Not Reported	9440/3	0		not reported	Brain, NOS	77	16301	Glioblastoma	not reported	b6d50cb3-6104-5cd7-a485-e1825e05aed9	not reported	2008	C71.9	Brain, NOS	No	not reported	not reported	Not Reported	130208d0-1c81-5e9c-a086-7faaa39534f7	white	male	not hispanic or latino	Dead	44	-16301	1964	16269cae-c6f3-5c91-997b-15a045259f11	77	2008	TCGA-28-1747-01C		TCGA-GBM
TCGA-76-4925-01A-01R-1850-01	TCGA-76-4925	TCGA-76-4925-01A	TP	Primary solid Tumor	TCGA-76-4925-01A	01	862aedf5-00e0-4efb-8479-306e777db0df	TCGA-76-4925	released	FALSE	Primary Tumor	Not Reported	0,8	886c961a-cfef-4f2c-8b58-7708e216db0e	0,2	1,0	Not Reported	9440/3	0		not reported	Brain, NOS	146	28011	Glioblastoma	not reported	468daf73-2692-5ea9-b4f0-3975186eac9b	not reported	2005	C71.9	Brain, NOS	No	not reported	not reported	Not Reported	d4868487-49c2-540d-8c20-37f657527cda	white	male	not hispanic or latino	Dead	76	-28011	1929	a4407e95-0a0d-5da4-bbd9-9f534389e71e	146	2005	TCGA-76-4925-01A		TCGA-GBM
TCGA-12-0619-01A-01R-1849-01	TCGA-12-0619	TCGA-12-0619-01A	TP	Primary solid Tumor	TCGA-12-0619-01A	01	eba3e660-2d59-4604-87f9-f4985c51ce55	TCGA-12-0619	released	FALSE	Primary Tumor	Not Reported	0,4	2EE39D70-D78F-425C-BBAF-C1637CD27BB4	0,4	0,6	Not Reported	9440/3	0		not reported	Brain, NOS	316	21920	Glioblastoma	not reported	bf87b833-e161-5936-8cef-5c3adc698794	not reported	2003	C71.9	Brain, NOS	No	not reported	not reported	Not Reported	c6a0bca8-ec64-554e-b57a-dd7197490d3e	white	male	not hispanic or latino	Dead	60	-21920	1943	8a0050ac-8d3c-58ff-a675-34a9f063681a	1062	2005	TCGA-12-0619-01A		TCGA-GBM
TCGA-14-1034-01A-01R-1849-01	TCGA-14-1034	TCGA-14-1034-01A	TP	Primary solid Tumor	TCGA-14-1034-01A	01	f2ffa9ff-86d6-41ef-92e7-7f87e981985b	TCGA-14-1034	released	FALSE	Primary Tumor	Not Reported	NA	CDDBA95B-1894-48C6-B99B-CAB435DBCD75	NA	NA	Not Reported	9440/3	0		not reported	Brain, NOS	485	22029	Glioblastoma	not reported	6213f0d6-91b5-5ebe-9939-1442dbe102cc	not reported	1999	C71.9	Brain, NOS	No	not reported	not reported	Not Reported	1230cb60-05f0-51b7-834a-cc880a802e6d	not reported	female	not reported	Dead	60	-22029	1939	e5726d82-754f-58c2-9240-6770df1d6149	485	2000	TCGA-14-1034-01A		TCGA-GBM
[truncated: 55 more columns]
