# Supplementary material for: A glycosylation-related gene signature predicts prognosis, immune microenvironment infiltration, and drug sensitivity in glioma
Source: Front Pharmacol. 2024 Jan 16;14:1259051. doi: 10.3389/fphar.2023.1259051 (PMC10824914; doi:10.3389/fphar.2023.1259051)
Supplement: Supplementary file 4 [file DataSheet2.ZIP › Datasheet/CliniLGGFull.csv]

barcode	patient	sample	shortLetterCode	definition	sample_submitter_id	sample_type_id	oct_embedded	sample_id	submitter_id	state	is_ffpe	sample_type	tissue_type	tumor_descriptor	composition	days_to_collection	initial_weight	intermediate_dimension	pathology_report_uuid	shortest_dimension	longest_dimension	synchronous_malignancy	morphology	days_to_diagnosis	treatments	last_known_disease_status	tissue_or_organ_of_origin	days_to_last_follow_up	age_at_diagnosis	primary_diagnosis	classification_of_tumor	diagnosis_id	prior_malignancy	year_of_diagnosis	icd_10_code	site_of_resection_or_biopsy	prior_treatment	tumor_grade	progression_or_recurrence	alcohol_history	exposure_id	race	gender	ethnicity	vital_status	age_at_index	days_to_birth	year_of_birth	demographic_id
TCGA-WY-A85B-01A-11R-A36H-07	TCGA-WY-A85B	TCGA-WY-A85B-01A	TP	Primary solid Tumor	TCGA-WY-A85B-01A	01	true	9c3333ea-8af2-4d4c-a068-23c2e87e390b	TCGA-WY-A85B	released	FALSE	Primary Tumor	Not Reported	Not Reported	Not Reported	1073	420	NA	3BB27604-CFD2-4C1D-A53A-BB6EFA5F1D67	NA	NA	No	9400/3	0		not reported	Cerebrum	1393	8817	Astrocytoma, NOS	not reported	dff29de8-bb76-50b0-aa02-43c4c702de4e	no	2010	C71.0	Cerebrum	No	not reported	not reported	Not Reported	2d87b0a7-85d4-5062-a879-039db947dcd3	white	male	not reported	Alive	24	-8817	1986	8308ae16-dc47-590f-845f-c7c696734580
TCGA-DU-7010-01A-11R-2027-07	TCGA-DU-7010	TCGA-DU-7010-01A	TP	Primary solid Tumor	TCGA-DU-7010-01A	01	NA	a6da348e-a70c-4620-bfcb-2afbe893284b	TCGA-DU-7010	released	FALSE	Primary Tumor	Not Reported	Not Reported	Not Reported	NA	NA	1	B62E7173-FC3E-4D4C-B9C0-37110B1B58E8	0.5	1.1	No	9401/3	0		not reported	Cerebrum	NA	21199	Astrocytoma, anaplastic	not reported	f21ba104-bc35-54d0-b0fa-a08e658cec34	no	2001	C71.0	Cerebrum	No	not reported	not reported	Not Reported	f7c32fbf-e179-5b39-8b23-789c34214ef5	white	female	not hispanic or latino	Dead	58	-21199	1943	89c174c4-8b78-5b88-b582-2691b10b0cd2
TCGA-QH-A6X5-01A-12R-A32Q-07	TCGA-QH-A6X5	TCGA-QH-A6X5-01A	TP	Primary solid Tumor	TCGA-QH-A6X5-01A	01	false	8f6d6406-9d7b-492f-b1fc-7d81819c6f13	TCGA-QH-A6X5	released	FALSE	Primary Tumor	Not Reported	Not Reported	Not Reported	65	320	NA	5125411F-F380-4367-8A21-9284B5779B9D	NA	NA	No	9382/3	0		not reported	Cerebrum	497	21239	Mixed glioma	not reported	0a9cdb1c-e827-5922-9854-212cbaecdc87	no	2013	C71.0	Cerebrum	No	not reported	not reported	Not Reported	56fdde1b-1df1-5e50-9c86-cbb7054068fd	white	female	not hispanic or latino	Alive	58	-21239	1955	4aa53c95-c9e1-579f-94f3-532959d6c6fc
TCGA-CS-6290-01A-11R-1708-07	TCGA-CS-6290	TCGA-CS-6290-01A	TP	Primary solid Tumor	TCGA-CS-6290-01A	01	NA	6148f31e-cdba-481b-bcd7-b3aee05925b1	TCGA-CS-6290	released	FALSE	Primary Tumor	Not Reported	Not Reported	Not Reported	NA	NA	0.4	4d5bdf18-7799-463d-a33a-beb8322b0621	0.4	0.4	No	9401/3	0		not reported	Brain, NOS	546	11666	Astrocytoma, anaplastic	not reported	81231c1f-80c6-5a39-aa6b-997016e41f0f	no	2009	C71.9	Brain, NOS	No	not reported	not reported	Not Reported	d7369a10-fdd9-5e7e-9407-2ef6039f0b8d	not reported	male	not reported	Dead	31	-11666	1978	08cf2f53-0d6f-59fd-8719-954be6432ff2
TCGA-HT-7609-01A-11R-2090-07	TCGA-HT-7609	TCGA-HT-7609-01A	TP	Primary solid Tumor	TCGA-HT-7609-01A	01	NA	ae23f336-e901-4e45-b139-5e105060d3af	TCGA-HT-7609	released	FALSE	Primary Tumor	Not Reported	Not Reported	Not Reported	NA	NA	1	d6e4b412-5a31-4cac-be39-ce4342f73be6	1	3.5	No	9382/3	0		not reported	Cerebrum	1399	12607	Mixed glioma	not reported	73ffaa80-9053-549b-b4a3-4188e2c14221	no	2007	C71.0	Cerebrum	No	not reported	not reported	Not Reported	4bb5b3db-d1c5-5c7f-a7e1-dcef659e4420	white	male	not hispanic or latino	Alive	34	-12607	1973	c7acd535-28b3-51b0-a1bc-25c2ffcace80
TCGA-TQ-A7RP-01A-21R-A34F-07	TCGA-TQ-A7RP	TCGA-TQ-A7RP-01A	TP	Primary solid Tumor	TCGA-TQ-A7RP-01A	01	false	96d2258e-0199-43dc-9731-da4e55c897d5	TCGA-TQ-A7RP	released	FALSE	Primary Tumor	Not Reported	Not Reported	Not Reported	553	400	NA	27A97401-6DB1-4439-A06D-E0CC46BD5CC0	NA	NA	No	9382/3	0		not reported	Cerebrum	914	24109	Mixed glioma	not reported	3833df03-2d56-53f1-ace8-eec71a1881bc	no	2012	C71.0	Cerebrum	No	not reported	not reported	Not Reported	d1f0a941-010c-5ab9-b830-03ab469c96c9	black or african american	male	hispanic or latino	Alive	66	-24109	1946	4efacb6d-5af2-5fb8-b85d-7510e6afaedc
TCGA-DU-6401-01A-11R-1708-07	TCGA-DU-6401	TCGA-DU-6401-01A	TP	Primary solid Tumor	TCGA-DU-6401-01A	01	NA	680dbc4e-5cec-4e76-848f-72bc0a2407c6	TCGA-DU-6401	released	FALSE	Primary Tumor	Not Reported	Not Reported	Not Reported	NA	NA	0.8	8B65EAA0-2BE6-4648-9CF0-9E97AAB0073C	0.5	1.5	No	9450/3	0		not reported	Cerebrum	NA	11595	Oligodendroglioma, NOS	not reported	15d04341-d00e-5a4d-a4c5-3688adca5bba	no	1998	C71.0	Cerebrum	No	not reported	not reported	Not Reported	30ca96a4-ae42-5fc4-9a6f-ee737db45aa1	white	female	not hispanic or latino	Dead	31	-11595	1967	213e72a9-499b-5fb0-91d9-10e6d3760673
TCGA-E1-A7YM-01A-11R-A34F-07	TCGA-E1-A7YM	TCGA-E1-A7YM-01A	TP	Primary solid Tumor	TCGA-E1-A7YM-01A	01	true	4ed28804-afce-4754-a89c-95cf3dd24189	TCGA-E1-A7YM	released	FALSE	Primary Tumor	Not Reported	Not Reported	Not Reported	1280	180	NA	FC2E7F8E-0C21-457D-92A1-0052057DF808	NA	NA	No	9401/3	0		not reported	Cerebrum	NA	23263	Astrocytoma, anaplastic	not reported	d80ae1a4-99af-575b-8c0c-4257b1d8896a	no	2010	C71.0	Cerebrum	No	not reported	not reported	Not Reported	b69d6f89-25df-5a68-b7c3-37fcf0912aa9	white	male	not hispanic or latino	Dead	63	-23263	1947	2dc80119-d274-5a95-868b-8ebb6578920f
TCGA-FG-A6J1-01A-11R-A31N-07	TCGA-FG-A6J1	TCGA-FG-A6J1-01A	TP	Primary solid Tumor	TCGA-FG-A6J1-01A	01	true	3086d02f-f5ea-4b0c-a7e8-a6d90b7fcfc4	TCGA-FG-A6J1	released	FALSE	Primary Tumor	Not Reported	Not Reported	Not Reported	91	60	NA	9421C492-5E69-4641-B4CD-29A4D2C7A4CD	NA	NA	No	9450/3	0		not reported	Cerebrum	500	16106	Oligodendroglioma, NOS	not reported	41f39833-c79f-57c2-8eb4-5ec8ee3564b3	no	2013	C71.0	Cerebrum	No	not reported	not reported	Not Reported	1a0d76c3-3795-5b66-9185-3c1e52f6c9b3	white	female	not hispanic or latino	Alive	44	-16106	1969	fd63f621-6f6a-5fe3-951e-ee5004e29a8b
TCGA-FG-A60J-01A-11R-A28M-07	TCGA-FG-A60J	TCGA-FG-A60J-01A	TP	Primary solid Tumor	TCGA-FG-A60J-01A	01	false	77c575d1-d21d-4174-8c3e-5ea1b2a86838	TCGA-FG-A60J	released	FALSE	Primary Tumor	Not Reported	Not Reported	Not Reported	240	240	NA	0EE45912-9058-4883-922E-1B788D3A7A68	NA	NA	No	9382/3	0		not reported	Cerebrum	449	17339	Mixed glioma	not reported	7a82ecb8-ba0e-53be-86fa-10d96e41a67c	no	2012	C71.0	Cerebrum	No	not reported	not reported	Not Reported	1a201301-e806-560f-9850-f448ad7c909d	white	female	not hispanic or latino	Alive	47	-17339	1965	aa97f073-bab9-50a3-a972-c8c1b112a089
TCGA-FG-6689-01A-11R-1896-07	TCGA-FG-6689	TCGA-FG-6689-01A	TP	Primary solid Tumor	TCGA-FG-6689-01A	01	NA	d81c3f19-bbcf-4071-8ba4-cb8c505307d7	TCGA-FG-6689	released	FALSE	Primary Tumor	Not Reported	Not Reported	Not Reported	NA	NA	1	cc32ee60-c475-48dd-acd3-7e9c817507ba	1	1	No	9400/3	0		not reported	Cerebrum	454	11312	Astrocytoma, NOS	not reported	25b058d7-be2e-52de-95b3-0917be5abcde	no	2011	C71.0	Cerebrum	No	not reported	not reported	Not Reported	ee09ba57-612b-5323-a70f-3d345cf7e6eb	white	male	not hispanic or latino	Alive	30	-11312	1981	ef3396dc-9ebc-50ae-a994-c51e0738343c
TCGA-CS-6670-01A-11R-1896-07	TCGA-CS-6670	TCGA-CS-6670-01A	TP	Primary solid Tumor	TCGA-CS-6670-01A	01	NA	1b2f2768-883d-46fd-80b2-bfc416584c66	TCGA-CS-6670	released	FALSE	Primary Tumor	Not Reported	Not Reported	Not Reported	NA	NA	0.8	925aeb6b-7ed0-40b5-b2bb-52efbdab0748	0.3	1	Not Reported	9451/3	0		not reported	Brain, NOS	1426	16066	Oligodendroglioma, anaplastic	not reported	97cbde69-ca43-5a68-86de-11a938f01a6b	yes	2011	C71.9	Brain, NOS	Yes	not reported	not reported	Not Reported	856589df-649c-54ac-846a-e417d4439574	white	male	not hispanic or latino	Alive	43	-16066	1968	06153852-9c1c-52ba-bc67-74f76911bd44
TCGA-DB-A4XA-01A-11R-A26U-07	TCGA-DB-A4XA	TCGA-DB-A4XA-01A	TP	Primary solid Tumor	TCGA-DB-A4XA-01A	01	true	7aa03e23-b8bc-4716-aef9-70ec20057bcf	TCGA-DB-A4XA	released	FALSE	Primary Tumor	Not Reported	Not Reported	Not Reported	224	140	NA	8DCE6400-9767-46DD-A965-5B02FEB3F156	NA	NA	No	9382/3	0		not reported	Temporal lobe	573	11195	Mixed glioma	not reported	79fa0673-5b43-5046-9487-4b0be1e7ce75	no	2012	C71.2	Temporal lobe	No	not reported	not reported	Not Reported	7aaab774-75e9-5ad9-a608-7bbd0dbd52fd	white	male	not hispanic or latino	Alive	30	-11195	1982	cfe6e98f-16bf-567b-a8b1-a4f7c4ddc56f
TCGA-TM-A7C3-01A-11R-A32Q-07	TCGA-TM-A7C3	TCGA-TM-A7C3-01A	TP	Primary solid Tumor	TCGA-TM-A7C3-01A	01	false	da23a6cb-74e7-4306-8e0b-6c3a16237bb5	TCGA-TM-A7C3	released	FALSE	Primary Tumor	Not Reported	Not Reported	Not Reported	1409	80	NA	8716B17F-6119-4999-8F12-F9C123FEA60F	NA	NA	No	9401/3	0		not reported	Cerebrum	1504	16021	Astrocytoma, anaplastic	not reported	c4f8569b-638f-5eaa-b76f-456237ddf2cc	no	2009	C71.0	Cerebrum	No	not reported	not reported	Not Reported	aa514aac-0f6f-54ff-b808-0419f58338fe	white	female	not hispanic or latino	Dead	43	-16021	1966	07686a5c-6766-5375-be54-1d978dead94e
TCGA-HT-A5RC-01A-11R-A28M-07	TCGA-HT-A5RC	TCGA-HT-A5RC-01A	TP	Primary solid Tumor	TCGA-HT-A5RC-01A	01	true	5cc87ff0-e59e-4fe3-afd2-ee40bbeb37ba	TCGA-HT-A5RC	released	FALSE	Primary Tumor	Not Reported	Not Reported	Not Reported	140	60	NA	A17D7270-D512-4F3F-B40C-588337E9222E	NA	NA	No	9401/3	0		not reported	Cerebrum	NA	25772	Astrocytoma, anaplastic	not reported	71d077da-767c-583f-8db6-5fad0f0fbf32	no	2012	C71.0	Cerebrum	No	not reported	not reported	Not Reported	0c0192bb-be33-5caa-b85d-c771630bdb4b	white	female	not hispanic or latino	Dead	70	-25772	1942	a90a6053-48f5-5bc4-9a35-61a5373c2b7e
TCGA-E1-A7YJ-01A-11R-A34F-07	TCGA-E1-A7YJ	TCGA-E1-A7YJ-01A	TP	Primary solid Tumor	TCGA-E1-A7YJ-01A	01	true	d2685f3c-f6d5-4ad1-a115-db2187c2f005	TCGA-E1-A7YJ	released	FALSE	Primary Tumor	Not Reported	Not Reported	Not Reported	1847	190	NA	CF66C60F-354C-4BB5-9A07-8891FC553184	NA	NA	No	9401/3	0		not reported	Cerebrum	NA	20180	Astrocytoma, anaplastic	not reported	ca4a820e-24d7-5598-b2fb-33f8e28b9824	no	2008	C71.0	Cerebrum	No	not reported	not reported	Not Reported	06abbff7-d4f1-5707-9288-e878bdd95620	white	male	not hispanic or latino	Dead	55	-20180	1953	02093cb7-17b1-59a4-93a4-2ba5acb76af9
TCGA-DU-7009-01A-11R-2027-07	TCGA-DU-7009	TCGA-DU-7009-01A	TP	Primary solid Tumor	TCGA-DU-7009-01A	01	NA	c7ca8fee-bd73-435b-b351-216e5dc38726	TCGA-DU-7009	released	FALSE	Primary Tumor	Not Reported	Not Reported	Not Reported	NA	NA	1	bc350788-3a70-47d5-b2ef-45deebd89fa0	0.5	1	No	9450/3	0		not reported	Cerebrum	4206	11854	Oligodendroglioma, NOS	not reported	bdd37246-a8b1-56a5-a11a-2b0dea892f80	no	2000	C71.0	Cerebrum	No	not reported	not reported	Not Reported	decc850a-770b-5aaa-9aa0-3ebf7f597235	white	female	not hispanic or latino	Dead	32	-11854	1968	0f3df503-f5a3-56af-b8c0-ed51025ce157
TCGA-HT-7611-01A-11R-2403-07	TCGA-HT-7611	TCGA-HT-7611-01A	TP	Primary solid Tumor	TCGA-HT-7611-01A	01	NA	353615d9-30f0-4d27-ae09-c282a392866d	TCGA-HT-7611	released	FALSE	Primary Tumor	Not Reported	Not Reported	Not Reported	NA	NA	0.9	3010cc40-0d85-403e-b6fa-d4ee92f58ecb	0.8	2	No	9382/3	0		not reported	Cerebrum	1752	13314	Mixed glioma	not reported	e00827fc-010e-5035-979d-6e9ec17e6e14	no	2007	C71.0	Cerebrum	No	not reported	not reported	Not Reported	9dc1f844-ecdc-5af1-9ce1-ae7e39621500	white	male	not hispanic or latino	Alive	36	-13314	1971	8a1b7880-ed72-58e9-8270-d59a6e269522
TCGA-HT-7483-01A-11R-2027-07	TCGA-HT-7483	TCGA-HT-7483-01A	TP	Primary solid Tumor	TCGA-HT-7483-01A	01	NA	46fa10d4-bb59-42d3-9ed4-647c91b80358	TCGA-HT-7483	released	FALSE	Primary Tumor	Not Reported	Not Reported	Not Reported	NA	NA	1	a5c5d547-2d3d-41df-a490-76350dc7e7c8	0.5	1.3	No	9382/3	0		not reported	Cerebrum	5255	5267	Mixed glioma	not reported	673fbe0a-7779-5dc2-97c0-0243f63bc260	no	1998	C71.0	Cerebrum	No	not reported	not reported	Not Reported	0d251385-7673-5bd7-99df-fd66315c5286	white	male	not hispanic or latino	Alive	14	-5267	1984	837587c4-26ea-59e9-b83e-a53106a0d4ec
TCGA-RY-A83Z-01A-11R-A36H-07	TCGA-RY-A83Z	TCGA-RY-A83Z-01A	TP	Primary solid Tumor	TCGA-RY-A83Z-01A	01	false	16920f83-4eda-4823-84c6-efcb1e74db36	TCGA-RY-A83Z	released	FALSE	Primary Tumor	Not Reported	Not Reported	Not Reported	375	160	NA	923A22A4-A05E-4B5E-B682-1027A84B9EF2	NA	NA	No	9401/3	0		not reported	Brain, NOS	301	19903	Astrocytoma, anaplastic	not reported	170b8efb-8750-530d-bc04-971f91cd479d	no	2012	C71.9	Brain, NOS	No	not reported	not reported	Not Reported	bafc29ea-b52e-518c-9751-c193bc9e017c	white	female	not hispanic or latino	Alive	54	-19903	1958	61b8868d-1438-52bb-839f-1ab8dcc567d6
TCGA-HT-8114-01A-11R-2404-07	TCGA-HT-8114	TCGA-HT-8114-01A	TP	Primary solid Tumor	TCGA-HT-8114-01A	01	NA	40f3affe-4baa-43e9-8a57-41bddf425201	TCGA-HT-8114	released	FALSE	Primary Tumor	Not Reported	Not Reported	Not Reported	NA	NA	0.8	8aa9d827-a738-4750-af50-c0886cc64aeb	0.6	2	No	9382/3	0		not reported	Cerebrum	1040	13198	Mixed glioma	not reported	3955ca40-a7b2-587a-aa28-2c9a0d06e11e	no	2011	C71.0	Cerebrum	No	not reported	not reported	Not Reported	94ada724-fa31-5fe4-99d5-baa0e8501a4f	white	male	not hispanic or latino	Alive	36	-13198	1975	f4dbc61b-f6b4-598a-bc88-09dd123ca4ab
TCGA-S9-A6WQ-01A-12R-A34F-07	TCGA-S9-A6WQ	TCGA-S9-A6WQ-01A	TP	Primary solid Tumor	TCGA-S9-A6WQ-01A	01	false	a267402b-abb0-4a83-9dea-975693c09ba5	TCGA-S9-A6WQ	released	FALSE	Primary Tumor	Not Reported	Not Reported	Not Reported	104	150	NA	E2BDCD9B-B785-46F6-A55C-7F6AE6456BFA	NA	NA	No	9382/3	0		not reported	Cerebrum	428	21133	Mixed glioma	not reported	60814d18-90c5-59f7-bc56-60a043d2b1d9	no	2013	C71.0	Cerebrum	No	not reported	not reported	Not Reported	67a5fb8a-f5ff-59e1-b8e7-8e5d24f857ef	white	female	not hispanic or latino	Alive	57	-21133	1956	88e362e0-07b9-5ccd-a600-555b5188a212
TCGA-WY-A85A-01A-21R-A36H-07	TCGA-WY-A85A	TCGA-WY-A85A-01A	TP	Primary solid Tumor	TCGA-WY-A85A-01A	01	true	28dc9d71-c30b-42b4-980c-37befa81cb98	TCGA-WY-A85A	released	FALSE	Primary Tumor	Not Reported	Not Reported	Not Reported	1203	500	NA	AEC260E5-995F-439A-8042-788A2EEAB136	NA	NA	No	9400/3	0		not reported	Cerebrum	1320	7380	Astrocytoma, NOS	not reported	0bf6c3df-9d51-5eb0-83dd-eba119035a00	no	2010	C71.0	Cerebrum	No	not reported	not reported	Not Reported	20ec2792-4dc9-5d4d-9b0d-edf590ad4dfa	white	male	not reported	Alive	20	-7380	1990	c22e0f80-ff5e-598c-a70d-0d9086646d97
TCGA-FG-7641-01B-11R-2256-07	TCGA-FG-7641	TCGA-FG-7641-01B	TP	Primary solid Tumor	TCGA-FG-7641-01B	01	NA	87a975c7-a181-4978-85e2-eca491c59526	TCGA-FG-7641	released	FALSE	Primary Tumor	Not Reported	Not Reported	Not Reported	NA	NA	0.9	0f5772cf-b2c8-4872-a05d-58457e1e7875	0.6	1	No	9450/3	0		not reported	Cerebrum	627	11357	Oligodendroglioma, NOS	not reported	8f8689f8-4555-5fc6-904a-a06740903266	no	2011	C71.0	Cerebrum	No	not reported	not reported	Not Reported	2c9aa715-3f9b-5800-abab-c3d557c12bb1	white	male	not hispanic or latino	Alive	31	-11357	1980	3eb90dd7-3d2c-55c4-9203-421cc6c9bd5a
TCGA-DU-6402-01A-11R-1708-07	TCGA-DU-6402	TCGA-DU-6402-01A	TP	Primary solid Tumor	TCGA-DU-6402-01A	01	NA	0e594b0a-05e4-40c8-80ba-0d4bb08e437d	TCGA-DU-6402	released	FALSE	Primary Tumor	Not Reported	Not Reported	Not Reported	NA	NA	1	cf00fc85-c4be-4d4a-987a-074fcf53aca3	0.5	1.5	No	9401/3	0		not reported	Cerebrum	NA	19207	Astrocytoma, anaplastic	not reported	4d4806bb-241f-5e96-b032-61b04c444963	no	1998	C71.0	Cerebrum	No	not reported	not reported	Not Reported	0edf6b73-262e-50b2-8ce5-b6276bd80787	white	male	not hispanic or latino	Dead	52	-19207	1946	187ed44a-7868-5260-ba62-6293a78d978f
TCGA-DU-A7T8-01A-21R-A34R-07	TCGA-DU-A7T8	TCGA-DU-A7T8-01A	TP	Primary solid Tumor	TCGA-DU-A7T8-01A	01	false	9a548d74-39b2-47ec-b95e-ace827e49a6c	TCGA-DU-A7T8	released	FALSE	Primary Tumor	Not Reported	Not Reported	Not Reported	3705	280	NA	342A92BA-BEF9-40C6-85FF-71328B8C1DCF	NA	NA	No	9382/3	0		not reported	Cerebrum	3787	13108	Mixed glioma	not reported	843f3a98-c512-5060-a271-6327d10b9500	no	2003	C71.0	Cerebrum	No	not reported	not reported	Not Reported	4dea49cf-8786-54d2-85f0-03b8f1416cc0	white	male	not hispanic or latino	Dead	35	-13108	1968	3641e867-c0e9-54ca-97f9-1915828c154a
TCGA-HT-7607-01A-11R-2090-07	TCGA-HT-7607	TCGA-HT-7607-01A	TP	Primary solid Tumor	TCGA-HT-7607-01A	01	NA	c31e9be1-963f-4038-88ba-20c44a3ffb55	TCGA-HT-7607	released	FALSE	Primary Tumor	Not Reported	Not Reported	Not Reported	NA	NA	1	564d0fdc-517d-4cc7-817b-af5f9280f4bd	0.8	2.2	No	9400/3	0		not reported	Cerebrum	NA	22585	Astrocytoma, NOS	not reported	828bc682-5ca8-56cf-8fe6-e8e06936aace	no	2008	C71.0	Cerebrum	No	not reported	not reported	Not Reported	72289033-88ef-5407-a8d2-634a721152be	white	female	not hispanic or latino	Dead	61	-22585	1947	e1303498-18bb-59e3-857f-936993ffc519
TCGA-DU-8165-01A-11R-2256-07	TCGA-DU-8165	TCGA-DU-8165-01A	TP	Primary solid Tumor	TCGA-DU-8165-01A	01	NA	066043e1-0af9-4289-b9d5-0a9523a16ccc	TCGA-DU-8165	released	FALSE	Primary Tumor	Not Reported	Not Reported	Not Reported	NA	NA	1	611a4975-123d-470e-afa7-4a17dbea7a9d	1	1.1	No	9450/3	0		not reported	Cerebrum	582	21964	Oligodendroglioma, NOS	not reported	31970ef0-6d2d-559b-bfdc-a8dd7517689a	no	2011	C71.0	Cerebrum	No	not reported	not reported	Not Reported	f3c4933f-69d5-58ad-ab20-9e79af30cbb0	white	female	not hispanic or latino	Alive	60	-21964	1951	75218c7f-8644-57a9-a73d-a6f15ec0bf0d
TCGA-DU-A5TU-01A-11R-A28M-07	TCGA-DU-A5TU	TCGA-DU-A5TU-01A	TP	Primary solid Tumor	TCGA-DU-A5TU-01A	01	false	052b4f4a-2506-40aa-b392-5528ecbc31dd	TCGA-DU-A5TU	released	FALSE	Primary Tumor	Not Reported	Not Reported	Not Reported	21	300	NA	6F62570D-D7DE-45F2-8025-49883C35BD82	NA	NA	No	9400/3	0		not reported	Cerebrum	796	22811	Astrocytoma, NOS	not reported	d78e28e5-6524-5aab-ba6a-6e3cfe0c1a1d	no	2013	C71.0	Cerebrum	No	not reported	not reported	Not Reported	b22a112d-79d0-5957-915f-d875156603c3	white	female	not hispanic or latino	Alive	62	-22811	1951	beed3e09-00b6-5b35-83a7-03a9b96fe7af
TCGA-DH-5140-01A-01R-1470-07	TCGA-DH-5140	TCGA-DH-5140-01A	TP	Primary solid Tumor	TCGA-DH-5140-01A	01	NA	10051292-f31c-46ee-9dad-c787282c91d4	TCGA-DH-5140	released	FALSE	Primary Tumor	Not Reported	Not Reported	Not Reported	NA	NA	0.5	4f8b82c9-5185-4994-ac3d-a0f3a9eefd61	0.2	0.6	No	9382/3	0		not reported	Cerebrum	NA	13943	Mixed glioma	not reported	8dfd2a9e-c6f9-5b37-a8dc-89c15db2aa28	no	2007	C71.0	Cerebrum	No	not reported	not reported	Not Reported	ba0b044b-372d-5de3-a884-1dad0792399e	white	female	not hispanic or latino	Dead	38	-13943	1969	cda6b7ad-c6b6-5107-bdca-b6f100862e58
TCGA-P5-A72X-01A-11R-A32Q-07	TCGA-P5-A72X	TCGA-P5-A72X-01A	TP	Primary solid Tumor	TCGA-P5-A72X-01A	01	true	61314349-61b0-4b96-9a08-10996b56802d	TCGA-P5-A72X	released	FALSE	Primary Tumor	Not Reported	Not Reported	Not Reported	178	1150	NA	6553F280-EF4A-4FAA-9FA8-38CC66A1AD40	NA	NA	No	9401/3	0		not reported	Cerebrum	403	7913	Astrocytoma, anaplastic	not reported	a2fd6a81-0237-5495-91e9-89f17b54aab1	no	2013	C71.0	Cerebrum	No	not reported	not reported	Not Reported	86eeafc5-1d41-5918-9a5e-a1d5f8edfe4b	white	male	not hispanic or latino	Alive	21	-7913	1992	9e5840ac-d340-57ee-88d3-c38b086668a3
TCGA-HT-7875-01A-11R-2403-07	TCGA-HT-7875	TCGA-HT-7875-01A	TP	Primary solid Tumor	TCGA-HT-7875-01A	01	NA	ea2467f5-1977-41bc-9705-1bc7c9c7e21f	TCGA-HT-7875	released	FALSE	Primary Tumor	Not Reported	Not Reported	Not Reported	NA	NA	1.1	f247c5ba-6d4d-4d31-b3c5-c0dfc3211e9d	0.6	2.4	No	9450/3	0		not reported	Cerebrum	10	20613	Oligodendroglioma, NOS	not reported	d9e398f6-3522-519e-b625-1534d5adab79	no	2008	C71.0	Cerebrum	No	not reported	not reported	Not Reported	48b538e9-9fd6-5c53-b1e8-b1c104862f95	white	male	not hispanic or latino	Alive	56	-20613	1952	657f60d7-4712-5764-a957-2b688d3f0ebe
TCGA-WY-A85E-01A-11R-A36H-07	TCGA-WY-A85E	TCGA-WY-A85E-01A	TP	Primary solid Tumor	TCGA-WY-A85E-01A	01	true	eecc262b-ed37-4c8f-a266-93d7e3503571	TCGA-WY-A85E	released	FALSE	Primary Tumor	Not Reported	Not Reported	Not Reported	794	60	NA	BD5E04AC-1E0D-400E-B5A8-A08844543CE4	NA	NA	No	9382/3	0		not reported	Cerebrum	633	17878	Mixed glioma	not reported	eb63ce14-4d75-52d0-bcac-4829551238c8	no	2011	C71.0	Cerebrum	No	not reported	not reported	Not Reported	9a671e86-8351-58e3-a94d-dbb362d6fe62	white	female	not reported	Alive	48	-17878	1963	92dc654f-f9d4-54b8-8ded-272cc8fe9ada
TCGA-HT-7475-01A-11R-2027-07	TCGA-HT-7475	TCGA-HT-7475-01A	TP	Primary solid Tumor	TCGA-HT-7475-01A	01	NA	5e11fc94-ccdb-4e53-9a9d-5d7707157674	TCGA-HT-7475	released	FALSE	Primary Tumor	Not Reported	Not Reported	Not Reported	NA	NA	1.7	5662d09d-0abc-4365-a532-9a620abb06e9	0.9	1.7	No	9382/3	0		not reported	Brain, NOS	530	24686	Mixed glioma	not reported	531ca2f1-af7d-5f00-8a4a-9c911ddc8b30	no	2010	C71.9	Brain, NOS	No	not reported	not reported	Not Reported	0f946d93-e143-5f28-8fd6-5a191350e1d4	white	male	not hispanic or latino	Alive	67	-24686	1943	a9b8a49f-2581-5010-9444-179fccc046ad
TCGA-CS-4938-01B-11R-1896-07	TCGA-CS-4938	TCGA-CS-4938-01B	TP	Primary solid Tumor	TCGA-CS-4938-01B	01	NA	99104139-6cb5-44f7-8314-a4ddf02de7d4	TCGA-CS-4938	released	FALSE	Primary Tumor	Not Reported	Not Reported	Not Reported	NA	NA	0.6	36632fe7-c93d-4cad-bd58-2d259d36127c	0.3	1.5	No	9400/3	0		not reported	Brain, NOS	3574	11509	Astrocytoma, NOS	not reported	05591a01-6481-5334-a7bb-107b22ef46da	no	2005	C71.9	Brain, NOS	No	not reported	not reported	Not Reported	04474f39-4856-5e67-a3a4-09a513d88f91	white	female	not hispanic or latino	Alive	31	-11509	1974	6104bb59-c029-59fe-8d37-58cad936e5e1
TCGA-P5-A5F6-01A-11R-A28M-07	TCGA-P5-A5F6	TCGA-P5-A5F6-01A	TP	Primary solid Tumor	TCGA-P5-A5F6-01A	01	true	f9e84d1f-da02-45f9-a26d-e95a32dcc252	TCGA-P5-A5F6	released	FALSE	Primary Tumor	Not Reported	Not Reported	Not Reported	35	140	NA	1CAB6A23-C768-4790-9597-80E18A5EE80A	NA	NA	No	9450/3	0		not reported	Cerebrum	39	9575	Oligodendroglioma, NOS	not reported	92269142-650f-58f7-a9af-4bcb44386cd3	no	2012	C71.0	Cerebrum	No	not reported	not reported	Not Reported	cbcbb686-1e37-5ac9-bfee-1e8b7c4e8773	white	male	not hispanic or latino	Alive	26	-9575	1986	69b545e2-901c-509c-926d-c3f6d485c919
TCGA-P5-A731-01A-11R-A32Q-07	TCGA-P5-A731	TCGA-P5-A731-01A	TP	Primary solid Tumor	TCGA-P5-A731-01A	01	true	b0cb193d-fecc-4a16-ad5f-7f4c9641bbf3	TCGA-P5-A731	released	FALSE	Primary Tumor	Not Reported	Not Reported	Not Reported	143	220	NA	F22D0DFD-A361-4735-B391-82975EA64AE5	NA	NA	No	9382/3	0		not reported	Cerebrum	274	21715	Mixed glioma	not reported	fe30f3ac-e80f-5d46-9fbe-d2a9842cd6c7	no	2013	C71.0	Cerebrum	No	not reported	not reported	Not Reported	e0ab1cb9-a288-57ca-8419-1dd7acb5a8d8	white	female	not hispanic or latino	Alive	59	-21715	1954	aef20d05-f3dd-5e2a-8215-1ff00dcbe5a8
TCGA-HT-7482-01A-11R-2027-07	TCGA-HT-7482	TCGA-HT-7482-01A	TP	Primary solid Tumor	TCGA-HT-7482-01A	01	NA	07b9abeb-93af-4ae4-bcd9-5292dc2dc708	TCGA-HT-7482	released	FALSE	Primary Tumor	Not Reported	Not Reported	Not Reported	NA	NA	1	79a1bd03-dd03-4d45-9bd6-34b246eb3294	1	1.7	No	9382/3	0		not reported	Brain, NOS	3253	6857	Mixed glioma	not reported	de240432-1b71-5d55-9c5c-4844f6189fc5	no	2005	C71.9	Brain, NOS	No	not reported	not reported	Not Reported	2358cea2-c89d-5247-b9d4-f0efa58b5500	white	female	not hispanic or latino	Alive	18	-6857	1987	174ecf8b-6818-5ffb-ad4b-48ff9b534f1b
TCGA-P5-A781-01A-11R-A32Q-07	TCGA-P5-A781	TCGA-P5-A781-01A	TP	Primary solid Tumor	TCGA-P5-A781-01A	01	true	a2b9a177-35ad-40a8-ade0-aa672ef05b99	TCGA-P5-A781	released	FALSE	Primary Tumor	Not Reported	Not Reported	Not Reported	86	2980	NA	32064991-35D2-489F-836E-8646482DA73D	NA	NA	No	9401/3	0		not reported	Cerebrum	134	12757	Astrocytoma, anaplastic	not reported	083506e3-2d9c-54be-a069-460b172de1ce	no	2013	C71.0	Cerebrum	No	not reported	not reported	Not Reported	782d2800-aa14-59ae-a115-133919b2e2a2	white	female	not hispanic or latino	Alive	34	-12757	1979	b63925ea-6924-5981-a677-150830e9673c
TCGA-TQ-A7RM-01A-11R-A33Z-07	TCGA-TQ-A7RM	TCGA-TQ-A7RM-01A	TP	Primary solid Tumor	TCGA-TQ-A7RM-01A	01	false	53e2bc94-d33d-4f11-9ad9-190fccc13b6d	TCGA-TQ-A7RM	released	FALSE	Primary Tumor	Not Reported	Not Reported	Not Reported	860	40	NA	C995C787-038D-46BD-A133-1775CBAECF27	NA	NA	No	9382/3	0		not reported	Cerebrum	1116	15154	Mixed glioma	not reported	c2cf1618-b35f-50ae-8f38-f6cc9da7289d	no	2011	C71.0	Cerebrum	No	not reported	not reported	Not Reported	b547f3a7-35c4-5996-ac85-f511df89f685	white	female	hispanic or latino	Alive	41	-15154	1970	63568dea-3ef4-5855-8e97-8db337b8d4ed
TCGA-HT-A5RA-01A-11R-A28M-07	TCGA-HT-A5RA	TCGA-HT-A5RA-01A	TP	Primary solid Tumor	TCGA-HT-A5RA-01A	01	true	cd11e820-890f-42d2-81d8-cc7508725782	TCGA-HT-A5RA	released	FALSE	Primary Tumor	Not Reported	Not Reported	Not Reported	385	70	NA	4FF0C3AD-41E6-4814-9ED9-ED40691DE316	NA	NA	No	9401/3	0		not reported	Cerebrum	832	23769	Astrocytoma, anaplastic	not reported	33ff0736-d17d-5889-ade9-87bdc106320b	no	2012	C71.0	Cerebrum	No	not reported	not reported	Not Reported	6ae0e808-f9c7-5761-92d9-b37c7a615725	white	female	not hispanic or latino	Alive	65	-23769	1947	7101a2cc-7b6b-561f-9b3a-825301abe563
TCGA-TM-A84M-01A-11R-A36H-07	TCGA-TM-A84M	TCGA-TM-A84M-01A	TP	Primary solid Tumor	TCGA-TM-A84M-01A	01	false	43eb616e-6ccc-465c-a618-ef4088a1dd9a	TCGA-TM-A84M	released	FALSE	Primary Tumor	Not Reported	Not Reported	Not Reported	455	10	NA	A9063552-B6AE-4CD9-9A0C-BF7BA476411C	NA	NA	No	9451/3	0		not reported	Cerebrum	754	14660	Oligodendroglioma, anaplastic	not reported	0c12f595-fac9-5f22-a83e-09461adf23bc	no	2012	C71.0	Cerebrum	No	not reported	not reported	Not Reported	7efe03b6-21b2-5052-90c5-364efd0f01df	white	male	not hispanic or latino	Alive	40	-14660	1972	c385d061-c0e3-5ca3-995e-0b3a4c23736f
TCGA-HW-7489-01A-11R-2027-07	TCGA-HW-7489	TCGA-HW-7489-01A	TP	Primary solid Tumor	TCGA-HW-7489-01A	01	NA	b4e032d1-b12e-4dc0-8978-899760f0a245	TCGA-HW-7489	released	FALSE	Primary Tumor	Not Reported	Not Reported	Not Reported	NA	NA	0.8	e79ae11e-5076-4e1e-a077-c0488606af9f	0.3	1.2	No	9382/3	0		not reported	Cerebrum	253	14201	Mixed glioma	not reported	2af82362-5c44-5e92-9efd-c758b4eef835	no	2011	C71.0	Cerebrum	No	not reported	not reported	Not Reported	483feacc-29bd-5f0f-91c9-96c6b237572d	white	male	not hispanic or latino	Dead	38	-14201	1973	853b5535-3487-54f1-a74b-f95bfc0414b9
TCGA-HT-7680-01A-11R-2256-07	TCGA-HT-7680	TCGA-HT-7680-01A	TP	Primary solid Tumor	TCGA-HT-7680-01A	01	NA	fb130e2b-43b7-488b-9587-a77e2b1b7daa	TCGA-HT-7680	released	FALSE	Primary Tumor	Not Reported	Not Reported	Not Reported	NA	NA	1	156c9439-4f38-45cb-ab67-d0be08fa04fc	0.5	1.6	No	9400/3	0		not reported	Brain, NOS	23	11970	Astrocytoma, NOS	not reported	abb2dcc4-f1de-5f90-a695-9c0383f5b31f	no	2010	C71.9	Brain, NOS	No	not reported	not reported	Not Reported	d10b0fa9-f827-5810-aa03-2e813ae08542	white	female	hispanic or latino	Alive	32	-11970	1978	b8a31227-70cb-5831-bb83-e4e2ae3d95d1
TCGA-TQ-A7RH-01A-12R-A34F-07	TCGA-TQ-A7RH	TCGA-TQ-A7RH-01A	TP	Primary solid Tumor	TCGA-TQ-A7RH-01A	01	false	30ea36be-0d81-48ba-9195-ef360a893149	TCGA-TQ-A7RH	released	FALSE	Primary Tumor	Not Reported	Not Reported	Not Reported	167	130	NA	489D1069-B12F-4250-9FD0-BA5997ADAC8D	NA	NA	No	9382/3	0		not reported	Cerebrum	486	14524	Mixed glioma	not reported	b59e6236-22b4-529d-a4c9-60e91bbb1077	no	2013	C71.0	Cerebrum	No	not reported	not reported	Not Reported	5ef502f2-3434-5399-86fd-c1a638790002	black or african american	male	hispanic or latino	Alive	39	-14524	1974	c4fac971-9379-53ff-9ac6-72dad689236b
TCGA-DU-8162-01A-21R-2256-07	TCGA-DU-8162	TCGA-DU-8162-01A	TP	Primary solid Tumor	TCGA-DU-8162-01A	01	NA	e5975922-38e2-496b-8b6d-f6c40a5ebb28	TCGA-DU-8162	released	FALSE	Primary Tumor	Not Reported	Not Reported	Not Reported	NA	NA	0.9	a9f8f064-c21c-4d7e-ae38-5ff6214995be	0.9	1.2	No	9382/3	0		not reported	Cerebrum	121	22596	Mixed glioma	not reported	0670a5ff-603a-5273-8005-544d03dc2063	no	2011	C71.0	Cerebrum	No	not reported	not reported	Not Reported	3cd91004-c894-5aa5-9941-fc0fa84381ce	white	female	not hispanic or latino	Dead	61	-22596	1950	f1e469c1-a969-5df8-9f4c-7b88cf8444f8
TCGA-DU-6395-01A-13R-1708-07	TCGA-DU-6395	TCGA-DU-6395-01A	TP	Primary solid Tumor	TCGA-DU-6395-01A	01	NA	a4ca61cf-218a-4401-aed3-2c7559267a56	TCGA-DU-6395	released	FALSE	Primary Tumor	Not Reported	Not Reported	Not Reported	NA	NA	0.9	06DC35CF-0317-47F4-9F85-AAD0768C40B0	0.4	1	No	9382/3	0		not reported	Cerebrum	NA	11584	Mixed glioma	not reported	c59505b0-f818-555e-a3e0-8a204285b64d	no	1994	C71.0	Cerebrum	No	not reported	not reported	Not Reported	dd2b626f-11d8-5fa0-a7b5-822c8a517495	white	male	not hispanic or latino	Dead	31	-11584	1963	8a04c5ac-66e3-53a9-85b5-5e22add2ee8f
TCGA-FG-A4MU-01B-11R-A28M-07	TCGA-FG-A4MU	TCGA-FG-A4MU-01B	TP	Primary solid Tumor	TCGA-FG-A4MU-01B	01	false	79ea61fa-28f3-4598-8415-ae79b177d1aa	TCGA-FG-A4MU	released	FALSE	Primary Tumor	Not Reported	Not Reported	Not Reported	258	700	NA	25B6CCE5-DF7C-483D-AA5D-C6870FB6EFC5	NA	NA	No	9382/3	0		not reported	Cerebrum	326	21450	Mixed glioma	not reported	e4e10e6a-7a2d-573a-a1df-667b54eb7c71	no	2012	C71.0	Cerebrum	No	not reported	not reported	Not Reported	32950502-d406-5b69-8825-7ccb484cc0b8	white	male	not hispanic or latino	Alive	58	-21450	1954	0c89a147-6718-530d-a267-aff23178a11d
TCGA-FG-A60L-01A-12R-A31N-07	TCGA-FG-A60L	TCGA-FG-A60L-01A	TP	Primary solid Tumor	TCGA-FG-A60L-01A	01	false	b82e8a8b-1274-4c00-a264-962ee6e5dd21	TCGA-FG-A60L	released	FALSE	Primary Tumor	Not Reported	Not Reported	Not Reported	121	220	NA	E6DA1846-7274-44A3-99DE-65EE1FC91D6E	NA	NA	No	9400/3	0		not reported	Cerebrum	655	12580	Astrocytoma, NOS	not reported	41eb2f0e-8065-5362-acd6-070907c00325	no	2012	C71.0	Cerebrum	No	not reported	not reported	Not Reported	558499ae-bcd0-59d6-a60d-38cd680626a9	white	female	not hispanic or latino	Alive	34	-12580	1978	f668c63d-b72c-5d7c-a7d2-2b632e2379f6
TCGA-S9-A7R8-01A-11R-A34R-07	TCGA-S9-A7R8	TCGA-S9-A7R8-01A	TP	Primary solid Tumor	TCGA-S9-A7R8-01A	01	false	9e07da0e-24e4-4322-aaa3-7576f3d6c020	TCGA-S9-A7R8	released	FALSE	Primary Tumor	Not Reported	Not Reported	Not Reported	3282	110	NA	7287E887-2783-4416-8C61-718C6247C982	NA	NA	No	9401/3	0		not reported	Cerebrum	NA	16275	Astrocytoma, anaplastic	not reported	2b72d089-597a-5b1a-9032-a1262c9e4464	no	2004	C71.0	Cerebrum	No	not reported	not reported	Not Reported	6d55d95a-173a-5328-9df5-fdfd8cfa6280	white	female	not hispanic or latino	Dead	44	-16275	1960	dfb1cd3e-0149-5406-9631-674664ca4fde
TCGA-S9-A7R1-01A-12R-A34R-07	TCGA-S9-A7R1	TCGA-S9-A7R1-01A	TP	Primary solid Tumor	TCGA-S9-A7R1-01A	01	false	11e38523-4adf-4c10-9a47-af4aa070784e	TCGA-S9-A7R1	released	FALSE	Primary Tumor	Not Reported	Not Reported	Not Reported	5213	200	NA	7E6FECAF-5861-4BE0-B867-17AEC6FF9E0B	NA	NA	No	9450/3	0		not reported	Cerebrum	5000	12828	Oligodendroglioma, NOS	not reported	1a34b100-00d8-563f-9478-08b20e7553fd	no	1999	C71.0	Cerebrum	No	not reported	not reported	Not Reported	c00d3cf8-3b3f-5cae-90e7-df03bbb84197	white	male	not hispanic or latino	Dead	35	-12828	1964	4099d258-f144-5af0-b8af-6a640661ef96
TCGA-HT-7688-01A-11R-2256-07	TCGA-HT-7688	TCGA-HT-7688-01A	TP	Primary solid Tumor	TCGA-HT-7688-01A	01	NA	e14f678b-fed4-4963-99b7-f42964d9d2eb	TCGA-HT-7688	released	FALSE	Primary Tumor	Not Reported	Not Reported	Not Reported	NA	NA	0.9	35d09648-037f-4e5e-b70b-4f17cc8f2fb3	0.6	2.3	No	9451/3	0		not reported	Cerebrum	964	21844	Oligodendroglioma, anaplastic	not reported	7dabe371-adca-5df7-8a60-17f0651b4023	no	2009	C71.0	Cerebrum	No	not reported	not reported	Not Reported	977ae69f-5f68-54d4-a8d6-9c40c0e0bb8e	white	male	not hispanic or latino	Alive	59	-21844	1950	3594808f-5af9-591b-8720-9c8154816e69
TCGA-TQ-A7RI-01A-11R-A33Z-07	TCGA-TQ-A7RI	TCGA-TQ-A7RI-01A	TP	Primary solid Tumor	TCGA-TQ-A7RI-01A	01	false	1de958fd-7ceb-4ee5-8fea-52ee115fc454	TCGA-TQ-A7RI	released	FALSE	Primary Tumor	Not Reported	Not Reported	Not Reported	573	70	NA	33BC8197-BDEB-4EC4-83A4-B871A8C0A094	NA	NA	No	9450/3	0		not reported	Cerebrum	62	13799	Oligodendroglioma, NOS	not reported	b6b0a47f-508e-510a-8f53-3c89cda9e060	no	2012	C71.0	Cerebrum	No	not reported	not reported	Not Reported	d15068d1-bdde-5d1f-8fe1-e758ce357675	white	female	hispanic or latino	Alive	37	-13799	1975	f4a83eab-cde2-511a-8b7c-84236de6ad83
TCGA-HT-7874-01A-11R-2403-07	TCGA-HT-7874	TCGA-HT-7874-01A	TP	Primary solid Tumor	TCGA-HT-7874-01A	01	NA	9b2c26f6-7d5c-4652-914b-78e57eb9b4de	TCGA-HT-7874	released	FALSE	Primary Tumor	Not Reported	Not Reported	Not Reported	NA	NA	1	dee7aaf7-0e9a-454b-a9aa-c31eaed09359	0.6	2	No	9451/3	0		not reported	Cerebrum	1130	15045	Oligodendroglioma, anaplastic	not reported	decd80c7-6bf9-50b3-939b-8cbe9d2f4470	no	2008	C71.0	Cerebrum	No	not reported	not reported	Not Reported	dc2f0e66-01b9-5432-b725-632d6a64f78a	white	female	not hispanic or latino	Alive	41	-15045	1967	bc51659e-099d-5cf5-aab5-65ff9e56698d
TCGA-F6-A8O3-01A-11R-A36H-07	TCGA-F6-A8O3	TCGA-F6-A8O3-01A	TP	Primary solid Tumor	TCGA-F6-A8O3-01A	01	true	674ec5b5-d784-47d2-8306-b8812de51c3f	TCGA-F6-A8O3	released	FALSE	Primary Tumor	Not Reported	Not Reported	Not Reported	105	550	NA	79D96BBD-E399-4928-A86A-FF5086045841	NA	NA	No	9450/3	0		not reported	Cerebrum	7	12578	Oligodendroglioma, NOS	not reported	b64870d3-e1d1-5eb9-8d36-5f2cbeb72235	no	2013	C71.0	Cerebrum	No	not reported	not reported	Not Reported	029dc6f1-56e8-5251-8a75-8b06f797cc95	asian	male	not hispanic or latino	Alive	34	-12578	1979	a6c9d6bf-5f21-5d7b-bff9-47b751e6b887
TCGA-DU-7301-01A-11R-2090-07	TCGA-DU-7301	TCGA-DU-7301-01A	TP	Primary solid Tumor	TCGA-DU-7301-01A	01	NA	d6bff803-8b4a-44a1-af59-0f2baba7895f	TCGA-DU-7301	released	FALSE	Primary Tumor	Not Reported	Not Reported	Not Reported	NA	NA	1	8ff62d9f-003f-4194-8cc6-bce45a7cdf1d	0.5	1	No	9450/3	0		not reported	Cerebrum	NA	19644	Oligodendroglioma, NOS	not reported	e7839c05-0393-54e6-afd6-9ac9c5697eac	no	2006	C71.0	Cerebrum	No	not reported	not reported	Not Reported	288550fb-64f4-5472-b7db-7ed1f9124467	white	male	not hispanic or latino	Dead	53	-19644	1953	b2c5b6ff-2350-5ae2-9f18-bdc98fe724cd
TCGA-TM-A7C5-01A-11R-A32Q-07	TCGA-TM-A7C5	TCGA-TM-A7C5-01A	TP	Primary solid Tumor	TCGA-TM-A7C5-01A	01	false	46e887a3-73a8-437b-be01-5cd3057ffe21	TCGA-TM-A7C5	released	FALSE	Primary Tumor	Not Reported	Not Reported	Not Reported	1194	140	NA	CEA3E51F-5E16-4778-9684-C670C8E4DC8E	NA	NA	No	9382/3	0		not reported	Cerebrum	1500	11286	Mixed glioma	not reported	eb23f588-e419-5503-a3c9-a722ce47c5d9	no	2010	C71.0	Cerebrum	No	not reported	not reported	Not Reported	411f75b2-3903-5e0f-9575-49c925c1f15f	white	male	not hispanic or latino	Alive	30	-11286	1980	4687b503-ee10-546d-b854-0e14f3d2b0b8
TCGA-DB-5279-01A-03R-2347-07	TCGA-DB-5279	TCGA-DB-5279-01A	TP	Primary solid Tumor	TCGA-DB-5279-01A	01	NA	0096c7fb-34e3-4d0f-ba81-3559cc00080a	TCGA-DB-5279	released	FALSE	Primary Tumor	Not Reported	Not Reported	Not Reported	NA	NA	1	74052ac9-36de-45e7-8716-c3e74245d43d	0.4	1.3	No	9450/3	0		not reported	Cerebrum	1354	21908	Oligodendroglioma, NOS	not reported	084c55da-341b-56db-9bd9-443aaa017eba	no	2007	C71.0	Cerebrum	No	not reported	not reported	Not Reported	2c88ddf1-3875-54ad-88a4-ddd082275774	not reported	male	not reported	Alive	59	-21908	1948	ac51a286-c748-5408-afa9-767316e11fc8
TCGA-DH-A7US-01A-11R-A33Z-07	TCGA-DH-A7US	TCGA-DH-A7US-01A	TP	Primary solid Tumor	TCGA-DH-A7US-01A	01	false	c863d3b4-40b3-4b96-ba20-fc1534be7a62	TCGA-DH-A7US	released	FALSE	Primary Tumor	Not Reported	Not Reported	Not Reported	208	160	NA	1078C5C3-CA98-48D7-B810-162029AC4238	NA	NA	No	9450/3	0		not reported	Cerebrum	706	18429	Oligodendroglioma, NOS	not reported	3d40162e-6f5a-52b6-a6dc-392dcfda34c7	no	2013	C71.0	Cerebrum	No	not reported	not reported	Not Reported	43a1d7da-20f4-542b-a33b-575568bd70b7	white	male	not hispanic or latino	Alive	50	-18429	1963	dcb7af18-95a5-5b95-923c-e16b78546ace
TCGA-P5-A5EZ-01A-11R-A27Q-07	TCGA-P5-A5EZ	TCGA-P5-A5EZ-01A	TP	Primary solid Tumor	TCGA-P5-A5EZ-01A	01	true	378b86fa-b3e6-45ac-bc62-f09347b285e8	TCGA-P5-A5EZ	released	FALSE	Primary Tumor	Not Reported	Not Reported	Not Reported	65	200	NA	F12771D2-103F-423A-A619-D648A8443DF1	NA	NA	No	9401/3	0		not reported	Cerebrum	70	14375	Astrocytoma, anaplastic	not reported	cfb87f27-ab69-5104-9b12-a803ef87c260	no	2012	C71.0	Cerebrum	No	not reported	not reported	Not Reported	d4a0b0a8-e3fd-5548-a643-7db20a9db6bf	white	male	not hispanic or latino	Alive	39	-14375	1973	7781c033-93f9-5f38-9a05-7a99f90f7ee5
TCGA-DB-A64Q-01A-11R-A29R-07	TCGA-DB-A64Q	TCGA-DB-A64Q-01A	TP	Primary solid Tumor	TCGA-DB-A64Q-01A	01	true	4b48540f-d137-4cb8-b303-50568883e807	TCGA-DB-A64Q	released	FALSE	Primary Tumor	Not Reported	Not Reported	Not Reported	251	200	NA	1650DAE4-352B-4BDD-A48E-109FDE2CD3F9	NA	NA	No	9382/3	0		not reported	Cerebrum	182	11637	Mixed glioma	not reported	725b40d4-a9dd-51be-ba35-1bdc308f4b34	no	2012	C71.0	Cerebrum	No	not reported	not reported	Not Reported	c94a349a-233b-5c74-abe4-396f82116865	not reported	female	not reported	Alive	31	-11637	1981	451a4449-1de0-54a6-b12e-e8a39a0a7dfb
TCGA-S9-A7R2-01A-21R-A34R-07	TCGA-S9-A7R2	TCGA-S9-A7R2-01A	TP	Primary solid Tumor	TCGA-S9-A7R2-01A	01	false	18f450b7-1ccb-4b6a-b74e-9737bd45753f	TCGA-S9-A7R2	released	FALSE	Primary Tumor	Not Reported	Not Reported	Not Reported	2027	120	NA	2907EB1D-32CC-4BB7-B485-AFF04CA01E7F	NA	NA	No	9401/3	0		not reported	Cerebrum	NA	25419	Astrocytoma, anaplastic	not reported	b557f45c-876f-5a3e-8858-b6c1a0ce1c62	no	2008	C71.0	Cerebrum	No	not reported	not reported	Not Reported	ad476a14-0c41-52df-a1c7-ef5ebad9af2a	white	male	not hispanic or latino	Dead	69	-25419	1939	39563d4e-26f9-5b79-a6c8-5fed9f29219c
TCGA-E1-A7YL-01A-11R-A34F-07	TCGA-E1-A7YL	TCGA-E1-A7YL-01A	TP	Primary solid Tumor	TCGA-E1-A7YL-01A	01	true	e693f584-7be4-4319-a49d-d6e9e4ef79bb	TCGA-E1-A7YL	released	FALSE	Primary Tumor	Not Reported	Not Reported	Not Reported	1372	150	NA	4965D7EE-815C-40D9-8071-F017FA7DF335	NA	NA	No	9401/3	0		not reported	Cerebrum	NA	16982	Astrocytoma, anaplastic	not reported	df25d1d6-fd61-58b3-ae46-3df6517965f1	no	2009	C71.0	Cerebrum	No	not reported	not reported	Not Reported	733ed1a0-585a-5a5a-b71b-e5370334af69	white	male	not hispanic or latino	Dead	46	-16982	1963	07fa6fba-0363-5b5f-87b8-8665bdbecb4a
TCGA-DH-A7UU-01A-12R-A34F-07	TCGA-DH-A7UU	TCGA-DH-A7UU-01A	TP	Primary solid Tumor	TCGA-DH-A7UU-01A	01	false	f365d6e4-f8a9-4881-9f91-1233d2947770	TCGA-DH-A7UU	released	FALSE	Primary Tumor	Not Reported	Not Reported	Not Reported	118	90	NA	E817D167-A8F9-4437-AB08-4EF72CFC1855	NA	NA	No	9401/3	0		not reported	Cerebrum	417	16037	Astrocytoma, anaplastic	not reported	ea4fcbe2-844f-5677-8fb5-c9ac80a508ca	no	2013	C71.0	Cerebrum	No	not reported	not reported	Not Reported	fe6260e7-a870-53de-b488-364ca309128c	white	male	not hispanic or latino	Alive	43	-16037	1970	394e45ba-b9f5-5205-bd69-7b26099db3eb
TCGA-CS-4943-01A-01R-1470-07	TCGA-CS-4943	TCGA-CS-4943-01A	TP	Primary solid Tumor	TCGA-CS-4943-01A	01	NA	e2972032-86b3-400f-90ef-2ba7ae5ac969	TCGA-CS-4943	released	FALSE	Primary Tumor	Not Reported	Not Reported	Not Reported	NA	NA	0.5	c7cbbdb2-8ec4-4e6e-836e-2577cda328dc	0.1	0.6	No	9401/3	0		not reported	Brain, NOS	552	13565	Astrocytoma, anaplastic	not reported	f5f19e06-db25-5136-8a68-e5691046801f	no	2009	C71.9	Brain, NOS	No	not reported	not reported	Not Reported	4a80c2bf-a4c2-538f-b387-138e3a43b60a	white	male	not reported	Dead	37	-13565	1972	9560ed52-3376-512b-b874-1c684942a245
TCGA-CS-5394-01A-01R-1470-07	TCGA-CS-5394	TCGA-CS-5394-01A	TP	Primary solid Tumor	TCGA-CS-5394-01A	01	NA	44727267-0e9b-4793-b3e4-a0541de5a583	TCGA-CS-5394	released	FALSE	Primary Tumor	Not Reported	Not Reported	Not Reported	NA	NA	0.7	e2716cb5-e02c-4867-ba99-fe8337878d9c	0.6	1.2	No	9401/3	0		not reported	Brain, NOS	8	14920	Astrocytoma, anaplastic	not reported	3edd6e87-1098-50b5-91e5-cbd4cd3a5b0e	no	2005	C71.9	Brain, NOS	No	not reported	not reported	Not Reported	1111bbcd-7bc9-52ca-82a3-a3d7db8b0f11	white	male	not reported	Alive	40	-14920	1965	8c37b02a-dc45-52b9-9789-09bfe60d2850
TCGA-HT-8019-01A-21R-2404-07	TCGA-HT-8019	TCGA-HT-8019-01A	TP	Primary solid Tumor	TCGA-HT-8019-01A	01	NA	57be4138-62a3-437a-a95a-5cf1b81971cb	TCGA-HT-8019	released	FALSE	Primary Tumor	Not Reported	Not Reported	Not Reported	NA	NA	1	18eba3ff-f941-4a98-8603-e40ce199aa27	0.8	1.6	No	9451/3	0		not reported	Cerebrum	1004	12669	Oligodendroglioma, anaplastic	not reported	9edb36e7-b962-5aa5-8d22-bd4466cd031d	no	2009	C71.0	Cerebrum	No	not reported	not reported	Not Reported	04cde501-fa30-5c5b-bc92-622e6a7bdbda	white	female	not hispanic or latino	Alive	34	-12669	1975	a43ab3d9-b2d1-5d02-b103-1a8f98a183fb
TCGA-E1-A7Z2-01A-21R-A34R-07	TCGA-E1-A7Z2	TCGA-E1-A7Z2-01A	TP	Primary solid Tumor	TCGA-E1-A7Z2-01A	01	true	d220c68f-dc22-48c2-b11c-ae86e6e3ff42	TCGA-E1-A7Z2	released	FALSE	Primary Tumor	Not Reported	Not Reported	Not Reported	614	160	NA	2729C641-D25B-4C92-94C8-0BC4C7CE74DE	NA	NA	No	9450/3	0		not reported	Cerebrum	NA	21341	Oligodendroglioma, NOS	not reported	323b9a3c-d99b-5614-93c9-032485d9adb1	no	2012	C71.0	Cerebrum	No	not reported	not reported	Not Reported	d118d4db-21c1-536e-9ca8-6471f810d7a0	white	female	not hispanic or latino	Dead	58	-21341	1954	f8329a24-4444-5f1f-8697-66174b57ceb0
TCGA-DB-A64U-01A-11R-A29R-07	TCGA-DB-A64U	TCGA-DB-A64U-01A	TP	Primary solid Tumor	TCGA-DB-A64U-01A	01	true	ad4169f4-e1d8-4fea-a73d-ddae843bfb0e	TCGA-DB-A64U	released	FALSE	Primary Tumor	Not Reported	Not Reported	Not Reported	806	340	NA	7BE25474-4E80-403D-A999-EB2ADE02755C	NA	NA	No	9382/3	0		not reported	Cerebrum	846	14019	Mixed glioma	not reported	3a6e5329-4486-555b-bbc7-46c3835f4057	no	2011	C71.0	Cerebrum	No	not reported	not reported	Not Reported	f4da4b4e-3329-5fd1-bd18-f4a18bd9fe02	white	female	not hispanic or latino	Alive	38	-14019	1973	cfb2fe56-b2ec-50d9-b2a3-aa486ea64de9
TCGA-DU-5852-01A-11R-1708-07	TCGA-DU-5852	TCGA-DU-5852-01A	TP	Primary solid Tumor	TCGA-DU-5852-01A	01	NA	101aaa90-fe0a-42b7-bcc7-4f44e29883ec	TCGA-DU-5852	released	FALSE	Primary Tumor	Not Reported	Not Reported	Not Reported	NA	NA	0.9	a6c1f30a-8350-4fbc-9af2-5333cbe273e6	0.9	1	No	9382/3	0		not reported	Brain, NOS	NA	22348	Mixed glioma	not reported	4894d7f4-3c09-5a68-a2d3-670ea1dfb9bb	no	2010	C71.9	Brain, NOS	No	not reported	not reported	Not Reported	66b55960-cf27-5c2f-a95d-f824861f8905	white	female	not hispanic or latino	Dead	61	-22348	1949	b001f522-5982-55a8-8bc6-278d5fc69687
TCGA-TM-A84L-01A-11R-A36H-07	TCGA-TM-A84L	TCGA-TM-A84L-01A	TP	Primary solid Tumor	TCGA-TM-A84L-01A	01	false	60fbf123-9e93-4f6b-bac5-938505b651b9	TCGA-TM-A84L	released	FALSE	Primary Tumor	Not Reported	Not Reported	Not Reported	1271	30	NA	731D979A-5A35-47BE-AA7E-83EB1CF8857F	NA	NA	No	9382/3	0		not reported	Cerebrum	NA	11498	Mixed glioma	not reported	8444b364-3a2b-5c6e-874a-58dcf0907082	no	2010	C71.0	Cerebrum	No	not reported	not reported	Not Reported	5ff1fe5f-5cea-5798-8929-94ac50376c64	white	male	not hispanic or latino	Dead	31	-11498	1979	6f18615e-41e8-552f-ba4b-3330248e3067
TCGA-S9-A6U0-01A-12R-A32Q-07	TCGA-S9-A6U0	TCGA-S9-A6U0-01A	TP	Primary solid Tumor	TCGA-S9-A6U0-01A	01	false	182a9f22-b922-4bc8-9ccc-cb43d82ab240	TCGA-S9-A6U0	released	FALSE	Primary Tumor	Not Reported	Not Reported	Not Reported	495	140	NA	D07453BE-76A4-42D0-B075-BDEA24A294E3	NA	NA	No	9401/3	0		not reported	Cerebrum	698	16890	Astrocytoma, anaplastic	not reported	7a3e1af7-22d0-533d-9075-d7b4233acac8	no	2012	C71.0	Cerebrum	No	not reported	not reported	Not Reported	e9f9aebd-046a-5d5b-bb49-21efec2e35a3	white	male	not hispanic or latino	Dead	46	-16890	1966	33d64db7-f043-5176-be8a-200922646c31
TCGA-HT-8558-01A-21R-2404-07	TCGA-HT-8558	TCGA-HT-8558-01A	TP	Primary solid Tumor	TCGA-HT-8558-01A	01	NA	83f578eb-5a18-4062-85a2-6a36fe511fe1	TCGA-HT-8558	released	FALSE	Primary Tumor	Not Reported	Not Reported	Not Reported	NA	NA	0.8	3F364926-441B-435D-BDF5-E055B46A1B1C	0.5	1.2	No	9450/3	0		not reported	Cerebrum	418	10950	Oligodendroglioma, NOS	not reported	084b30d0-9a4d-5404-8aec-49a65e3a5ba8	no	2011	C71.0	Cerebrum	No	not reported	not reported	Not Reported	1f71c792-7c27-541c-ae71-30a1caa60f4b	white	female	not hispanic or latino	Alive	29	-10950	1982	46a40885-bff5-578f-8edb-dc2eb68bd799
TCGA-P5-A735-01A-11R-A32Q-07	TCGA-P5-A735	TCGA-P5-A735-01A	TP	Primary solid Tumor	TCGA-P5-A735-01A	01	true	22ed7c92-0d19-4cc9-a3d2-ac96c2aaa9dd	TCGA-P5-A735	released	FALSE	Primary Tumor	Not Reported	Not Reported	Not Reported	134	510	NA	7950CF04-F8C0-4855-A108-BB15B1B65B0D	NA	NA	No	9400/3	0		not reported	Cerebrum	292	14152	Astrocytoma, NOS	not reported	4c083e0e-7016-5b64-ac5c-6ee60d980aad	no	2013	C71.0	Cerebrum	No	not reported	not reported	Not Reported	f33457bf-f80a-57db-9368-aec9c16f1c8e	white	female	not hispanic or latino	Alive	38	-14152	1975	f5b28823-a86e-5613-9212-263f47f8d554
TCGA-DU-A6S8-01A-12R-A32Q-07	TCGA-DU-A6S8	TCGA-DU-A6S8-01A	TP	Primary solid Tumor	TCGA-DU-A6S8-01A	01	false	eb49830c-5570-4edb-a00a-7ef68759e8f1	TCGA-DU-A6S8	released	FALSE	Primary Tumor	Not Reported	Not Reported	Not Reported	76	390	NA	CCEA4518-483F-48A1-92C5-811EC8B66256	NA	NA	No	9451/3	0		not reported	Cerebrum	678	27084	Oligodendroglioma, anaplastic	not reported	394bf970-10e6-54b6-9a50-697942face7b	no	2013	C71.0	Cerebrum	No	not reported	not reported	Not Reported	6933e768-ba8c-5d41-9ef1-e1673a18fb32	white	female	not hispanic or latino	Alive	74	-27084	1939	14c462ac-8c8b-53cd-b3d6-b0c30e4ea9c0
TCGA-HT-A74K-01A-11R-A32Q-07	TCGA-HT-A74K	TCGA-HT-A74K-01A	TP	Primary solid Tumor	TCGA-HT-A74K-01A	01	true	2bac64ac-4cf2-45d8-b232-35f7106a9a6e	TCGA-HT-A74K	released	FALSE	Primary Tumor	Not Reported	Not Reported	Not Reported	293	80	NA	CB30199B-FBD0-494A-8A61-5B58E5D61BB9	NA	NA	No	9451/3	0		not reported	Cerebrum	467	21189	Oligodendroglioma, anaplastic	not reported	c71d7f8b-c061-54a2-b4fc-ed2048650a13	no	2012	C71.0	Cerebrum	No	not reported	not reported	Not Reported	a4006a11-6f95-5890-a607-b0c1e2ac1749	white	female	not hispanic or latino	Alive	58	-21189	1954	b80faed4-f863-5c6d-b53c-670d95773b07
TCGA-E1-5305-01A-01R-1896-07	TCGA-E1-5305	TCGA-E1-5305-01A	TP	Primary solid Tumor	TCGA-E1-5305-01A	01	NA	1b3185bf-9def-4b13-93f8-02cf3171464a	TCGA-E1-5305	released	FALSE	Primary Tumor	Not Reported	Not Reported	Not Reported	NA	NA	0.8	7c854147-edeb-47ca-9b46-444a18d12c43	0.4	1	No	9401/3	0		not reported	Brain, NOS	NA	12655	Astrocytoma, anaplastic	not reported	427d81fd-19dc-5876-b4dd-a20f5dc8a2e7	no	2000	C71.9	Brain, NOS	No	not reported	not reported	Not Reported	bc049bfe-9298-5f69-88ff-ff0e05cbc3a3	white	male	not hispanic or latino	Dead	34	-12655	1966	391ba790-d6f7-5dd0-b6da-0dae4670ba35
TCGA-HT-A618-01A-11R-A29R-07	TCGA-HT-A618	TCGA-HT-A618-01A	TP	Primary solid Tumor	TCGA-HT-A618-01A	01	false	e06d2722-8934-4b5b-814e-34ca6a2a1c8e	TCGA-HT-A618	released	FALSE	Primary Tumor	Not Reported	Not Reported	Not Reported	71	130	NA	1E45E711-0DF2-43BD-8E84-888813B93769	NA	NA	No	9401/3	0		not reported	Cerebrum	512	13595	Astrocytoma, anaplastic	not reported	e3f0a4f5-bca0-546e-b817-58ad8a67f040	no	2013	C71.0	Cerebrum	No	not reported	not reported	Not Reported	a8d23818-1ca1-5a27-9320-ce08cea2ec83	white	female	not hispanic or latino	Alive	37	-13595	1976	a1b20598-4fcf-5a94-841a-80f77d8e91eb
TCGA-S9-A6WG-01A-11R-A33Z-07	TCGA-S9-A6WG	TCGA-S9-A6WG-01A	TP	Primary solid Tumor	TCGA-S9-A6WG-01A	01	false	623983b8-9f26-4952-9c03-72c171c5e355	TCGA-S9-A6WG	released	FALSE	Primary Tumor	Not Reported	Not Reported	Not Reported	2098	90	NA	82E91E98-4371-46DC-912C-6D4B3621601E	NA	NA	No	9401/3	0		not reported	Cerebrum	2602	11509	Astrocytoma, anaplastic	not reported	cfafcb87-c997-5aba-bee2-f34b53a74867	no	2007	C71.0	Cerebrum	No	not reported	not reported	Not Reported	d7da9025-2518-57d8-8519-306e0bdce48c	white	male	not hispanic or latino	Alive	31	-11509	1976	cf7faa43-7aff-5a57-ac4f-89059eff2462
TCGA-S9-A7IX-01A-12R-A34F-07	TCGA-S9-A7IX	TCGA-S9-A7IX-01A	TP	Primary solid Tumor	TCGA-S9-A7IX-01A	01	false	02887d01-e2a1-4860-a811-203eee0a61d3	TCGA-S9-A7IX	released	FALSE	Primary Tumor	Not Reported	Not Reported	Not Reported	540	80	NA	BCA5F1A6-7BAB-416F-81A1-C88B83511A2D	NA	NA	No	9401/3	0		not reported	Cerebrum	679	21095	Astrocytoma, anaplastic	not reported	7a822cf0-7339-5657-9cae-342a5db4fa1a	no	2012	C71.0	Cerebrum	No	not reported	not reported	Not Reported	d84bcca4-7115-52ad-9ba5-d02011893fb5	white	male	not hispanic or latino	Dead	57	-21095	1955	e2d435d9-fda0-579b-aaea-3e7363be0781
TCGA-S9-A6WO-01A-21R-A34F-07	TCGA-S9-A6WO	TCGA-S9-A6WO-01A	TP	Primary solid Tumor	TCGA-S9-A6WO-01A	01	false	36c966c0-7324-44f6-af15-21d0be699f73	TCGA-S9-A6WO	released	FALSE	Primary Tumor	Not Reported	Not Reported	Not Reported	151	90	NA	BA4CC860-7E94-4CC5-B9E0-F3340749C71C	NA	NA	No	9400/3	0		not reported	Cerebrum	566	10933	Astrocytoma, NOS	not reported	6b6695a0-d3ef-56a1-b980-d98871774b00	no	2013	C71.0	Cerebrum	No	not reported	not reported	Not Reported	36934b8b-d455-58d2-96fc-5e651de10e00	white	male	not hispanic or latino	Alive	29	-10933	1984	e38286fc-54fb-5ab9-88cd-ab27dc2dc4d5
TCGA-HW-7491-01A-11R-2027-07	TCGA-HW-7491	TCGA-HW-7491-01A	TP	Primary solid Tumor	TCGA-HW-7491-01A	01	NA	391497fe-a96b-4cd7-8ea0-0c7956fd10ac	TCGA-HW-7491	released	FALSE	Primary Tumor	Not Reported	Not Reported	Not Reported	NA	NA	0.7	8e93a347-6300-4a66-b5f2-c462867c5801	0.5	1.1	No	9450/3	0		not reported	Cerebrum	2078	12874	Oligodendroglioma, NOS	not reported	7b79358e-7aef-5020-a796-da0dbbee5af2	no	2009	C71.0	Cerebrum	No	not reported	not reported	Not Reported	12f3f2d7-c5f7-56e9-9bd9-279fab97f559	white	male	not reported	Alive	35	-12874	1974	07cfbc31-5abb-5ce6-be50-b88811f529da
TCGA-S9-A7R7-01A-11R-A34R-07	TCGA-S9-A7R7	TCGA-S9-A7R7-01A	TP	Primary solid Tumor	TCGA-S9-A7R7-01A	01	false	26d2fd1f-6e53-4bb2-85c7-31557792df6e	TCGA-S9-A7R7	released	FALSE	Primary Tumor	Not Reported	Not Reported	Not Reported	2647	70	NA	0C30BB62-F9E0-4702-B488-79621EA74BFA	NA	NA	No	9400/3	0		not reported	Cerebrum	3000	10108	Astrocytoma, NOS	not reported	da682ce1-566c-5678-9b8e-77344c9f9a2f	no	2006	C71.0	Cerebrum	No	not reported	not reported	Not Reported	c18e4992-85ec-5aeb-b3d8-d51cf62d7068	white	male	not hispanic or latino	Alive	27	-10108	1979	c9ce49fa-668f-53b6-bcea-93e0b5b5d2c9
TCGA-HT-7479-01A-11R-2027-07	TCGA-HT-7479	TCGA-HT-7479-01A	TP	Primary solid Tumor	TCGA-HT-7479-01A	01	NA	25bd7d8e-db92-422d-a54e-7461ec2f7965	TCGA-HT-7479	released	FALSE	Primary Tumor	Not Reported	Not Reported	Not Reported	NA	NA	0.8	9bdf94b6-7e28-4c01-a392-c1ff7fd150d7	0.6	1	No	9401/3	0		not reported	Brain, NOS	1227	16137	Astrocytoma, anaplastic	not reported	b2018ff2-e648-505d-a20d-503eba2b0969	no	2011	C71.9	Brain, NOS	No	not reported	not reported	Not Reported	139f359a-1a6f-5f91-94db-ff96ba459838	white	male	not hispanic or latino	Alive	44	-16137	1967	1e46a22c-5574-54fe-bffe-c126324f8fbb
TCGA-E1-5307-01A-01R-1896-07	TCGA-E1-5307	TCGA-E1-5307-01A	TP	Primary solid Tumor	TCGA-E1-5307-01A	01	NA	ded0f767-9cee-4f1d-8e91-cb242d30b57e	TCGA-E1-5307	released	FALSE	Primary Tumor	Not Reported	Not Reported	Not Reported	NA	NA	1	60b202db-3c7c-4c86-be48-9ef37c9039a8	0.6	1.3	No	9401/3	0		not reported	Brain, NOS	NA	22837	Astrocytoma, anaplastic	not reported	83cc794f-76b7-5ced-8b6f-a965f10aa93a	no	2000	C71.9	Brain, NOS	No	not reported	not reported	Not Reported	6dddf180-a915-5226-aa92-62675dcad108	white	female	not hispanic or latino	Dead	62	-22837	1938	7f02c64c-189d-56c5-98e5-c0421e61692f
TCGA-HT-7616-01A-11R-2256-07	TCGA-HT-7616	TCGA-HT-7616-01A	TP	Primary solid Tumor	TCGA-HT-7616-01A	01	NA	9bb4006b-fefc-412d-b0df-f11edc00495f	TCGA-HT-7616	released	FALSE	Primary Tumor	Not Reported	Not Reported	Not Reported	NA	NA	0.9	d8e58500-52b1-4fad-8a36-7ddec42b5632	0.3	1.3	No	9451/3	0		not reported	Brain, NOS	NA	27685	Oligodendroglioma, anaplastic	not reported	e6b0cd58-7f08-5e52-91b3-aad4aa5519bb	no	2007	C71.9	Brain, NOS	No	not reported	not reported	Not Reported	7608e7c4-b6be-5da2-a49d-487507fbf666	white	male	not hispanic or latino	Dead	75	-27685	1932	9835e692-7e0d-519b-9435-c41b6e79b328
TCGA-CS-6667-01A-12R-2027-07	TCGA-CS-6667	TCGA-CS-6667-01A	TP	Primary solid Tumor	TCGA-CS-6667-01A	01	NA	fa7a9b2d-cb57-4985-85e0-b5661b482cc6	TCGA-CS-6667	released	FALSE	Primary Tumor	Not Reported	Not Reported	Not Reported	NA	NA	0.6	18c7ebd7-0bdc-42e2-97a7-bf8715b01183	0.2	0.6	No	9400/3	0		not reported	Brain, NOS	1469	14375	Astrocytoma, NOS	not reported	8b8b3047-eacd-59e7-ab87-042118e07788	no	2010	C71.9	Brain, NOS	No	not reported	not reported	Not Reported	c906930c-3004-5046-b596-a203cdedf103	white	female	not hispanic or latino	Alive	39	-14375	1971	bf6993f3-f9f0-55ee-8904-f1bc76e026d4
TCGA-CS-5396-01A-02R-1470-07	TCGA-CS-5396	TCGA-CS-5396-01A	TP	Primary solid Tumor	TCGA-CS-5396-01A	01	NA	ce1ed4b3-af89-4bbd-b9a6-eefa007e4368	TCGA-CS-5396	released	FALSE	Primary Tumor	Not Reported	Not Reported	Not Reported	NA	NA	0.9	7ae9d388-1145-4549-91fe-0b8dc6d180fa	0.8	1.6	No	9451/3	0		not reported	Brain, NOS	1631	19399	Oligodendroglioma, anaplastic	not reported	7bd2a3d1-a51f-5153-9269-d66dc3ff7422	no	2010	C71.9	Brain, NOS	No	not reported	not reported	Not Reported	101f3694-9eb0-5b24-986f-fd9b8885bf7a	white	female	not hispanic or latino	Alive	53	-19399	1957	125e95d2-7dcb-5197-a543-899ffc389fa2
TCGA-DU-8158-01A-11R-2256-07	TCGA-DU-8158	TCGA-DU-8158-01A	TP	Primary solid Tumor	TCGA-DU-8158-01A	01	NA	3fa8a08c-cd22-4e96-8d41-aa7ca1760436	TCGA-DU-8158	released	FALSE	Primary Tumor	Not Reported	Not Reported	Not Reported	NA	NA	0.9	83e22d80-b93f-48cc-9f4f-f6dc0186246c	0.5	0.9	No	9401/3	0		not reported	Cerebrum	NA	21129	Astrocytoma, anaplastic	not reported	7481b252-5efc-5ed9-9d2a-b049302a3869	no	2001	C71.0	Cerebrum	No	not reported	not reported	Not Reported	4704ed9d-b7e5-5f52-a475-f96b417fa32b	white	female	not hispanic or latino	Dead	57	-21129	1944	edd032b0-1b3e-5195-8ca1-b938c904d1a0
TCGA-DU-8161-01A-11R-2256-07	TCGA-DU-8161	TCGA-DU-8161-01A	TP	Primary solid Tumor	TCGA-DU-8161-01A	01	NA	afd584b6-af9d-453c-bf23-21134a464844	TCGA-DU-8161	released	FALSE	Primary Tumor	Not Reported	Not Reported	Not Reported	NA	NA	1	867daa2d-0b54-4ac8-9203-ea592ea23953	0.7	1	No	9382/3	0		not reported	Cerebrum	NA	23064	Mixed glioma	not reported	5662ed5f-1e32-5699-a005-0edf7429bd3a	no	2009	C71.0	Cerebrum	No	not reported	not reported	Not Reported	48017850-0679-56c8-9f89-5e9076c4308e	white	female	not hispanic or latino	Dead	63	-23064	1946	961c7edf-841e-561a-bf0d-008844f4bf98
TCGA-DB-A75L-01A-11R-A32Q-07	TCGA-DB-A75L	TCGA-DB-A75L-01A	TP	Primary solid Tumor	TCGA-DB-A75L-01A	01	true	0fe6a59f-a2c4-4afe-b68c-59d0459bb353	TCGA-DB-A75L	released	FALSE	Primary Tumor	Not Reported	Not Reported	Not Reported	75	100	NA	A725AA31-18ED-47A2-9393-E811952AD9B3	NA	NA	No	9401/3	0		not reported	Cerebrum	342	13338	Astrocytoma, anaplastic	not reported	3f347bcb-b3ba-50c6-b103-cfb5a6ce18ae	no	2013	C71.0	Cerebrum	No	not reported	not reported	Not Reported	96d6f9f4-daac-5cf5-87f3-6de9653eb6e8	white	female	not hispanic or latino	Alive	36	-13338	1977	86267280-2f13-5051-8c17-cc90363c80a8
TCGA-CS-5397-01A-01R-1896-07	TCGA-CS-5397	TCGA-CS-5397-01A	TP	Primary solid Tumor	TCGA-CS-5397-01A	01	NA	3aa33e48-1d5b-4c1f-a1dd-e663c3e9ded8	TCGA-CS-5397	released	FALSE	Primary Tumor	Not Reported	Not Reported	Not Reported	NA	NA	0.6	7082a52b-e688-4642-9bcc-e9c0b2eaf79a	0.5	1.4	No	9401/3	0		not reported	Brain, NOS	NA	19866	Astrocytoma, anaplastic	not reported	6daddcb8-496d-5f26-a60f-f8a115b0371c	no	2010	C71.9	Brain, NOS	No	not reported	not reported	Not Reported	4c6a6eae-70f6-57a3-9d9c-7c0e48a5e834	white	female	not hispanic or latino	Dead	54	-19866	1956	8ebd0906-629d-5171-8ad5-b8f485f7ebfa
TCGA-TQ-A7RN-01A-11R-A33Z-07	TCGA-TQ-A7RN	TCGA-TQ-A7RN-01A	TP	Primary solid Tumor	TCGA-TQ-A7RN-01A	01	false	d5dd6df4-cd9b-48d3-9dc5-e1aaa2d37836	TCGA-TQ-A7RN	released	FALSE	Primary Tumor	Not Reported	Not Reported	Not Reported	714	150	NA	87A66ECE-00EE-4D45-83BF-1A9F26D1DA8F	NA	NA	No	9450/3	0		not reported	Cerebrum	1026	11823	Oligodendroglioma, NOS	not reported	addd28b5-8655-5de9-a636-792b79239bca	no	2011	C71.0	Cerebrum	No	not reported	not reported	Not Reported	2e4dcd5f-b674-51d0-ab70-db0571e80cc5	white	male	hispanic or latino	Alive	32	-11823	1979	662d079e-54e8-5927-9e8e-5e60c27b42ac
TCGA-DB-5275-01A-01R-1470-07	TCGA-DB-5275	TCGA-DB-5275-01A	TP	Primary solid Tumor	TCGA-DB-5275-01A	01	NA	3b1046d1-bc19-4b33-bbc6-64e0c2623e37	TCGA-DB-5275	released	FALSE	Primary Tumor	Not Reported	Not Reported	Not Reported	NA	NA	1	a034b295-7764-4732-94ea-a11a467642dd	0.3	1.7	No	9382/3	0		not reported	Cerebrum	1458	13371	Mixed glioma	not reported	1306ccbf-16c3-57e5-9679-ef8b197775cf	no	2006	C71.0	Cerebrum	No	not reported	not reported	Not Reported	eea0f946-d1b1-55c3-bf42-b82d926ac7e6	white	male	not hispanic or latino	Alive	36	-13371	1970	6b7c5f42-6e33-56be-b0d3-0873f6f43782
TCGA-HW-8319-01A-11R-2404-07	TCGA-HW-8319	TCGA-HW-8319-01A	TP	Primary solid Tumor	TCGA-HW-8319-01A	01	NA	ad9462e4-7807-459d-bec5-7bc3ffb316bc	TCGA-HW-8319	released	FALSE	Primary Tumor	Not Reported	Not Reported	Not Reported	NA	NA	1.2	c90e82a8-f877-40d8-b75f-f67e1714f58e	0.6	1.3	No	9401/3	0		not reported	Cerebrum	660	12557	Astrocytoma, anaplastic	not reported	c0cee986-e855-5da5-b83e-c1de686f6a3a	no	2011	C71.0	Cerebrum	No	not reported	not reported	Not Reported	3c36365c-73f1-58d7-98a0-5dbfefb7bdfb	white	female	not hispanic or latino	Dead	34	-12557	1977	bdb1216e-02e2-5a57-9f31-ce0139822751
TCGA-R8-A6YH-01A-21R-A32Q-07	TCGA-R8-A6YH	TCGA-R8-A6YH-01A	TP	Primary solid Tumor	TCGA-R8-A6YH-01A	01	true	ef20b0be-2cd0-4193-b564-5c3f0bfbf0c9	TCGA-R8-A6YH	released	FALSE	Primary Tumor	Not Reported	Not Reported	Not Reported	NA	200	NA	911537EB-E3CE-4D30-B3A2-90932D94A4DA	NA	NA	NA	NA	NA		NA	NA	NA	NA	NA	NA	NA	NA	NA	NA	NA	NA	NA	NA	NA	NA	NA	NA	NA	NA	NA	NA	NA	NA
TCGA-DU-8163-01A-11R-2256-07	TCGA-DU-8163	TCGA-DU-8163-01A	TP	Primary solid Tumor	TCGA-DU-8163-01A	01	NA	5911edd4-cef7-468b-9367-86dcd3e7aac0	TCGA-DU-8163	released	FALSE	Primary Tumor	Not Reported	Not Reported	Not Reported	NA	NA	1	7c9b671f-e8f9-4b12-b497-6bc252fe9b15	0.6	1	No	9382/3	0		not reported	Cerebrum	629	10824	Mixed glioma	not reported	e3fb4c53-7a27-568d-a91f-00eb8fd0f8c7	no	2011	C71.0	Cerebrum	No	not reported	not reported	Not Reported	99a370dd-fe73-587e-9c79-fe1ea71f7ed1	white	male	not hispanic or latino	Alive	29	-10824	1982	5e7766b5-241e-516d-ac44-01a6026d807c
TCGA-VM-A8CA-01A-11R-A36H-07	TCGA-VM-A8CA	TCGA-VM-A8CA-01A	TP	Primary solid Tumor	TCGA-VM-A8CA-01A	01	false	57ccfb50-9f82-4d30-9dd3-4d2624281348	TCGA-VM-A8CA	released	FALSE	Primary Tumor	Not Reported	Not Reported	Not Reported	798	160	NA	44E81259-80C6-4665-95DE-6D114AEE7761	NA	NA	No	9450/3	0		not reported	Cerebrum	411	19991	Oligodendroglioma, NOS	not reported	20096542-0b59-55ca-b05d-e0b5d91af39a	no	2011	C71.0	Cerebrum	No	not reported	not reported	Not Reported	bd00aa7d-c2b0-5cdd-9330-28f4fd9517b6	not reported	male	not reported	Alive	54	-19991	1957	f3bb712c-87cb-59df-b2b9-1551f75bde78
TCGA-WY-A858-01A-11R-A36H-07	TCGA-WY-A858	TCGA-WY-A858-01A	TP	Primary solid Tumor	TCGA-WY-A858-01A	01	true	64160d0f-2443-44c0-9604-88624381985d	TCGA-WY-A858	released	FALSE	Primary Tumor	Not Reported	Not Reported	Not Reported	1233	70	NA	1CC7D858-5937-4D9D-8C7A-355F24D49219	NA	NA	No	9401/3	0		not reported	Cerebrum	1337	11855	Astrocytoma, anaplastic	not reported	dc5260bf-ca37-5e7f-848f-560a832fa647	no	2010	C71.0	Cerebrum	No	not reported	not reported	Not Reported	5c060fcd-87fc-576f-b86d-bf13a87629ce	white	female	not reported	Alive	32	-11855	1978	e0ebf142-1f6f-50a4-8145-0eeeecf74af0
TCGA-HT-7879-01A-11R-2403-07	TCGA-HT-7879	TCGA-HT-7879-01A	TP	Primary solid Tumor	TCGA-HT-7879-01A	01	NA	5c724d2b-cc13-4fef-ae5b-15da6edef521	TCGA-HT-7879	released	FALSE	Primary Tumor	Not Reported	Not Reported	Not Reported	NA	NA	0.8	632e55f9-34bc-455e-98b8-f00c6a975f22	0.5	1	No	9382/3	0		not reported	Cerebrum	112	11622	Mixed glioma	not reported	616d6f27-c72a-59db-b7fd-a2f7962ee604	no	2011	C71.0	Cerebrum	No	not reported	not reported	Not Reported	7041d709-f76b-5913-8f24-9d2ab76a5de2	white	male	not hispanic or latino	Alive	31	-11622	1980	05496dd6-7d40-58f9-a494-b168163648e0
TCGA-S9-A6WL-01A-21R-A33Z-07	TCGA-S9-A6WL	TCGA-S9-A6WL-01A	TP	Primary solid Tumor	TCGA-S9-A6WL-01A	01	false	1ef08894-a6fa-42b7-b3fb-d5973dd9f944	TCGA-S9-A6WL	released	FALSE	Primary Tumor	Not Reported	Not Reported	Not Reported	545	130	NA	55E391EF-4395-4ED7-8B56-DBDA1EB61FD3	NA	NA	No	9401/3	0		not reported	Cerebrum	946	19234	Astrocytoma, anaplastic	not reported	318736a2-76ae-5881-a940-59b002fda9b9	no	2012	C71.0	Cerebrum	No	not reported	not reported	Not Reported	5c266bca-c27f-5f1c-95fc-1f0f342c1463	white	male	not hispanic or latino	Alive	52	-19234	1960	c2d109ba-ca93-5fd1-b91f-fbddb04d6bb8
TCGA-DU-7309-01A-11R-2090-07	TCGA-DU-7309	TCGA-DU-7309-01A	TP	Primary solid Tumor	TCGA-DU-7309-01A	01	NA	49aa3461-77f9-4b1b-be42-790f9711d8c2	TCGA-DU-7309	released	FALSE	Primary Tumor	Not Reported	Not Reported	Not Reported	NA	NA	0.9	0b731266-908e-477b-8228-99d3f1d510e7	0.6	1	No	9451/3	0		not reported	Cerebrum	84	15197	Oligodendroglioma, anaplastic	not reported	ec16f9d9-31e6-5d85-800b-1c7bcd538b4f	no	2011	C71.0	Cerebrum	No	not reported	not reported	Not Reported	520b1b37-9a77-5eb1-ac94-997622146874	white	female	not hispanic or latino	Alive	41	-15197	1970	ecdc4a79-30e7-50be-93f1-59de832e3017
TCGA-TQ-A7RO-01A-11R-A33Z-07	TCGA-TQ-A7RO	TCGA-TQ-A7RO-01A	TP	Primary solid Tumor	TCGA-TQ-A7RO-01A	01	false	24f8acbb-2759-4196-acaf-ef27c87dd4b3	TCGA-TQ-A7RO	released	FALSE	Primary Tumor	Not Reported	Not Reported	Not Reported	665	80	NA	41735167-9814-4D95-A3D4-E1C0B8575C9D	NA	NA	No	9382/3	0		not reported	Cerebrum	949	10890	Mixed glioma	not reported	246e6a35-990d-55a3-aae9-088fd31eafbc	no	2011	C71.0	Cerebrum	No	not reported	not reported	Not Reported	a598bd61-6cd6-59a5-848a-06d0a935d75a	black or african american	male	hispanic or latino	Alive	29	-10890	1982	8f40e060-627d-5002-bed1-93a52c9c7261
TCGA-DH-5143-01A-01R-1470-07	TCGA-DH-5143	TCGA-DH-5143-01A	TP	Primary solid Tumor	TCGA-DH-5143-01A	01	NA	570101b6-3670-4d1a-a94d-0ddc8df42061	TCGA-DH-5143	released	FALSE	Primary Tumor	Not Reported	Not Reported	Not Reported	NA	NA	0.7	5cec11b4-9ba5-4a49-8c7c-6e9fdde87c13	0.7	1	No	9382/3	0		not reported	Cerebrum	1401	11291	Mixed glioma	not reported	2db950b4-89f3-54d8-9c80-cc88a1efa0ea	no	2009	C71.0	Cerebrum	No	not reported	not reported	Not Reported	08d26e18-fe98-567a-9e7e-3848f2af5125	white	male	not hispanic or latino	Alive	30	-11291	1979	a865e19a-bb05-5a3c-937b-7163d91ce979
TCGA-FG-8186-01A-11R-2256-07	TCGA-FG-8186	TCGA-FG-8186-01A	TP	Primary solid Tumor	TCGA-FG-8186-01A	01	NA	b5e4e398-8344-4d8a-a2d9-3e2996c22fd9	TCGA-FG-8186	released	FALSE	Primary Tumor	Not Reported	Not Reported	Not Reported	NA	NA	1	7e694f9c-b221-40a9-a63a-f5d2db4e9761	0.9	1.5	No	9382/3	0		not reported	Cerebrum	487	15431	Mixed glioma	not reported	bf2c1ce3-c399-549b-bcf9-ad26ce682bd5	no	2011	C71.0	Cerebrum	No	not reported	not reported	Not Reported	472a33be-6cc6-5c69-9bd6-c69cc1a70d74	white	female	hispanic or latino	Alive	42	-15431	1969	adc2eecf-1244-5864-94a7-20704780835b
TCGA-FG-6688-01A-11R-1896-07	TCGA-FG-6688	TCGA-FG-6688-01A	TP	Primary solid Tumor	TCGA-FG-6688-01A	01	NA	8594744f-f317-4022-991b-21891da7f80a	TCGA-FG-6688	released	FALSE	Primary Tumor	Not Reported	Not Reported	Not Reported	NA	NA	1	b889306a-615a-4c0e-8acd-6bfbf08c8bf4	0.8	1	No	9401/3	0		not reported	Cerebrum	571	21745	Astrocytoma, anaplastic	not reported	c60c6e61-7083-580e-b58b-8ee210f476da	no	2010	C71.0	Cerebrum	No	not reported	not reported	Not Reported	cab259f0-ffa5-50e5-9179-6d729e066923	black or african american	female	not hispanic or latino	Alive	59	-21745	1951	1061cd26-c80e-59d5-a01f-d78590b4f6c9
TCGA-DU-5871-01A-12R-1708-07	TCGA-DU-5871	TCGA-DU-5871-01A	TP	Primary solid Tumor	TCGA-DU-5871-01A	01	NA	85df37a7-8752-4a2e-831f-5ce639ce9190	TCGA-DU-5871	released	FALSE	Primary Tumor	Not Reported	Not Reported	Not Reported	NA	NA	1	fc11347a-6c78-46ed-a07d-46d44a165260	0.9	1.7	No	9382/3	0		not reported	Brain, NOS	576	13673	Mixed glioma	not reported	7e5b2fb7-9a43-565f-8c8b-61b06165402a	no	2009	C71.9	Brain, NOS	No	not reported	not reported	Not Reported	7c523991-e414-561f-b4dd-c315d2178b95	white	female	not hispanic or latino	Alive	37	-13673	1972	a84761a0-ddc5-5672-9c5c-b252b8340cd4
TCGA-S9-A6TY-01A-12R-A32Q-07	TCGA-S9-A6TY	TCGA-S9-A6TY-01A	TP	Primary solid Tumor	TCGA-S9-A6TY-01A	01	false	ef30940b-403d-4de4-b1aa-bffef562948c	TCGA-S9-A6TY	released	FALSE	Primary Tumor	Not Reported	Not Reported	Not Reported	614	130	NA	13C1027F-56A6-4710-946D-25B496BA6315	NA	NA	No	9450/3	0		not reported	Cerebrum	1076	18564	Oligodendroglioma, NOS	not reported	b0f2d33a-18e7-51a7-a19a-be7fd08a7244	no	2011	C71.0	Cerebrum	No	not reported	not reported	Not Reported	fb7de9d0-5c89-5bcd-8276-8f570a5329bc	white	male	not hispanic or latino	Alive	50	-18564	1961	e5be2f5f-b4c0-5e6b-8dbd-ceadf4b53d95
TCGA-DU-A7TD-01A-12R-A34F-07	TCGA-DU-A7TD	TCGA-DU-A7TD-01A	TP	Primary solid Tumor	TCGA-DU-A7TD-01A	01	false	04bf359b-e535-467a-bad7-4c1284c6adf4	TCGA-DU-A7TD	released	FALSE	Primary Tumor	Not Reported	Not Reported	Not Reported	616	530	NA	0DDAB8E8-54DA-495A-9A4B-9D9A3CFE5DB7	NA	NA	No	9382/3	0		not reported	Cerebrum	NA	19025	Mixed glioma	not reported	01e45df7-ea75-5b9e-bb8d-088f6d1b41ba	no	2012	C71.0	Cerebrum	No	not reported	not reported	Not Reported	41027a54-4389-5ae2-9dca-fa319d606842	white	male	not hispanic or latino	Dead	52	-19025	1960	25376955-cfdd-5e81-bb11-9019542a7d5f
TCGA-HT-A617-01A-11R-A29R-07	TCGA-HT-A617	TCGA-HT-A617-01A	TP	Primary solid Tumor	TCGA-HT-A617-01A	01	false	1581b456-85b4-43e2-9be0-7c4470aa7286	TCGA-HT-A617	released	FALSE	Primary Tumor	Not Reported	Not Reported	Not Reported	961	230	NA	0DF6A8BE-1AE0-40CE-98D1-5B17DCB44FE7	NA	NA	No	9450/3	0		not reported	Cerebrum	491	17331	Oligodendroglioma, NOS	not reported	1de6605e-6e6f-5f7c-b75b-bbe5dd0e5593	no	2010	C71.0	Cerebrum	No	not reported	not reported	Not Reported	b35d893e-7edb-5a90-bacb-5d9c5e639f25	american indian or alaska native	male	not reported	Alive	47	-17331	1963	e054665b-e11a-5077-8a48-75d92a354ec6
TCGA-HT-7601-01A-11R-2090-07	TCGA-HT-7601	TCGA-HT-7601-01A	TP	Primary solid Tumor	TCGA-HT-7601-01A	01	NA	7f6b5679-49e1-498d-bd1f-a757cd7db4cc	TCGA-HT-7601	released	FALSE	Primary Tumor	Not Reported	Not Reported	Not Reported	NA	NA	1	2a8341ad-9d93-4a5f-b3f8-0ff0dfda1be7	0.9	2.7	No	9401/3	0		not reported	Brain, NOS	153	10989	Astrocytoma, anaplastic	not reported	e7914526-4035-56bc-9d16-24bc93dd33ee	no	2008	C71.9	Brain, NOS	No	not reported	not reported	Not Reported	001a90dd-dfec-502f-a7fc-73c2271a936b	white	female	not hispanic or latino	Alive	30	-10989	1978	3e691f57-f0b0-570f-8bf1-0c48178acc11
TCGA-HT-A5R9-01A-11R-A28M-07	TCGA-HT-A5R9	TCGA-HT-A5R9-01A	TP	Primary solid Tumor	TCGA-HT-A5R9-01A	01	true	1f6817fb-0e1f-452d-89cb-088604f98e92	TCGA-HT-A5R9	released	FALSE	Primary Tumor	Not Reported	Not Reported	Not Reported	79	390	NA	D35BB9FB-030C-4B30-AE08-FFB1B39CAD6D	NA	NA	No	9451/3	0		not reported	Cerebrum	2	17775	Oligodendroglioma, anaplastic	not reported	65f06e8e-1810-571a-a6dc-22daa3f10ff7	no	2012	C71.0	Cerebrum	No	not reported	not reported	Not Reported	a26389aa-d05b-59ca-a324-30f6c43a3c83	white	female	not hispanic or latino	Alive	48	-17775	1964	08397734-ec12-5cba-944b-0fd38f423c6b
TCGA-HT-8013-01A-11R-2403-07	TCGA-HT-8013	TCGA-HT-8013-01A	TP	Primary solid Tumor	TCGA-HT-8013-01A	01	NA	41ffc690-3e16-48e8-ba47-0f6a8b064c2b	TCGA-HT-8013	released	FALSE	Primary Tumor	Not Reported	Not Reported	Not Reported	NA	NA	0.8	9f364b5b-ead4-42a4-a802-f398e08f1dfc	0.8	0.8	No	9382/3	0		not reported	Cerebrum	NA	13753	Mixed glioma	not reported	c5832596-7321-5545-8285-d423e32d8452	no	2005	C71.0	Cerebrum	No	not reported	not reported	Not Reported	50829185-d0e2-5fdf-82fc-41c9605a1938	white	female	not hispanic or latino	Dead	37	-13753	1968	5917e4b8-e718-545b-b144-5d2b7944094d
TCGA-CS-5393-01A-01R-1470-07	TCGA-CS-5393	TCGA-CS-5393-01A	TP	Primary solid Tumor	TCGA-CS-5393-01A	01	NA	bbe14c8c-8917-434a-8095-f8883e680baf	TCGA-CS-5393	released	FALSE	Primary Tumor	Not Reported	Not Reported	Not Reported	NA	NA	1	760b381f-f65d-4a68-a1e6-381afda2d805	0.3	1.6	No	9401/3	0		not reported	Brain, NOS	1222	14418	Astrocytoma, anaplastic	not reported	8e6f41df-fef4-567c-94a5-61c01353dfc1	no	2008	C71.9	Brain, NOS	No	not reported	not reported	Not Reported	63977487-7dab-599c-b9d5-ba4b96cfaf32	white	male	not reported	Alive	39	-14418	1969	8dcecc37-9dd1-5204-b3e4-0711990c92a1
TCGA-DU-6397-01A-11R-1708-07	TCGA-DU-6397	TCGA-DU-6397-01A	TP	Primary solid Tumor	TCGA-DU-6397-01A	01	NA	aeb67aea-f2aa-4181-8e25-7653341a0b61	TCGA-DU-6397	released	FALSE	Primary Tumor	Not Reported	Not Reported	Not Reported	NA	NA	1	54C5D9F8-8737-49DA-81CF-F9A95B0DB456	0.8	1.3	No	9451/3	0		not reported	Cerebrum	NA	16695	Oligodendroglioma, anaplastic	not reported	41ed343b-e060-540e-8f2c-4a93d4ff05f7	no	1997	C71.0	Cerebrum	No	not reported	not reported	Not Reported	bc70e329-372b-513d-9eac-bf7fd262ffa0	white	male	not hispanic or latino	Dead	45	-16695	1952	cb5e4dce-7287-5023-b426-c88c2852748e
TCGA-S9-A6UA-01A-12R-A33Z-07	TCGA-S9-A6UA	TCGA-S9-A6UA-01A	TP	Primary solid Tumor	TCGA-S9-A6UA-01A	01	false	a8aa5e06-435b-41e3-a883-2cdaccf8837b	TCGA-S9-A6UA	released	FALSE	Primary Tumor	Not Reported	Not Reported	Not Reported	1989	80	NA	7F0ED679-C54A-4B51-ACD8-CF1E2EB2BCFA	NA	NA	No	9401/3	0		not reported	Cerebrum	NA	24242	Astrocytoma, anaplastic	not reported	6be76b0e-b620-5c67-9445-4efc58f4f55f	no	2008	C71.0	Cerebrum	No	not reported	not reported	Not Reported	4c3e6e09-ce78-54dd-a2c8-31605200a11d	white	male	not hispanic or latino	Dead	66	-24242	1942	0a84d28a-5881-51c3-9ccb-7c638ebc5b8a
TCGA-DU-7015-01A-11R-2027-07	TCGA-DU-7015	TCGA-DU-7015-01A	TP	Primary solid Tumor	TCGA-DU-7015-01A	01	NA	5fbc6fe2-e12c-4d01-b80e-046b29a68153	TCGA-DU-7015	released	FALSE	Primary Tumor	Not Reported	Not Reported	Not Reported	NA	NA	1	15dbad7b-e2ae-42b0-92a1-5ccfc3090c2d	0.9	1	No	9450/3	0		not reported	Cerebrum	2761	15041	Oligodendroglioma, NOS	not reported	4ad39065-aefb-5d1d-a47d-5d0b25b28093	no	2004	C71.0	Cerebrum	No	not reported	not reported	Not Reported	ea2bba40-6217-5a3e-be16-a3b2ecb0fe91	white	female	not hispanic or latino	Alive	41	-15041	1963	26bcab34-95af-52fd-abc6-449e6cbde95a
TCGA-DU-8164-01A-11R-2256-07	TCGA-DU-8164	TCGA-DU-8164-01A	TP	Primary solid Tumor	TCGA-DU-8164-01A	01	NA	531e3db6-1dfb-4c36-a51c-b8a9c913196a	TCGA-DU-8164	released	FALSE	Primary Tumor	Not Reported	Not Reported	Not Reported	NA	NA	0.8	452cb553-ee9b-44e3-bbc4-fcb36f015309	0.6	0.8	No	9450/3	0		not reported	Cerebrum	651	18735	Oligodendroglioma, NOS	not reported	7ad6dc97-1b58-565d-880e-96af94703d8b	no	2011	C71.0	Cerebrum	No	not reported	not reported	Not Reported	127650f9-c970-5743-b527-d6c5c20203d9	white	male	not hispanic or latino	Alive	51	-18735	1960	ed6a701a-9a45-5577-9096-328cf39bf27e
TCGA-FG-8185-01A-11R-2256-07	TCGA-FG-8185	TCGA-FG-8185-01A	TP	Primary solid Tumor	TCGA-FG-8185-01A	01	NA	9d268e1b-3998-47bf-aa25-094cc94bdb61	TCGA-FG-8185	released	FALSE	Primary Tumor	Not Reported	Not Reported	Not Reported	NA	NA	0.9	74a335ae-a23d-4cc8-abb1-b8eb6db90787	0.3	1.3	No	9401/3	0		not reported	Cerebrum	433	13621	Astrocytoma, anaplastic	not reported	21382b4d-7002-5c10-bda6-0a0baec492a2	no	2012	C71.0	Cerebrum	No	not reported	not reported	Not Reported	9a837978-3231-5c3d-ba3b-edc1a7ca62ae	white	male	not hispanic or latino	Alive	37	-13621	1975	e0c8d6a2-698f-5d74-8aaf-0f1898672b4d
TCGA-P5-A77W-01A-11R-A32Q-07	TCGA-P5-A77W	TCGA-P5-A77W-01A	TP	Primary solid Tumor	TCGA-P5-A77W-01A	01	true	7e7ff107-b8f5-42f3-8080-e95cc2f3219c	TCGA-P5-A77W	released	FALSE	Primary Tumor	Not Reported	Not Reported	Not Reported	114	300	NA	E3E86605-648A-4153-A364-A2C313B9FFF2	NA	NA	No	9382/3	0		not reported	Cerebrum	584	13545	Mixed glioma	not reported	a19b6233-f3ba-5d4d-b451-8dd5a2c82d88	no	2013	C71.0	Cerebrum	No	not reported	not reported	Not Reported	48937632-a992-57c9-b310-fa1180848c4a	white	female	not hispanic or latino	Alive	37	-13545	1976	46fdf4d1-8594-5da9-a804-8ce9cf76926a
TCGA-HT-8564-01A-11R-2404-07	TCGA-HT-8564	TCGA-HT-8564-01A	TP	Primary solid Tumor	TCGA-HT-8564-01A	01	NA	bc5744f2-1fba-4d80-98af-24aa89f5a597	TCGA-HT-8564	released	FALSE	Primary Tumor	Not Reported	Not Reported	Not Reported	NA	NA	0.4	2809249b-fed4-4b7a-b221-10a606c30bce	0.3	0.7	No	9401/3	0		not reported	Cerebrum	478	17499	Astrocytoma, anaplastic	not reported	011901a5-f805-580a-aa4a-b05e23f9ac93	no	2012	C71.0	Cerebrum	No	not reported	not reported	Not Reported	c80c7e64-6f5e-59a6-accb-61450b5fb0b5	white	male	hispanic or latino	Alive	47	-17499	1965	90f8a717-9ff0-523c-bc72-153abbdfce59
TCGA-WY-A85C-01A-11R-A36H-07	TCGA-WY-A85C	TCGA-WY-A85C-01A	TP	Primary solid Tumor	TCGA-WY-A85C-01A	01	true	d35e7d1e-0e3c-4fc5-8809-d8f879e6adea	TCGA-WY-A85C	released	FALSE	Primary Tumor	Not Reported	Not Reported	Not Reported	1119	300	NA	2CB63EDD-F6C4-4CE9-AB8D-E6A5172E43FD	NA	NA	No	9400/3	0		not reported	Cerebrum	1426	13506	Astrocytoma, NOS	not reported	d9574e58-04c1-51cd-8460-ba3db1af8245	no	2010	C71.0	Cerebrum	No	not reported	not reported	Not Reported	04b90f8f-0dc7-5353-9134-42a0f426a2f6	white	male	not reported	Alive	36	-13506	1974	af0e6aaf-98b4-5583-8a76-706923dbe6a1
TCGA-S9-A7IS-01A-11R-A34F-07	TCGA-S9-A7IS	TCGA-S9-A7IS-01A	TP	Primary solid Tumor	TCGA-S9-A7IS-01A	01	false	c8b3135f-1455-40ee-bfd3-669961cffcb3	TCGA-S9-A7IS	released	FALSE	Primary Tumor	Not Reported	Not Reported	Not Reported	3506	160	NA	B8C99516-595F-4A10-B400-BEA806E9A6FA	NA	NA	No	9401/3	0		not reported	Cerebrum	NA	12402	Astrocytoma, anaplastic	not reported	895b07a6-6300-5c34-8012-efcdc514a943	no	2004	C71.0	Cerebrum	No	not reported	not reported	Not Reported	b18fbbb0-d8b8-561e-a12e-f1ff6e9c54db	white	female	not hispanic or latino	Dead	33	-12402	1971	81d64528-b290-59fe-abb2-0cdccca84ba5
TCGA-DU-6392-01A-11R-1708-07	TCGA-DU-6392	TCGA-DU-6392-01A	TP	Primary solid Tumor	TCGA-DU-6392-01A	01	NA	14780bb2-67a9-4aca-bce4-12793fb1808e	TCGA-DU-6392	released	FALSE	Primary Tumor	Not Reported	Not Reported	Not Reported	NA	NA	1	ebd2fe7e-1d87-4831-b605-b6837c3da443	0.6	1	No	9401/3	0		not reported	Cerebrum	6423	12836	Astrocytoma, anaplastic	not reported	2513548c-257f-593f-9c72-41ccb2f81bf3	no	1993	C71.0	Cerebrum	No	not reported	not reported	Not Reported	1939c575-8684-523e-b9b8-fe6a0729bd50	white	female	not hispanic or latino	Alive	35	-12836	1958	27cf87fa-5929-5401-908f-7bd8f00d79d5
TCGA-HT-A74H-01A-11R-A32Q-07	TCGA-HT-A74H	TCGA-HT-A74H-01A	TP	Primary solid Tumor	TCGA-HT-A74H-01A	01	true	10712c77-9a19-4bb7-ac1a-b74a0a50f2be	TCGA-HT-A74H	released	FALSE	Primary Tumor	Not Reported	Not Reported	Not Reported	121	220	NA	436222D6-7870-4C4A-8F3A-50562E9AB8A3	NA	NA	No	9401/3	0		not reported	Cerebrum	74	22850	Astrocytoma, anaplastic	not reported	14dd4904-a352-5d1d-bfbf-1ac175f8f1e7	no	2013	C71.0	Cerebrum	No	not reported	not reported	Not Reported	529f7d80-2107-54e7-8823-f0566da813d7	white	male	not hispanic or latino	Alive	62	-22850	1951	acae4d63-73be-58f7-a980-eb1e44041fe3
TCGA-HT-7608-01A-11R-2090-07	TCGA-HT-7608	TCGA-HT-7608-01A	TP	Primary solid Tumor	TCGA-HT-7608-01A	01	NA	5dd65f0d-5142-4661-beb6-76d195b5f85c	TCGA-HT-7608	released	FALSE	Primary Tumor	Not Reported	Not Reported	Not Reported	NA	NA	0.9	3e9306b1-c5bc-48e4-9bc2-cd928aef0584	0.5	2.2	No	9382/3	0		not reported	Cerebrum	671	22302	Mixed glioma	not reported	93c0bff7-4c8d-5d14-8f44-3412473bb325	no	2007	C71.0	Cerebrum	No	not reported	not reported	Not Reported	fbc201df-9d51-5ce0-9a02-c7f7125b8ea5	black or african american	male	not hispanic or latino	Alive	61	-22302	1946	d3e9c475-d614-5d26-bb17-03505d069cad
TCGA-DB-A64R-01A-11R-A29R-07	TCGA-DB-A64R	TCGA-DB-A64R-01A	TP	Primary solid Tumor	TCGA-DB-A64R-01A	01	true	f9dfb8e6-f3d1-4d30-a23c-a738bcefbf16	TCGA-DB-A64R	released	FALSE	Primary Tumor	Not Reported	Not Reported	Not Reported	436	90	NA	A9F5EDE4-1FC5-4E6D-BEA1-70B6223A49FE	NA	NA	No	9450/3	0		not reported	Cerebrum	955	8947	Oligodendroglioma, NOS	not reported	5c2ff82a-4c32-5a3d-b4bf-c98e1617dea9	no	2012	C71.0	Cerebrum	No	not reported	not reported	Not Reported	6147cea2-df86-59f7-8e13-c810a69057ae	not reported	female	hispanic or latino	Alive	24	-8947	1988	3b61696f-a676-52e1-9d75-6f19805ae5d6
TCGA-HW-8320-01A-11R-2404-07	TCGA-HW-8320	TCGA-HW-8320-01A	TP	Primary solid Tumor	TCGA-HW-8320-01A	01	NA	246fe972-5e77-4fff-bd49-3f1cf7c71d97	TCGA-HW-8320	released	FALSE	Primary Tumor	Not Reported	Not Reported	Not Reported	NA	NA	1	75564dac-fb13-4214-b588-ec14c3550880	1	1.7	No	9401/3	0		not reported	Cerebrum	1217	13503	Astrocytoma, anaplastic	not reported	e7bf5de7-9b96-5f6a-af85-42aabdd1cfc9	no	2011	C71.0	Cerebrum	No	not reported	not reported	Not Reported	30c09658-0c22-5c19-9696-cfb6e388760b	white	male	not hispanic or latino	Alive	36	-13503	1975	1fb43db6-914f-5425-9afd-072537901864
TCGA-S9-A7R3-01A-11R-A34R-07	TCGA-S9-A7R3	TCGA-S9-A7R3-01A	TP	Primary solid Tumor	TCGA-S9-A7R3-01A	01	false	552094ab-c348-478b-8e43-9e9ecdb6f38e	TCGA-S9-A7R3	released	FALSE	Primary Tumor	Not Reported	Not Reported	Not Reported	2706	80	NA	769B080E-C2D2-492E-9B82-89BB55627F2B	NA	NA	No	9400/3	0		not reported	Cerebrum	3013	10342	Astrocytoma, NOS	not reported	141d1d7e-5217-5055-9d04-9195cd87e510	no	2006	C71.0	Cerebrum	No	not reported	not reported	Not Reported	a81b84e4-0911-5376-b03a-842f0e1e238b	white	female	not hispanic or latino	Alive	28	-10342	1978	ad4ce74f-0591-5d91-8549-102da5c31126
TCGA-CS-4942-01A-01R-1470-07	TCGA-CS-4942	TCGA-CS-4942-01A	TP	Primary solid Tumor	TCGA-CS-4942-01A	01	NA	2ebe825a-6525-4a1a-aa0c-1ecb31fb2e7e	TCGA-CS-4942	released	FALSE	Primary Tumor	Not Reported	Not Reported	Not Reported	NA	NA	0.4	052c9ff3-16ad-4219-8839-488297bead1f	0.4	0.5	No	9401/3	0		not reported	Brain, NOS	NA	16297	Astrocytoma, anaplastic	not reported	307c4ce3-7a51-501e-a2be-b03f2d12fdeb	no	2006	C71.9	Brain, NOS	No	not reported	not reported	Not Reported	b32b1f68-7a2d-5455-b455-7a78011a0482	black or african american	female	not reported	Dead	44	-16297	1962	62ef2607-1cdc-544a-921d-a7964bd78309
TCGA-KT-A74X-01A-11R-A32Q-07	TCGA-KT-A74X	TCGA-KT-A74X-01A	TP	Primary solid Tumor	TCGA-KT-A74X-01A	01	true	a36cdee1-0b8f-4720-abad-5dbf06857c1e	TCGA-KT-A74X	released	FALSE	Primary Tumor	Not Reported	Not Reported	Not Reported	21	210	NA	70559888-99AB-44B6-8553-AF8EF504268A	NA	NA	No	9382/3	0		not reported	Cerebrum	438	9590	Mixed glioma	not reported	afe77ddd-2830-513c-b7ad-ec8aa4626327	no	2013	C71.0	Cerebrum	No	not reported	not reported	Not Reported	bfa30b2b-c56b-56fb-a30a-48d2bd35a858	white	male	not hispanic or latino	Alive	26	-9590	1987	c53ba3dd-c76c-56d9-8c5a-4187fb63ca7c
TCGA-HT-7882-01A-11R-2403-07	TCGA-HT-7882	TCGA-HT-7882-01A	TP	Primary solid Tumor	TCGA-HT-7882-01A	01	NA	efb82e23-4806-4df2-99a1-63ca60a433a8	TCGA-HT-7882	released	FALSE	Primary Tumor	Not Reported	Not Reported	Not Reported	NA	NA	1	6ef48ba9-cdeb-4279-bd24-9dc228671262	0.3	2.4	No	9451/3	0		not reported	Cerebrum	52	24450	Oligodendroglioma, anaplastic	not reported	930d92a1-2515-5d1e-bd76-25d34c27547c	no	2010	C71.0	Cerebrum	No	not reported	not reported	Not Reported	6bdf2299-f5ab-5598-aa9f-a863128f403b	white	male	hispanic or latino	Dead	66	-24450	1944	f2b21111-e861-5526-918d-234893e56b17
TCGA-DU-A5TW-01A-11R-A28M-07	TCGA-DU-A5TW	TCGA-DU-A5TW-01A	TP	Primary solid Tumor	TCGA-DU-A5TW-01A	01	false	d4c5514f-8e2c-437c-8b53-a8b4b298abc2	TCGA-DU-A5TW	released	FALSE	Primary Tumor	Not Reported	Not Reported	Not Reported	42	320	NA	CE930C5F-0F10-4CC9-AF72-C38273BEF1E4	NA	NA	No	9401/3	0		not reported	Cerebrum	760	12107	Astrocytoma, anaplastic	not reported	dc31bbd5-4d2d-5de5-8d7e-3db7518b1458	no	2012	C71.0	Cerebrum	No	not reported	not reported	Not Reported	aec40f0c-2eb9-576f-acba-9257a12090c5	black or african american	female	not hispanic or latino	Alive	33	-12107	1979	05e4ae69-8306-5571-be55-6afdc69baa05
TCGA-DU-8166-01A-11R-2256-07	TCGA-DU-8166	TCGA-DU-8166-01A	TP	Primary solid Tumor	TCGA-DU-8166-01A	01	NA	ab6abe09-aeef-440b-ab08-04c3d5cbe8b7	TCGA-DU-8166	released	FALSE	Primary Tumor	Not Reported	Not Reported	Not Reported	NA	NA	0.9	d4140f71-f42d-4b23-bff6-9f0c00a7e6ff	0.5	0.9	No	9382/3	0		not reported	Cerebrum	516	10641	Mixed glioma	not reported	b75932e9-4cac-5b68-8d6e-23b9058fe072	no	2012	C71.0	Cerebrum	No	not reported	not reported	Not Reported	28b9ad33-9a03-5e9f-aa49-665a7ffbb885	white	female	not hispanic or latino	Alive	29	-10641	1983	a1f751b3-0808-5091-adc5-a2f5c7b0c9b8
TCGA-CS-5395-01A-01R-1470-07	TCGA-CS-5395	TCGA-CS-5395-01A	TP	Primary solid Tumor	TCGA-CS-5395-01A	01	NA	cb40f8bb-879e-496d-ae52-5535b277a952	TCGA-CS-5395	released	FALSE	Primary Tumor	Not Reported	Not Reported	Not Reported	NA	NA	1	509c2da8-c6cf-4803-a643-e42ad2e4d1f0	0.1	1.5	No	9382/3	0		not reported	Brain, NOS	NA	15848	Mixed glioma	not reported	76464009-0aac-5431-895a-5b205012ad05	no	2007	C71.9	Brain, NOS	No	not reported	not reported	Not Reported	9e1d1588-a843-5ab0-8b07-01488d9ff1ba	black or african american	male	not reported	Dead	43	-15848	1964	33fa0ace-34ea-56bb-8242-9af857d21b34
TCGA-HT-A4DV-01A-11R-A26U-07	TCGA-HT-A4DV	TCGA-HT-A4DV-01A	TP	Primary solid Tumor	TCGA-HT-A4DV-01A	01	true	4c90bf3b-f558-450d-af29-0b5b454b95d5	TCGA-HT-A4DV	released	FALSE	Primary Tumor	Not Reported	Not Reported	Not Reported	141	360	NA	A5D9C1B2-9F81-42BD-927B-F6FC22F38F62	NA	NA	No	9451/3	0		not reported	Cerebrum	792	18799	Oligodendroglioma, anaplastic	not reported	7f33b429-d74b-533c-b0da-dc99827268e9	no	2012	C71.0	Cerebrum	No	not reported	not reported	Not Reported	c89e7250-293c-5bbe-bc1c-b5cd66362b8b	white	female	not hispanic or latino	Alive	51	-18799	1961	bb23c7d0-63cb-5971-998b-d172e0ac6024
TCGA-CS-6669-01A-11R-1896-07	TCGA-CS-6669	TCGA-CS-6669-01A	TP	Primary solid Tumor	TCGA-CS-6669-01A	01	NA	57fae3bd-b822-4855-a4a1-afdcc20f6071	TCGA-CS-6669	released	FALSE	Primary Tumor	Not Reported	Not Reported	Not Reported	NA	NA	0.4	4d8abb1c-f9a3-4e9b-8140-1b8f7cc9ba5b	0.2	1.3	No	9450/3	0		not reported	Brain, NOS	1494	9809	Oligodendroglioma, NOS	not reported	e14f1ee1-b660-54c5-b651-e00e8eef5968	no	2011	C71.9	Brain, NOS	No	not reported	not reported	Not Reported	ee4bc34b-850e-5e82-98e2-5d3584c9ac9f	white	female	not reported	Alive	26	-9809	1985	9fcfb42c-6a54-5075-8782-5dcac5406ca0
TCGA-P5-A72Z-01A-11R-A32Q-07	TCGA-P5-A72Z	TCGA-P5-A72Z-01A	TP	Primary solid Tumor	TCGA-P5-A72Z-01A	01	true	f9e4f7aa-3333-4fa0-bf63-80f361b80a7a	TCGA-P5-A72Z	released	FALSE	Primary Tumor	Not Reported	Not Reported	Not Reported	178	160	NA	99B1BF7C-E68F-4546-B13B-BF603738796C	NA	NA	No	9451/3	0		not reported	Cerebrum	354	23482	Oligodendroglioma, anaplastic	not reported	ff61fa80-46fa-5f55-875b-74cd8e6629fa	no	2013	C71.0	Cerebrum	No	not reported	not reported	Not Reported	1b795d3f-540c-590d-92aa-4b40055fb8e4	white	female	not hispanic or latino	Alive	64	-23482	1949	8ad2197a-9d04-59cf-ace9-19e5dfa45bc4
TCGA-E1-A7YS-01A-11R-A34F-07	TCGA-E1-A7YS	TCGA-E1-A7YS-01A	TP	Primary solid Tumor	TCGA-E1-A7YS-01A	01	true	e8bf48af-a15c-42a8-a2de-c47d84aa4e55	TCGA-E1-A7YS	released	FALSE	Primary Tumor	Not Reported	Not Reported	Not Reported	2123	180	NA	8C44E399-41A8-455E-86EA-CA05A8105540	NA	NA	No	9451/3	0		not reported	Cerebrum	NA	26159	Oligodendroglioma, anaplastic	not reported	b86055bf-9199-54c2-aa85-b93378fe245c	no	2007	C71.0	Cerebrum	No	not reported	not reported	Not Reported	b5658986-8594-5979-9ed9-d0ec4a1b8637	black or african american	male	not hispanic or latino	Dead	71	-26159	1936	ab0589a6-6e6c-557b-9097-cf1a94cb6716
TCGA-KT-A7W1-01A-11R-A34F-07	TCGA-KT-A7W1	TCGA-KT-A7W1-01A	TP	Primary solid Tumor	TCGA-KT-A7W1-01A	01	true	dc4e12b5-1826-4be2-8457-4674b6979279	TCGA-KT-A7W1	released	FALSE	Primary Tumor	Not Reported	Not Reported	Not Reported	27	10	NA	AE187BD1-6528-4D8D-8059-48C1F06B0D4F	NA	NA	No	9401/3	0		not reported	Cerebrum	438	16560	Astrocytoma, anaplastic	not reported	31e89ceb-3d72-58ca-9696-329db8a842f3	no	2013	C71.0	Cerebrum	No	not reported	not reported	Not Reported	7dc00bbf-549e-54af-930f-77e9d76dbf91	white	female	not hispanic or latino	Alive	45	-16560	1968	4442b3d5-9c59-5ea4-80e0-d8c4fb6d9e49
TCGA-HT-7604-01A-11R-2090-07	TCGA-HT-7604	TCGA-HT-7604-01A	TP	Primary solid Tumor	TCGA-HT-7604-01A	01	NA	9ca3488a-91f8-4eb2-8b03-24e8629757e1	TCGA-HT-7604	released	FALSE	Primary Tumor	Not Reported	Not Reported	Not Reported	NA	NA	1.2	ecac7160-5404-42f2-90d3-c43d1b8bb747	0.4	1.7	No	9400/3	0		not reported	Cerebrum	3725	18443	Astrocytoma, NOS	not reported	98f73fdd-adeb-5b5d-bbfb-1748f076589d	no	2003	C71.0	Cerebrum	No	not reported	not reported	Not Reported	64151864-7ba2-5647-a3f2-e2ddcf935268	black or african american	male	not hispanic or latino	Alive	50	-18443	1953	18a1e62b-9345-58fa-ac9b-32e04c89cbdf
TCGA-TM-A84F-01A-11R-A36H-07	TCGA-TM-A84F	TCGA-TM-A84F-01A	TP	Primary solid Tumor	TCGA-TM-A84F-01A	01	false	32cbf4f3-834c-4622-af4b-775344b7452f	TCGA-TM-A84F	released	FALSE	Primary Tumor	Not Reported	Not Reported	Not Reported	1471	60	NA	5142804B-6A45-44E9-99A1-711C9C14F576	NA	NA	No	9401/3	0		not reported	Cerebrum	1796	17744	Astrocytoma, anaplastic	not reported	dc2e79f2-f8bb-5809-b400-ea9adb19511d	no	2009	C71.0	Cerebrum	No	not reported	not reported	Not Reported	590846d7-ba86-535f-a3e4-04f8ed809fa5	white	male	not hispanic or latino	Alive	48	-17744	1961	fcf622e4-e130-5236-b7d2-5d6a93f946be
TCGA-DU-6393-01A-11R-1708-07	TCGA-DU-6393	TCGA-DU-6393-01A	TP	Primary solid Tumor	TCGA-DU-6393-01A	01	NA	220f9665-623d-4709-9a29-6fbd263a24ea	TCGA-DU-6393	released	FALSE	Primary Tumor	Not Reported	Not Reported	Not Reported	NA	NA	0.7	13d53e5b-0ff2-4903-91a4-b183b2a4fd62	0.5	0.7	No	9451/3	0		not reported	Cerebrum	NA	24282	Oligodendroglioma, anaplastic	not reported	9b4bef07-21a4-54de-a8df-99086ff1164b	no	1993	C71.0	Cerebrum	No	not reported	not reported	Not Reported	608d9b3d-e71a-532d-a320-2f187ea3febf	white	male	not hispanic or latino	Dead	66	-24282	1927	657bae63-43c9-51fc-9fa5-6f3d855c47b3
TCGA-DU-7292-01A-11R-2027-07	TCGA-DU-7292	TCGA-DU-7292-01A	TP	Primary solid Tumor	TCGA-DU-7292-01A	01	NA	bd3011c5-fcf0-4b28-8d82-1175f69b118b	TCGA-DU-7292	released	FALSE	Primary Tumor	Not Reported	Not Reported	Not Reported	NA	NA	1	13d45e58-4eb6-405e-916f-36bec44d23e2	0.4	1.2	No	9401/3	0		not reported	Cerebrum	NA	25266	Astrocytoma, anaplastic	not reported	eb800b0b-f0bd-5169-af6e-9a68bbdbee72	no	1997	C71.0	Cerebrum	No	not reported	not reported	Not Reported	68b90223-11a9-5354-8e9a-e98e048764d6	white	male	not hispanic or latino	Dead	69	-25266	1928	f559e4a6-932a-51c8-9174-cffa89540f18
TCGA-S9-A7J2-01A-11R-A34F-07	TCGA-S9-A7J2	TCGA-S9-A7J2-01A	TP	Primary solid Tumor	TCGA-S9-A7J2-01A	01	false	abd56cd9-8545-4874-91b4-c77834f3e3df	TCGA-S9-A7J2	released	FALSE	Primary Tumor	Not Reported	Not Reported	Not Reported	194	200	NA	F7F8D6E7-0C27-4FAC-96E0-66EED6274122	NA	NA	No	9451/3	0		not reported	Cerebrum	62	9345	Oligodendroglioma, anaplastic	not reported	87d22486-35a6-5299-ad5a-d83bcf0515e1	no	2013	C71.0	Cerebrum	No	not reported	not reported	Not Reported	b21c9f5c-b3a0-55fd-8ee9-c5b6ac5ea980	white	male	not hispanic or latino	Alive	25	-9345	1988	6a92ea1c-000b-5255-92e9-958d4f81f85a
TCGA-HT-7476-01A-11R-2027-07	TCGA-HT-7476	TCGA-HT-7476-01A	TP	Primary solid Tumor	TCGA-HT-7476-01A	01	NA	50823838-03b8-4cd8-a40d-8439011c9b38	TCGA-HT-7476	released	FALSE	Primary Tumor	Not Reported	Not Reported	Not Reported	NA	NA	0.7	8b010189-b14a-458f-98b9-8934205460fc	0.2	1.3	No	9400/3	0		not reported	Cerebrum	199	9614	Astrocytoma, NOS	not reported	eed49e39-2f28-55ac-9009-5221a38b2fc5	no	2011	C71.0	Cerebrum	No	not reported	not reported	Not Reported	a923d975-54a0-5198-85dc-9fc0d7f051e9	white	male	hispanic or latino	Alive	26	-9614	1985	35f9f5e0-5b8f-52c6-a9a8-a7ddecb1fb0a
TCGA-P5-A5EX-01A-12R-A28M-07	TCGA-P5-A5EX	TCGA-P5-A5EX-01A	TP	Primary solid Tumor	TCGA-P5-A5EX-01A	01	true	865f4ef4-4d1c-4cea-a6de-ce7901dea213	TCGA-P5-A5EX	released	FALSE	Primary Tumor	Not Reported	Not Reported	Not Reported	65	280	NA	C2C64F70-4E69-4A52-97AE-04E0D8D627EC	NA	NA	No	9451/3	0		not reported	Cerebrum	243	15091	Oligodendroglioma, anaplastic	not reported	b6986923-4b45-50d3-a1ea-d1012cc0d4c0	no	2012	C71.0	Cerebrum	No	not reported	not reported	Not Reported	2721b4c3-bbc3-5384-a14b-33dc1c193f75	white	female	not hispanic or latino	Alive	41	-15091	1971	d7753fc1-e73d-599b-b3df-b37a24d69c70
TCGA-P5-A737-01A-11R-A32Q-07	TCGA-P5-A737	TCGA-P5-A737-01A	TP	Primary solid Tumor	TCGA-P5-A737-01A	01	true	de2476e9-414f-430f-8ee6-a661aa36e2dc	TCGA-P5-A737	released	FALSE	Primary Tumor	Not Reported	Not Reported	Not Reported	217	310	NA	3DD50AE3-0357-4D02-9AAD-589B5D87DFF2	NA	NA	No	9382/3	0		not reported	Cerebrum	372	17390	Mixed glioma	not reported	db0f9a55-85e5-51ee-9e98-f9dca4cef5d0	no	2012	C71.0	Cerebrum	No	not reported	not reported	Not Reported	fc3d928a-ad56-5fde-8e60-0d97c75e3157	white	male	not hispanic or latino	Alive	47	-17390	1965	87b5038d-a03d-5222-b7e1-7ad85b0d69f4
TCGA-S9-A6WH-01A-12R-A33Z-07	TCGA-S9-A6WH	TCGA-S9-A6WH-01A	TP	Primary solid Tumor	TCGA-S9-A6WH-01A	01	false	24722a50-8c3b-4479-a8e4-22bf99abc6d0	TCGA-S9-A6WH	released	FALSE	Primary Tumor	Not Reported	Not Reported	Not Reported	697	180	NA	ED9DEB9C-4DC6-4743-8402-2CF3B0D171B3	NA	NA	No	9382/3	0		not reported	Cerebrum	1173	26904	Mixed glioma	not reported	8166fda6-673e-5894-8702-32797b5e5bb5	no	2011	C71.0	Cerebrum	No	not reported	not reported	Not Reported	555cd340-b6c5-516a-9535-3f989d53d477	white	female	not hispanic or latino	Alive	73	-26904	1938	9d345397-85ee-5b31-8449-e4647d0d35ca
TCGA-DU-6408-01A-11R-1708-07	TCGA-DU-6408	TCGA-DU-6408-01A	TP	Primary solid Tumor	TCGA-DU-6408-01A	01	NA	f68159ad-a0e9-4f9f-ad68-a29d53772982	TCGA-DU-6408	released	FALSE	Primary Tumor	Not Reported	Not Reported	Not Reported	NA	NA	1	83c5c547-8f79-4b30-9883-3a146c5053ef	0.5	1	No	9451/3	0		not reported	Cerebrum	NA	8752	Oligodendroglioma, anaplastic	not reported	e23338b6-3e43-577d-92a5-a4561610b305	no	1998	C71.0	Cerebrum	No	not reported	not reported	Not Reported	77b74889-6db2-5557-bf55-edadecb27b66	white	female	not hispanic or latino	Dead	23	-8752	1975	bb6a611a-17e0-5b88-8b7b-f4be78254529
TCGA-DU-A6S3-01A-12R-A32Q-07	TCGA-DU-A6S3	TCGA-DU-A6S3-01A	TP	Primary solid Tumor	TCGA-DU-A6S3-01A	01	false	af776424-fdcb-4525-83e4-bb2c7129baab	TCGA-DU-A6S3	released	FALSE	Primary Tumor	Not Reported	Not Reported	Not Reported	55	270	NA	913A3754-B550-431A-B9B7-2825D1B51015	NA	NA	No	9450/3	0		not reported	Cerebrum	656	22038	Oligodendroglioma, NOS	not reported	a8065153-05ac-5138-91ff-cfd23a8a3459	no	2013	C71.0	Cerebrum	No	not reported	not reported	Not Reported	83446d74-4e6f-5b9f-97bb-15bd0926a8aa	white	male	not hispanic or latino	Alive	60	-22038	1953	df89a976-95d6-5959-a392-6a4aeedf3bb9
TCGA-DU-A76L-01A-11R-A32Q-07	TCGA-DU-A76L	TCGA-DU-A76L-01A	TP	Primary solid Tumor	TCGA-DU-A76L-01A	01	false	ad05b522-f81f-46dc-898d-fc37cc66d4c4	TCGA-DU-A76L	released	FALSE	Primary Tumor	Not Reported	Not Reported	Not Reported	4769	290	NA	E66BD7A0-E6D5-4773-9718-154F4D4253A2	NA	NA	No	9451/3	0		not reported	Cerebrum	NA	19823	Oligodendroglioma, anaplastic	not reported	8b24cb25-76af-5155-ac3a-4107f5f9465f	no	2000	C71.0	Cerebrum	No	not reported	not reported	Not Reported	c4a0bc07-d925-5884-80fe-f2ce5ff96c12	white	male	not hispanic or latino	Dead	54	-19823	1946	076c4c26-85d9-55f7-b709-5b1c64b2b7f6
TCGA-TQ-A7RS-01A-12R-A33Z-07	TCGA-TQ-A7RS	TCGA-TQ-A7RS-01A	TP	Primary solid Tumor	TCGA-TQ-A7RS-01A	01	false	eb417831-8cc9-464c-90fd-67fe495b87a1	TCGA-TQ-A7RS	released	FALSE	Primary Tumor	Not Reported	Not Reported	Not Reported	398	250	NA	90135819-8DF8-4410-BC80-816551A3AE46	NA	NA	No	9450/3	0		not reported	Cerebrum	-1	9172	Oligodendroglioma, NOS	not reported	c840eb39-2748-544f-9ed2-2e45a67a9712	no	2012	C71.0	Cerebrum	No	not reported	not reported	Not Reported	1d210408-6485-5741-bd4d-b1041206e95b	white	female	hispanic or latino	Alive	25	-9172	1987	f0da64d6-1535-5270-a4e3-0d0adc458e89
TCGA-DB-A4XC-01A-11R-A26U-07	TCGA-DB-A4XC	TCGA-DB-A4XC-01A	TP	Primary solid Tumor	TCGA-DB-A4XC-01A	01	true	3169a2ce-1431-4512-be11-34d9038f748a	TCGA-DB-A4XC	released	FALSE	Primary Tumor	Not Reported	Not Reported	Not Reported	849	230	NA	26BC05CE-7A4F-4E5C-84A5-7BA6EC72505D	NA	NA	Yes	9382/3	0		not reported	Temporal lobe	1421	9705	Mixed glioma	not reported	2fcb4d4c-c90d-51ad-81f8-422ea9288625	no	2010	C71.2	Temporal lobe	No	not reported	not reported	Not Reported	9da2a6cb-ebbf-50a5-8fa7-7ba3eb742343	white	male	not hispanic or latino	Alive	26	-9705	1984	74c666ca-cd42-5c15-9f9a-a03f196c57e9
TCGA-HT-7687-01A-11R-2256-07	TCGA-HT-7687	TCGA-HT-7687-01A	TP	Primary solid Tumor	TCGA-HT-7687-01A	01	NA	ba5e43b1-aaeb-4eff-a657-83a0694def1c	TCGA-HT-7687	released	FALSE	Primary Tumor	Not Reported	Not Reported	Not Reported	NA	NA	1.1	f1bff6bc-cba4-4986-b4a1-e04dae6f259e	0.4	1.9	No	9451/3	0		not reported	Cerebrum	3	27186	Oligodendroglioma, anaplastic	not reported	050c09e2-c175-57b8-8816-84e70323d350	no	2010	C71.0	Cerebrum	No	not reported	not reported	Not Reported	2808842d-f81a-5004-a3c0-1b3b287acfe9	white	male	not hispanic or latino	Alive	74	-27186	1936	85327560-9aa0-5d42-882c-878a4c09fd91
TCGA-HT-7880-01A-11R-2403-07	TCGA-HT-7880	TCGA-HT-7880-01A	TP	Primary solid Tumor	TCGA-HT-7880-01A	01	NA	f81a83d4-b20c-41a2-af44-beb76e98db7e	TCGA-HT-7880	released	FALSE	Primary Tumor	Not Reported	Not Reported	Not Reported	NA	NA	0.8	1c00de9e-c2c1-4b57-b0a1-1f043d9de032	0.7	1.1	No	9382/3	0		not reported	Cerebrum	162	11043	Mixed glioma	not reported	8a3a7988-7c17-5679-9c36-4e4e598d68d2	no	2011	C71.0	Cerebrum	No	not reported	not reported	Not Reported	19e620da-2aa2-5aad-911a-bb6a5a249022	white	male	not hispanic or latino	Alive	30	-11043	1981	4aef2602-eb75-5408-bb3d-71debd3f631d
TCGA-HW-7486-01A-11R-2027-07	TCGA-HW-7486	TCGA-HW-7486-01A	TP	Primary solid Tumor	TCGA-HW-7486-01A	01	NA	f0c5df7c-53aa-4d90-8189-44a2bb55a696	TCGA-HW-7486	released	FALSE	Primary Tumor	Not Reported	Not Reported	Not Reported	NA	NA	0.9	d98d840c-4acf-4312-98b5-c9f35f3517f4	0.8	1	No	9450/3	0		not reported	Cerebrum	1721	13546	Oligodendroglioma, NOS	not reported	3e5ad8c7-30e5-56b4-9b24-ebd0a0df3c4e	no	2010	C71.0	Cerebrum	No	not reported	not reported	Not Reported	be863bab-4cc3-5c79-bd5f-79967932b7d6	white	male	not hispanic or latino	Alive	37	-13546	1973	72f6797c-1c93-550d-9a8d-7b670bfd1754
TCGA-P5-A72U-01A-31R-A32Q-07	TCGA-P5-A72U	TCGA-P5-A72U-01A	TP	Primary solid Tumor	TCGA-P5-A72U-01A	01	true	62975e0d-5145-497e-9722-26a7b733ea41	TCGA-P5-A72U	released	FALSE	Primary Tumor	Not Reported	Not Reported	Not Reported	196	240	NA	5C661E0D-6AC0-47DD-851F-8ED068BEF14D	NA	NA	No	9451/3	0		not reported	Cerebrum	7	26002	Oligodendroglioma, anaplastic	not reported	75ceac9b-2d63-569f-87a3-a7764f2e90df	no	2013	C71.0	Cerebrum	No	not reported	not reported	Not Reported	22edccc3-6514-5b1f-b883-222125ae543f	white	female	not hispanic or latino	Alive	71	-26002	1942	81e9d663-4bd1-5240-8c6a-6563e869e41e
TCGA-DB-5280-01A-01R-1470-07	TCGA-DB-5280	TCGA-DB-5280-01A	TP	Primary solid Tumor	TCGA-DB-5280-01A	01	NA	d9b929fd-335c-46b1-b60d-b846c372aa6a	TCGA-DB-5280	released	FALSE	Primary Tumor	Not Reported	Not Reported	Not Reported	NA	NA	1.5	9592281f-2fae-4376-9f64-ef19027cb4c3	0.3	1.6	No	9382/3	0		not reported	Cerebrum	1112	15836	Mixed glioma	not reported	7c3eba5a-1147-5075-a978-e09f292a2666	no	2007	C71.0	Cerebrum	No	not reported	not reported	Not Reported	e27e46b7-0604-56b5-8609-b66db982fe30	white	male	not hispanic or latino	Alive	43	-15836	1964	0eb0e131-ac85-5c7b-915b-327baf33561a
TCGA-CS-6188-01A-11R-1896-07	TCGA-CS-6188	TCGA-CS-6188-01A	TP	Primary solid Tumor	TCGA-CS-6188-01A	01	NA	d35539d2-209c-4782-84b5-04b7d10db7d8	TCGA-CS-6188	released	FALSE	Primary Tumor	Not Reported	Not Reported	Not Reported	NA	NA	0.8	e85d2ddf-98e1-4a02-bde1-47603463f7fd	0.4	1.2	No	9401/3	0		not reported	Brain, NOS	725	17729	Astrocytoma, anaplastic	not reported	e6f5da7f-dbf5-5904-a682-2bf98f1fda7f	no	2009	C71.9	Brain, NOS	No	not reported	not reported	Not Reported	d4ec9896-6388-512d-ab1c-d004b3ddad6b	white	male	not hispanic or latino	Dead	48	-17729	1961	784a8ff7-0bfe-573f-ae27-acbdc1b6ce36
TCGA-DU-8167-01A-11R-2256-07	TCGA-DU-8167	TCGA-DU-8167-01A	TP	Primary solid Tumor	TCGA-DU-8167-01A	01	NA	4df35af8-a7c4-4aec-aa84-f71b3415eea0	TCGA-DU-8167	released	FALSE	Primary Tumor	Not Reported	Not Reported	Not Reported	NA	NA	1.2	8c93cc66-38b1-451f-b941-fca73c10c651	0.4	1.2	No	9382/3	0		not reported	Cerebrum	471	25262	Mixed glioma	not reported	63b63bf3-33cf-5e1e-87fa-be2b7f24ec8d	no	2012	C71.0	Cerebrum	No	not reported	not reported	Not Reported	77799d41-c47f-542d-b433-05e81edb279e	white	female	not hispanic or latino	Alive	69	-25262	1943	cacd1d90-6eb6-5c90-af2b-8fba79a643f7
TCGA-TQ-A7RR-01A-21R-A34F-07	TCGA-TQ-A7RR	TCGA-TQ-A7RR-01A	TP	Primary solid Tumor	TCGA-TQ-A7RR-01A	01	false	0d66d354-db1b-419b-993f-df2522418f8b	TCGA-TQ-A7RR	released	FALSE	Primary Tumor	Not Reported	Not Reported	Not Reported	454	220	NA	34C9D741-8075-4FE1-8144-318C2AB176E2	NA	NA	No	9382/3	0		not reported	Cerebrum	787	14022	Mixed glioma	not reported	50758696-e257-5894-981e-9a9fb0b24b30	no	2012	C71.0	Cerebrum	No	not reported	not reported	Not Reported	d82d097d-c0f9-51f0-9cfc-6fb14f5c40c9	white	male	hispanic or latino	Alive	38	-14022	1974	ea43d992-3c6a-5a3d-a5dd-89f13cb6e151
TCGA-DU-5849-01A-11R-1708-07	TCGA-DU-5849	TCGA-DU-5849-01A	TP	Primary solid Tumor	TCGA-DU-5849-01A	01	NA	9e0e239f-ced4-4cf3-bf3c-5ec8224d760b	TCGA-DU-5849	released	FALSE	Primary Tumor	Not Reported	Not Reported	Not Reported	NA	NA	0.9	7ec64754-8800-44dd-a5cc-2a9e8fc8bb27	0.4	0.9	No	9450/3	0		not reported	Brain, NOS	443	17663	Oligodendroglioma, NOS	not reported	fd8d6a6d-6338-594a-afae-79723751a004	no	2010	C71.9	Brain, NOS	No	not reported	not reported	Not Reported	6b9a704a-697b-507b-be26-0d3bc0789cdb	white	male	not hispanic or latino	Alive	48	-17663	1962	3086445a-0f7d-5182-a2da-97e93c224b25
TCGA-FG-A710-01A-12R-A33Z-07	TCGA-FG-A710	TCGA-FG-A710-01A	TP	Primary solid Tumor	TCGA-FG-A710-01A	01	false	f36c7739-cf5f-4a13-96b6-cbdbf6e06b64	TCGA-FG-A710	released	FALSE	Primary Tumor	Not Reported	Not Reported	Not Reported	823	460	NA	0D50F154-43CC-4916-9D8E-A5C16F626971	NA	NA	No	9450/3	0		not reported	Cerebrum	1115	18415	Oligodendroglioma, NOS	not reported	8f51cf5c-9fba-5558-a6fc-5ad82046d1c1	no	2011	C71.0	Cerebrum	No	not reported	not reported	Not Reported	033a2a0f-37b1-5d6a-9b7c-8b5fd5ec28ba	white	female	not hispanic or latino	Alive	50	-18415	1961	64292e9c-b928-5aef-b7af-4681ec279191
TCGA-VW-A8FI-01A-11R-A36H-07	TCGA-VW-A8FI	TCGA-VW-A8FI-01A	TP	Primary solid Tumor	TCGA-VW-A8FI-01A	01	true	919ab01d-0e18-4965-8687-53e42ad994ee	TCGA-VW-A8FI	released	FALSE	Primary Tumor	Not Reported	Not Reported	Not Reported	154	40	NA	B073A7FE-1986-4EF7-B186-F6017EE50452	NA	NA	No	9401/3	0		not reported	Cerebrum	NA	24411	Astrocytoma, anaplastic	not reported	a4578bd7-d26b-5b24-9f21-072aea3036af	no	2013	C71.0	Cerebrum	No	not reported	not reported	Not Reported	8be64cdc-5032-5b55-9eda-870fc66cd41e	white	male	not hispanic or latino	Dead	66	-24411	1947	99128009-74ba-542c-8116-473c9995d659
TCGA-E1-5304-01A-01R-1470-07	TCGA-E1-5304	TCGA-E1-5304-01A	TP	Primary solid Tumor	TCGA-E1-5304-01A	01	NA	c0c3de52-8c77-47e9-9941-a65e66f0eb88	TCGA-E1-5304	released	FALSE	Primary Tumor	Not Reported	Not Reported	Not Reported	NA	NA	0.6	4180deb2-569a-49d5-9b0c-769fb2451409	0.6	0.8	No	9401/3	0		not reported	Brain, NOS	NA	15481	Astrocytoma, anaplastic	not reported	3b444c4b-bc12-5ac1-a47f-2096a2411299	no	1999	C71.9	Brain, NOS	No	not reported	not reported	Not Reported	f1a1c148-3b4c-5950-ba69-57b9d6835e7b	white	male	not hispanic or latino	Dead	42	-15481	1957	a3f0c9bb-d2e9-5e08-a206-97c34b1b7c44
TCGA-TQ-A7RV-01A-21R-A34F-07	TCGA-TQ-A7RV	TCGA-TQ-A7RV-01A	TP	Primary solid Tumor	TCGA-TQ-A7RV-01A	01	false	06d89076-34d4-496d-a412-f8c3b46a3a4b	TCGA-TQ-A7RV	released	FALSE	Primary Tumor	Not Reported	Not Reported	Not Reported	1470	120	NA	5316A44B-CF13-4A3B-AE9D-115383B906E2	NA	NA	No	9400/3	0		not reported	Cerebrum	1868	10167	Astrocytoma, NOS	not reported	7c748bf5-0836-5c3f-bb7b-34c602facca3	no	2009	C71.0	Cerebrum	No	not reported	not reported	Not Reported	d85c0c0e-cb7b-5861-8e67-caa71e6d9207	white	male	hispanic or latino	Alive	27	-10167	1982	215f605b-819b-5eec-b347-ea3f17e2181d
TCGA-HT-8104-01A-11R-2404-07	TCGA-HT-8104	TCGA-HT-8104-01A	TP	Primary solid Tumor	TCGA-HT-8104-01A	01	NA	13845ba9-5fc0-408a-8ca9-ac32511765b7	TCGA-HT-8104	released	FALSE	Primary Tumor	Not Reported	Not Reported	Not Reported	NA	NA	0.7	be808788-d11d-4e91-8b52-6d830d1cb5ce	0.7	1.3	No	9401/3	0		not reported	Cerebrum	372	18748	Astrocytoma, anaplastic	not reported	295813a8-7a75-5b4c-808f-e732e2d68a74	no	2010	C71.0	Cerebrum	No	not reported	not reported	Not Reported	29cd75ae-82a5-53ba-8b96-aae09d57492a	white	female	not hispanic or latino	Alive	51	-18748	1959	919bf5b1-5502-5993-a63a-6266b963e866
TCGA-DB-A4X9-01A-11R-A26U-07	TCGA-DB-A4X9	TCGA-DB-A4X9-01A	TP	Primary solid Tumor	TCGA-DB-A4X9-01A	01	true	5753d0c8-fbd5-42a0-a9d6-548c60a21a70	TCGA-DB-A4X9	released	FALSE	Primary Tumor	Not Reported	Not Reported	Not Reported	832	460	NA	8C541033-3F59-4F35-9BA8-C5499B944094	NA	NA	No	9382/3	0		not reported	Temporal lobe	1412	12131	Mixed glioma	not reported	15d2920f-3a1d-5fbc-980c-8e5ff58869d8	no	2010	C71.2	Temporal lobe	No	not reported	not reported	Not Reported	85a5b62d-647f-589f-b5da-56df98fc3e3c	white	female	not hispanic or latino	Alive	33	-12131	1977	e43f074e-7345-5b34-bebf-04a9646c71b5
TCGA-DU-A5TT-01A-11R-A28M-07	TCGA-DU-A5TT	TCGA-DU-A5TT-01A	TP	Primary solid Tumor	TCGA-DU-A5TT-01A	01	false	4b5e977e-76b2-4b52-9a1f-7877ec7aec8f	TCGA-DU-A5TT	released	FALSE	Primary Tumor	Not Reported	Not Reported	Not Reported	24	420	NA	6E55B698-D0BA-4834-91EE-0210657A9791	NA	NA	No	9451/3	0		not reported	Cerebrum	743	25726	Oligodendroglioma, anaplastic	not reported	51a483ae-eb7f-504f-a7fa-39e363048971	no	2013	C71.0	Cerebrum	No	not reported	not reported	Not Reported	7b69d1ef-dd86-5ecb-bd94-356e9db06b07	white	male	not hispanic or latino	Alive	70	-25726	1943	b99254f6-2e57-55c4-9ed9-a33a3e5d462a
TCGA-DB-A75K-01A-11R-A32Q-07	TCGA-DB-A75K	TCGA-DB-A75K-01A	TP	Primary solid Tumor	TCGA-DB-A75K-01A	01	true	9156d11f-6cc2-4e6f-9f06-923b98d40fe8	TCGA-DB-A75K	released	FALSE	Primary Tumor	Not Reported	Not Reported	Not Reported	114	330	NA	9ED9A0B1-8854-4E44-BD86-986EE3B6D7A6	NA	NA	No	9382/3	0		not reported	Cerebrum	368	20241	Mixed glioma	not reported	4e352ff4-17f6-5dd7-be20-5ef3bde84be8	no	2013	C71.0	Cerebrum	No	not reported	not reported	Not Reported	8207d7c0-b7bc-53f6-abff-90d342ced528	white	female	not hispanic or latino	Alive	55	-20241	1958	3c472aee-ada1-5f76-be6e-0910ebcf92aa
TCGA-CS-4944-01A-01R-1470-07	TCGA-CS-4944	TCGA-CS-4944-01A	TP	Primary solid Tumor	TCGA-CS-4944-01A	01	NA	f1aa24e4-bc7f-427f-9ceb-8caafabfe535	TCGA-CS-4944	released	FALSE	Primary Tumor	Not Reported	Not Reported	Not Reported	NA	NA	0.7	6845998b-b702-4f92-85bb-ed8405bf0051	0.3	1	No	9400/3	0		not reported	Brain, NOS	1828	18494	Astrocytoma, NOS	not reported	02ced0b7-132f-556e-8844-e90253d5447f	no	2010	C71.9	Brain, NOS	No	not reported	not reported	Not Reported	c367f3f7-f31b-541f-ac11-9b3d4471519e	white	male	not reported	Alive	50	-18494	1960	8932643b-dfca-5cd7-86e0-11b66d99c173
TCGA-HT-A4DS-01A-11R-A26U-07	TCGA-HT-A4DS	TCGA-HT-A4DS-01A	TP	Primary solid Tumor	TCGA-HT-A4DS-01A	01	true	981c6552-664a-494e-8439-3364e020b66a	TCGA-HT-A4DS	released	FALSE	Primary Tumor	Not Reported	Not Reported	Not Reported	137	80	NA	3E2FDB9A-0295-493E-8F8D-C501FA1B3172	NA	NA	No	9401/3	0		not reported	Cerebrum	7	20296	Astrocytoma, anaplastic	not reported	3d231103-35da-5eb6-ac67-490e36adf83b	no	2012	C71.0	Cerebrum	No	not reported	not reported	Not Reported	2b745037-1696-5ca0-8ee3-175083da79a8	white	female	not hispanic or latino	Alive	55	-20296	1957	f1368641-099e-5577-bc5e-89915b4bc32c
TCGA-P5-A5EW-01A-11R-A27Q-07	TCGA-P5-A5EW	TCGA-P5-A5EW-01A	TP	Primary solid Tumor	TCGA-P5-A5EW-01A	01	true	1d4f6dc4-a73f-4c9e-9340-8d32924e822d	TCGA-P5-A5EW	released	FALSE	Primary Tumor	Not Reported	Not Reported	Not Reported	77	240	NA	604A50C0-CFE0-4D48-87ED-EFEFFAB05043	NA	NA	No	9400/3	0		not reported	Cerebrum	204	7612	Astrocytoma, NOS	not reported	75ef7715-72fa-5a75-80de-4f5927a8a79e	no	2012	C71.0	Cerebrum	No	not reported	not reported	Not Reported	5358db46-3c04-5d90-b4d6-c53af3b7e888	white	female	not hispanic or latino	Alive	20	-7612	1992	bb609827-dae8-56f1-8ed6-36fc2ccbf0a2
TCGA-E1-A7YQ-01A-11R-A34R-07	TCGA-E1-A7YQ	TCGA-E1-A7YQ-01A	TP	Primary solid Tumor	TCGA-E1-A7YQ-01A	01	true	0834a667-9692-43c9-8cd9-1dc222f658b9	TCGA-E1-A7YQ	released	FALSE	Primary Tumor	Not Reported	Not Reported	Not Reported	4796	180	NA	FECABDF2-3EBF-4C3C-AEAD-08D5494852FA	NA	NA	No	9451/3	0		not reported	Cerebrum	NA	21341	Oligodendroglioma, anaplastic	not reported	f0bb2fb4-506b-567b-9359-7f429967cd9e	no	2000	C71.0	Cerebrum	No	not reported	not reported	Not Reported	63c5be8a-bb1f-5799-8b79-e90c35b75f8d	black or african american	female	not hispanic or latino	Dead	58	-21341	1942	c48ef909-52b4-514d-a755-7a0949d7c46e
TCGA-HT-A61C-01A-11R-A29R-07	TCGA-HT-A61C	TCGA-HT-A61C-01A	TP	Primary solid Tumor	TCGA-HT-A61C-01A	01	false	2037dd37-9571-4f5e-80f4-8ccabebd2a29	TCGA-HT-A61C	released	FALSE	Primary Tumor	Not Reported	Not Reported	Not Reported	56	40	NA	D3039C78-0727-4215-8EE9-DBADCA775531	NA	NA	No	9451/3	0		not reported	Cerebrum	103	24276	Oligodendroglioma, anaplastic	not reported	4cf4116f-03c4-5a3e-8bc5-db98bac24b09	no	2013	C71.0	Cerebrum	No	not reported	not reported	Not Reported	1230edda-0f80-5080-9114-aa6859290c61	white	male	not hispanic or latino	Dead	66	-24276	1947	a7bd8377-bb24-5564-baa2-2923e8a029b9
TCGA-S9-A7QZ-01A-12R-A34R-07	TCGA-S9-A7QZ	TCGA-S9-A7QZ-01A	TP	Primary solid Tumor	TCGA-S9-A7QZ-01A	01	false	800f25c0-fa27-48ce-8c2b-641d675f7c20	TCGA-S9-A7QZ	released	FALSE	Primary Tumor	Not Reported	Not Reported	Not Reported	368	120	NA	2DBE4A35-E160-47C2-B000-B44DC125BAEB	NA	NA	No	9450/3	0		not reported	Cerebrum	826	15300	Oligodendroglioma, NOS	not reported	9aa30811-9b3c-5123-b79f-a91ee9d950f7	no	2012	C71.0	Cerebrum	No	not reported	not reported	Not Reported	a00a8b49-7033-5811-9b56-eccc41e6c16b	white	male	not hispanic or latino	Alive	41	-15300	1971	8fbb9677-90a3-516e-887a-8726ed668d04
TCGA-FG-A87Q-01A-11R-A36H-07	TCGA-FG-A87Q	TCGA-FG-A87Q-01A	TP	Primary solid Tumor	TCGA-FG-A87Q-01A	01	true	03165d1d-a8e6-440a-b620-d1a59ecd58b8	TCGA-FG-A87Q	released	FALSE	Primary Tumor	Not Reported	Not Reported	Not Reported	90	250	NA	072A2905-3E7F-4C11-87A2-3D4577F1F8A3	NA	NA	No	9401/3	0		not reported	Cerebrum	174	22565	Astrocytoma, anaplastic	not reported	b0fa09d3-3d8d-519a-b235-10b1d6729329	no	2013	C71.0	Cerebrum	No	not reported	not reported	Not Reported	dc4ea6e4-e72a-5794-9118-560e572439bb	white	female	not hispanic or latino	Alive	61	-22565	1952	a78e5f8e-97a8-5c12-b179-1852877a3eb5
TCGA-HT-7485-01A-11R-2027-07	TCGA-HT-7485	TCGA-HT-7485-01A	TP	Primary solid Tumor	TCGA-HT-7485-01A	01	NA	85a01364-2e79-4170-b57d-68e52bc1747b	TCGA-HT-7485	released	FALSE	Primary Tumor	Not Reported	Not Reported	Not Reported	NA	NA	1.1	5af016f0-9c44-4b57-8477-26e25f087c0f	0.7	1.6	No	9400/3	0		not reported	Brain, NOS	122	15589	Astrocytoma, NOS	not reported	9b399c62-f92e-578f-bf68-e30e2b87feb7	no	2006	C71.9	Brain, NOS	No	not reported	not reported	Not Reported	c11d29d3-0d76-5697-9dbd-5b24a978adcd	white	male	not hispanic or latino	Alive	42	-15589	1964	bff539b3-f4f7-5f55-8983-7fe9213e77ac
TCGA-HT-7884-01B-11R-2403-07	TCGA-HT-7884	TCGA-HT-7884-01B	TP	Primary solid Tumor	TCGA-HT-7884-01B	01	NA	571f0a90-2db2-4e1a-a944-5f839466ecbb	TCGA-HT-7884	released	FALSE	Primary Tumor	Not Reported	Not Reported	Not Reported	NA	NA	0.8	9294057d-1aba-44d6-a756-4cb48671e45e	0.3	1.3	No	9400/3	0		not reported	Cerebrum	343	16280	Astrocytoma, NOS	not reported	ce14c97b-1af6-50b3-8fc4-6e386bc16c3b	no	2011	C71.0	Cerebrum	No	not reported	not reported	Not Reported	2e2eb1c0-0426-5718-8fed-0b15c77da603	white	female	not hispanic or latino	Alive	44	-16280	1967	28a1b5f9-6f9b-56ce-a461-84d8efd8a035
TCGA-DU-7007-01A-11R-2027-07	TCGA-DU-7007	TCGA-DU-7007-01A	TP	Primary solid Tumor	TCGA-DU-7007-01A	01	NA	e8e363d0-d9ea-478f-880c-7aded5846237	TCGA-DU-7007	released	FALSE	Primary Tumor	Not Reported	Not Reported	Not Reported	NA	NA	1	ffbbe732-9a5a-4269-b0a7-99f993906030	0.6	1	No	9400/3	0		not reported	Cerebrum	NA	12245	Astrocytoma, NOS	not reported	ea831607-b924-57cd-9fe5-75c9b2fff3e5	no	1997	C71.0	Cerebrum	No	not reported	not reported	Not Reported	dd5d05e5-11b9-557e-9249-7da8731f3764	white	male	not hispanic or latino	Dead	33	-12245	1964	cec09f51-74ab-56d2-982d-4c828ad1f817
TCGA-TM-A84O-01A-11R-A36H-07	TCGA-TM-A84O	TCGA-TM-A84O-01A	TP	Primary solid Tumor	TCGA-TM-A84O-01A	01	false	313245ef-7d64-4158-bce8-8ff9d90952ba	TCGA-TM-A84O	released	FALSE	Primary Tumor	Not Reported	Not Reported	Not Reported	920	60	NA	6E28D951-BB27-4E32-A681-46D1DEF900BB	NA	NA	No	9451/3	0		not reported	Cerebrum	NA	22327	Oligodendroglioma, anaplastic	not reported	9a80efeb-2744-5740-8e24-c48e12385527	no	2011	C71.0	Cerebrum	No	not reported	not reported	Not Reported	bbcdd64e-fb9f-5c11-b31b-65ed82a486b8	white	female	not hispanic or latino	Dead	61	-22327	1950	d2cb461f-9764-58ed-8648-e3c6e07958a3
TCGA-DU-5847-01A-11R-1708-07	TCGA-DU-5847	TCGA-DU-5847-01A	TP	Primary solid Tumor	TCGA-DU-5847-01A	01	NA	c68fc12c-c538-4a89-9f6e-c0800a5a6b53	TCGA-DU-5847	released	FALSE	Primary Tumor	Not Reported	Not Reported	Not Reported	NA	NA	0.8	d9f2d994-5d17-46c6-a6c9-0f25703ffb22	0.4	1	No	9401/3	0		not reported	Brain, NOS	548	12606	Astrocytoma, anaplastic	not reported	6c3320f6-66d9-545f-9351-d3d256823ce0	no	2009	C71.9	Brain, NOS	No	not reported	not reported	Not Reported	e7a74ade-dfac-55b8-aee8-d76622576aff	white	female	not hispanic or latino	Alive	34	-12606	1975	e21440b2-1d25-5732-9274-a02f87a22068
TCGA-E1-A7Z4-01A-11R-A34R-07	TCGA-E1-A7Z4	TCGA-E1-A7Z4-01A	TP	Primary solid Tumor	TCGA-E1-A7Z4-01A	01	true	a36f09ec-379e-40c3-bef6-e4beb83c74a3	TCGA-E1-A7Z4	released	FALSE	Primary Tumor	Not Reported	Not Reported	Not Reported	5125	90	NA	670D1EE5-1ACF-418C-8A4E-B669D12D54AA	NA	NA	No	9400/3	0		not reported	Cerebrum	NA	12849	Astrocytoma, NOS	not reported	429c2e2b-6029-5648-a14e-996209bb0472	no	1999	C71.0	Cerebrum	No	not reported	not reported	Not Reported	986f9a9e-1f08-5d8d-9482-cc67cef9ed44	white	male	not hispanic or latino	Dead	35	-12849	1964	f6899e9b-b5e6-523b-8b9c-f1963350274c
TCGA-QH-A6X4-01A-51R-A32Q-07	TCGA-QH-A6X4	TCGA-QH-A6X4-01A	TP	Primary solid Tumor	TCGA-QH-A6X4-01A	01	false	4a31b528-daa9-4793-b3e9-282a49245868	TCGA-QH-A6X4	released	FALSE	Primary Tumor	Not Reported	Not Reported	Not Reported	129	550	NA	638A5F85-FA2A-4E1D-B1BC-DC1922E9BAD9	NA	NA	No	9382/3	0		not reported	Cerebrum	442	17258	Mixed glioma	not reported	80c42281-df8a-59bc-a027-eba9288bf539	no	2013	C71.0	Cerebrum	No	not reported	not reported	Not Reported	96723df1-a4b7-5ffb-a6cb-9b9443c67300	white	male	not hispanic or latino	Alive	47	-17258	1966	9a9477af-f06b-5f8c-893c-b87426994202
TCGA-S9-A7IY-01A-11R-A34F-07	TCGA-S9-A7IY	TCGA-S9-A7IY-01A	TP	Primary solid Tumor	TCGA-S9-A7IY-01A	01	false	c9ed2fcb-cf29-492d-bd8a-9756355ce9bd	TCGA-S9-A7IY	released	FALSE	Primary Tumor	Not Reported	Not Reported	Not Reported	398	100	NA	9223C347-C93C-4B31-BEEE-40B481139D7B	NA	NA	No	9382/3	0		not reported	Cerebrum	715	14422	Mixed glioma	not reported	c9c05b2a-9023-5523-8855-48da59d13446	no	2012	C71.0	Cerebrum	No	not reported	not reported	Not Reported	0cb3f284-e0df-5f7c-a1db-e021ba9caca0	white	male	not hispanic or latino	Alive	39	-14422	1973	1bc8b7e8-01c1-58e2-b1a3-d6cb036d1821
TCGA-S9-A6WN-01A-12R-A33Z-07	TCGA-S9-A6WN	TCGA-S9-A6WN-01A	TP	Primary solid Tumor	TCGA-S9-A6WN-01A	01	false	4b1ab438-eb2b-41fa-bd54-2ef46e4ad97e	TCGA-S9-A6WN	released	FALSE	Primary Tumor	Not Reported	Not Reported	Not Reported	181	140	NA	DF6F3A7F-700B-4AB7-8E0A-87F81AEB3C59	NA	NA	No	9401/3	0		not reported	Cerebrum	805	13961	Astrocytoma, anaplastic	not reported	41542acb-b1bf-58aa-9279-315db794eb79	no	2013	C71.0	Cerebrum	No	not reported	not reported	Not Reported	2fe1f9b8-1386-5282-8168-5328d1b5c3a2	white	female	not hispanic or latino	Alive	38	-13961	1975	23cf2df8-49f9-5277-8337-cf8d349883e6
TCGA-DU-7300-01A-21R-2090-07	TCGA-DU-7300	TCGA-DU-7300-01A	TP	Primary solid Tumor	TCGA-DU-7300-01A	01	NA	dab94e24-315c-4a92-ab8e-f27be3c1a413	TCGA-DU-7300	released	FALSE	Primary Tumor	Not Reported	Not Reported	Not Reported	NA	NA	1	6a6a701f-4276-4ee8-9d47-9dd470f1f3ea	0.4	1	Not Reported	9451/3	0		not reported	Cerebrum	NA	19610	Oligodendroglioma, anaplastic	not reported	d37cc68e-a37b-547e-ba6f-01ec069848f6	yes	2006	C71.0	Cerebrum	No	not reported	not reported	Not Reported	085d9272-ce48-5e39-ac21-60a302a966b0	white	female	not hispanic or latino	Dead	53	-19610	1953	17ff1c5b-d44b-514a-9b0a-816da70bd503
TCGA-FG-A60K-01A-11R-A29R-07	TCGA-FG-A60K	TCGA-FG-A60K-01A	TP	Primary solid Tumor	TCGA-FG-A60K-01A	01	false	cc7b89bc-2563-49b1-8aa2-5fb0f0ffc278	TCGA-FG-A60K	released	FALSE	Primary Tumor	Not Reported	Not Reported	Not Reported	85	50	NA	EA14BE97-37B4-4D79-B3C0-D0C121BC8E62	NA	NA	No	9382/3	0		not reported	Cerebrum	542	12445	Mixed glioma	not reported	0d3595c6-5d8c-5e47-b397-7d479df56185	yes	2012	C71.0	Cerebrum	No	not reported	not reported	Not Reported	f8035ce5-3a42-560d-96c8-fe54ca54f225	white	female	not hispanic or latino	Alive	34	-12445	1978	702f27a8-ba07-567a-85d9-d61e5adc4880
TCGA-IK-7675-01A-11R-2090-07	TCGA-IK-7675	TCGA-IK-7675-01A	TP	Primary solid Tumor	TCGA-IK-7675-01A	01	NA	661f567e-3e63-4692-8ef8-b80a83e6c8de	TCGA-IK-7675	released	FALSE	Primary Tumor	Not Reported	Not Reported	Not Reported	NA	NA	0.8	bb5fc5df-bc8d-4603-a924-c2cbe7cd2e7d	0.4	1	No	9450/3	0		not reported	Cerebrum	NA	15900	Oligodendroglioma, NOS	not reported	60e2cb03-9558-5765-94fb-dee1a5a43f66	no	2009	C71.0	Cerebrum	No	not reported	not reported	Not Reported	ea6e2c2f-52e1-5217-b831-6ad0d4c334e9	white	male	hispanic or latino	Dead	43	-15900	1966	83d505cd-77ca-53e5-95a2-da798ac31375
TCGA-VM-A8C8-01A-11R-A36H-07	TCGA-VM-A8C8	TCGA-VM-A8C8-01A	TP	Primary solid Tumor	TCGA-VM-A8C8-01A	01	false	864a79f7-5a45-42f5-99c5-297d282b0593	TCGA-VM-A8C8	released	FALSE	Primary Tumor	Not Reported	Not Reported	Not Reported	959	NA	NA	11BD5D8D-FB5B-4D96-A421-EC8524E8AA6C	NA	NA	No	9450/3	0		not reported	Cerebrum	1397	18494	Oligodendroglioma, NOS	not reported	12bcca94-ee52-5d03-900c-d775855a3775	no	2011	C71.0	Cerebrum	No	not reported	not reported	Not Reported	bc44c32b-65e6-5312-928e-de21f99ccfc0	white	female	not reported	Alive	50	-18494	1961	d2aa8181-d5af-5570-ba2f-9b1212d51491
TCGA-QH-A86X-01A-11R-A36H-07	TCGA-QH-A86X	TCGA-QH-A86X-01A	TP	Primary solid Tumor	TCGA-QH-A86X-01A	01	false	66cac82b-7066-4bf9-933d-c9faaa7b5d50	TCGA-QH-A86X	released	FALSE	Primary Tumor	Not Reported	Not Reported	Not Reported	7	240	NA	CC0201F5-5747-4A46-A364-8EC6F16D67C1	NA	NA	No	9450/3	0		not reported	Cerebrum	337	12385	Oligodendroglioma, NOS	not reported	718c8281-95da-54e2-9acc-4cfdec15bf3a	no	2013	C71.0	Cerebrum	No	not reported	not reported	Not Reported	56882452-b470-5b05-97dd-92c8fc086b25	white	male	not hispanic or latino	Alive	33	-12385	1980	b3134e97-52d5-5184-a099-e5e251fad272
TCGA-DU-7014-01A-11R-2027-07	TCGA-DU-7014	TCGA-DU-7014-01A	TP	Primary solid Tumor	TCGA-DU-7014-01A	01	NA	050f26d9-b105-412a-9e5b-36840a1843e3	TCGA-DU-7014	released	FALSE	Primary Tumor	Not Reported	Not Reported	Not Reported	NA	NA	1	a848a22c-c92d-42cc-8e0b-8e260b1f5622	0.6	1	No	9450/3	0		not reported	Cerebrum	NA	21865	Oligodendroglioma, NOS	not reported	cb8f7699-1d09-5ecf-ae76-7b0ae19c036c	no	2001	C71.0	Cerebrum	No	not reported	not reported	Not Reported	927daafb-cdde-5070-b76c-71bb3737cd13	white	male	not hispanic or latino	Dead	59	-21865	1942	a7df32df-04c1-521c-98ac-f34262bbfdca
TCGA-P5-A736-01A-11R-A32Q-07	TCGA-P5-A736	TCGA-P5-A736-01A	TP	Primary solid Tumor	TCGA-P5-A736-01A	01	true	1e5d0811-6da7-4bed-a85b-c969274e03d4	TCGA-P5-A736	released	FALSE	Primary Tumor	Not Reported	Not Reported	Not Reported	126	1110	NA	46EF7549-943C-45E2-98AA-8A75A518FE51	NA	NA	No	9401/3	0		not reported	Cerebrum	230	16300	Astrocytoma, anaplastic	not reported	8e43bc6d-48f0-5567-8333-64c91a50d4eb	no	2013	C71.0	Cerebrum	No	not reported	not reported	Not Reported	a8d4c8b4-a67c-594f-bf0a-305bbc622b3c	white	female	not hispanic or latino	Alive	44	-16300	1969	365693bf-fbd1-5819-b42a-b4948592edd2
TCGA-DH-A7UT-01A-12R-A34F-07	TCGA-DH-A7UT	TCGA-DH-A7UT-01A	TP	Primary solid Tumor	TCGA-DH-A7UT-01A	01	false	8ee5ef13-cefb-4882-ad66-b5ee9a7c5acd	TCGA-DH-A7UT	released	FALSE	Primary Tumor	Not Reported	Not Reported	Not Reported	118	70	NA	D737A708-EBF5-41F9-9245-7438F71891F1	NA	NA	No	9401/3	0		not reported	Cerebrum	407	11014	Astrocytoma, anaplastic	not reported	de981938-dbfc-50fe-bb7b-cbc080b26532	no	2013	C71.0	Cerebrum	No	not reported	not reported	Not Reported	615b08bd-fa34-5ef4-b39f-77811bdd33d7	white	male	not hispanic or latino	Dead	30	-11014	1983	b6060186-e708-5c02-9195-ba7e80fa7503
TCGA-FG-7636-01A-11R-2090-07	TCGA-FG-7636	TCGA-FG-7636-01A	TP	Primary solid Tumor	TCGA-FG-7636-01A	01	NA	bf70c0a6-ca2d-4355-b5ba-738094382e28	TCGA-FG-7636	released	FALSE	Primary Tumor	Not Reported	Not Reported	Not Reported	NA	NA	0.6	f257e22a-45d4-4c1d-b18e-8dcd42ac04b4	0.4	1.1	No	9401/3	0		not reported	Cerebrum	544	17843	Astrocytoma, anaplastic	not reported	451a677d-1b8b-5bb7-b5a0-c4fdf85e8249	no	2011	C71.0	Cerebrum	No	not reported	not reported	Not Reported	0f0fddf3-b15a-5f7a-b4bf-6cfaaccc9ebc	white	male	not hispanic or latino	Alive	48	-17843	1963	1fe9e1fd-56fa-5e79-903a-8b7bb1b25c57
TCGA-DU-5854-01A-11R-1708-07	TCGA-DU-5854	TCGA-DU-5854-01A	TP	Primary solid Tumor	TCGA-DU-5854-01A	01	NA	d5baa53a-958c-4163-a388-d3c957c891f9	TCGA-DU-5854	released	FALSE	Primary Tumor	Not Reported	Not Reported	Not Reported	NA	NA	0.9	e057679f-9741-4a4e-bb60-e03879b1c723	0.7	1	No	9401/3	0		not reported	Brain, NOS	257	21106	Astrocytoma, anaplastic	not reported	f99f086e-e9ec-5688-9c4e-4ff9ed254ef6	no	2010	C71.9	Brain, NOS	No	not reported	not reported	Not Reported	db910e05-622b-52fa-99fb-00fa1742ce15	white	female	not hispanic or latino	Alive	57	-21106	1953	f561e9d7-2efe-54eb-a496-1aeaf6016faf
TCGA-TM-A84J-01A-11R-A36H-07	TCGA-TM-A84J	TCGA-TM-A84J-01A	TP	Primary solid Tumor	TCGA-TM-A84J-01A	01	false	8ab739cb-d9ce-4f51-95e1-f6581417f80a	TCGA-TM-A84J	released	FALSE	Primary Tumor	Not Reported	Not Reported	Not Reported	415	50	NA	D3563493-4083-479F-A172-8E856AD793C2	NA	NA	No	9451/3	0		not reported	Cerebrum	735	23091	Oligodendroglioma, anaplastic	not reported	391f7369-272d-5ec8-b4eb-53c6f3124ea0	no	2012	C71.0	Cerebrum	No	not reported	not reported	Not Reported	680d4a19-34f5-54e2-a7fb-1078954b1828	white	male	not hispanic or latino	Alive	63	-23091	1949	46ba152f-cc87-5263-a2a5-3b6fe069635f
TCGA-DH-A7UR-01A-11R-A33Z-07	TCGA-DH-A7UR	TCGA-DH-A7UR-01A	TP	Primary solid Tumor	TCGA-DH-A7UR-01A	01	false	3f4d540a-5d6d-4c80-bc3f-32a679bd1302	TCGA-DH-A7UR	released	FALSE	Primary Tumor	Not Reported	Not Reported	Not Reported	1820	50	NA	F563DFEE-08E2-48B2-904D-EA5E3DEF6628	NA	NA	No	9451/3	0		not reported	Cerebrum	1650	21803	Oligodendroglioma, anaplastic	not reported	68e42591-bdc8-58f3-bfb3-3aa5ecfa01f6	no	2008	C71.0	Cerebrum	No	not reported	not reported	Not Reported	564ad70c-bfb1-51b4-b72a-b1a5d62402db	white	female	not hispanic or latino	Alive	59	-21803	1949	4183ee7a-61b0-5618-bd05-fe32cd48ee44
TCGA-HT-7858-01A-11R-2403-07	TCGA-HT-7858	TCGA-HT-7858-01A	TP	Primary solid Tumor	TCGA-HT-7858-01A	01	NA	a58cccb9-3130-402b-8481-7653ff913abe	TCGA-HT-7858	released	FALSE	Primary Tumor	Not Reported	Not Reported	Not Reported	NA	NA	1.8	203f03ef-f7ed-46ce-9f5f-1c7a41b7fc4f	0.6	2.3	No	9400/3	0		not reported	Cerebrum	1540	10422	Astrocytoma, NOS	not reported	f388303b-d026-5c8a-952d-3ace2c115b61	no	2007	C71.0	Cerebrum	No	not reported	not reported	Not Reported	98c8cba5-2cbc-507d-894b-324366902ee5	white	male	not hispanic or latino	Alive	28	-10422	1979	697c1c77-f281-547f-bb94-4a03a7224577
TCGA-HT-7469-01A-11R-2256-07	TCGA-HT-7469	TCGA-HT-7469-01A	TP	Primary solid Tumor	TCGA-HT-7469-01A	01	NA	3b977870-9e58-4f81-845c-347724171109	TCGA-HT-7469	released	FALSE	Primary Tumor	Not Reported	Not Reported	Not Reported	NA	NA	1	d79ea6e7-ce40-4e9a-9e82-61a6a517a571	1	1.5	No	9451/3	0		not reported	Cerebrum	238	11097	Oligodendroglioma, anaplastic	not reported	a8bc07f5-1362-5a41-b37d-a144a65e4a16	no	2011	C71.0	Cerebrum	No	not reported	not reported	Not Reported	78fc85c5-669a-58e9-adea-e4d0d768c62a	white	male	not hispanic or latino	Dead	30	-11097	1981	3ab6bb64-bc27-5a8a-9571-ea36b6cc0e9f
TCGA-DU-A6S2-01A-21R-A32Q-07	TCGA-DU-A6S2	TCGA-DU-A6S2-01A	TP	Primary solid Tumor	TCGA-DU-A6S2-01A	01	false	4e3f8a46-a57f-4780-bfe7-58557df8e592	TCGA-DU-A6S2	released	FALSE	Primary Tumor	Not Reported	Not Reported	Not Reported	153	110	NA	163325D0-4CEA-4AC4-AC8A-117D492E4B06	NA	NA	No	9450/3	0		not reported	Cerebrum	777	13597	Oligodendroglioma, NOS	not reported	464e5f04-957e-52ae-bf0e-d6207afab185	no	2013	C71.0	Cerebrum	No	not reported	not reported	Not Reported	58f3a287-9281-567e-a104-94d62282227b	black or african american	female	not hispanic or latino	Alive	37	-13597	1976	f89ea10b-8dee-52db-8f20-4ee43741b740
TCGA-S9-A6TW-01A-12R-A32Q-07	TCGA-S9-A6TW	TCGA-S9-A6TW-01A	TP	Primary solid Tumor	TCGA-S9-A6TW-01A	01	false	3074e14d-5c9d-4ddc-a34c-18fd2a3c9bcc	TCGA-S9-A6TW	released	FALSE	Primary Tumor	Not Reported	Not Reported	Not Reported	795	80	NA	D13F9A44-42C4-4DC2-A8EB-9E7CFBF7511D	NA	NA	No	9451/3	0		not reported	Cerebrum	1250	14679	Oligodendroglioma, anaplastic	not reported	fc8c12d1-9b8f-5101-852e-84733d565f02	no	2011	C71.0	Cerebrum	No	not reported	not reported	Not Reported	accbc360-3e91-5c43-a083-4cfa914653c0	white	male	not hispanic or latino	Alive	40	-14679	1971	23c20f90-b8e4-5be3-9ad9-d3b160d40a20
TCGA-S9-A89V-01A-11R-A36H-07	TCGA-S9-A89V	TCGA-S9-A89V-01A	TP	Primary solid Tumor	TCGA-S9-A89V-01A	01	false	ec704e76-64fd-4bcb-a75d-00df3f75ff7c	TCGA-S9-A89V	released	FALSE	Primary Tumor	Not Reported	Not Reported	Not Reported	472	90	NA	2D3BF6FF-3A5D-4012-A84C-9E51D31770F2	NA	NA	No	9401/3	0		not reported	Cerebrum	569	25570	Astrocytoma, anaplastic	not reported	0b158f1d-c80a-5ea7-a7fd-4859d6edadf2	no	2012	C71.0	Cerebrum	No	not reported	not reported	Not Reported	9227cf53-f7aa-501c-ac79-5f8c40c7c94e	white	male	not hispanic or latino	Alive	70	-25570	1942	51ffd3e1-68bd-54fe-a6f1-0acc67882d8f
TCGA-HT-7856-01A-11R-2403-07	TCGA-HT-7856	TCGA-HT-7856-01A	TP	Primary solid Tumor	TCGA-HT-7856-01A	01	NA	0e4fc80c-742d-424d-8b1e-e03113227594	TCGA-HT-7856	released	FALSE	Primary Tumor	Not Reported	Not Reported	Not Reported	NA	NA	1	0c4f151b-9d73-46a3-94ee-0b63b648bf0e	0.8	3.1	No	9451/3	0		not reported	Cerebrum	1189	13145	Oligodendroglioma, anaplastic	not reported	fbc82525-6b46-5ff1-8028-a45c1ebf2e45	no	2008	C71.0	Cerebrum	No	not reported	not reported	Not Reported	62e15c0a-8428-5e0c-bd41-bd51ec125968	white	male	not hispanic or latino	Alive	35	-13145	1973	8b6583d3-b9bc-5c54-807e-7e5b9dfcae92
TCGA-QH-A65Z-01A-11R-A29R-07	TCGA-QH-A65Z	TCGA-QH-A65Z-01A	TP	Primary solid Tumor	TCGA-QH-A65Z-01A	01	false	35d76ad8-2d68-4c93-aaaa-08a3feb46a22	TCGA-QH-A65Z	released	FALSE	Primary Tumor	Not Reported	Not Reported	Not Reported	19	210	NA	BA60EA12-509F-4699-AADC-BA0CA105BDAB	NA	NA	No	9450/3	0		not reported	Cerebrum	427	19921	Oligodendroglioma, NOS	not reported	578de9f8-3fce-5803-87ff-d9c79bbb9c05	no	2013	C71.0	Cerebrum	No	not reported	not reported	Not Reported	70bcb5fa-dfe8-5b04-bcdf-228cb6191d1f	white	male	not hispanic or latino	Alive	54	-19921	1959	c7c0b962-f7b3-5aab-9a83-d95cce3efc0d
TCGA-FG-A70Y-01A-12R-A34R-07	TCGA-FG-A70Y	TCGA-FG-A70Y-01A	TP	Primary solid Tumor	TCGA-FG-A70Y-01A	01	false	dbc8da09-aa82-4904-9a1c-0021ba9345a8	TCGA-FG-A70Y	released	FALSE	Primary Tumor	Not Reported	Not Reported	Not Reported	804	170	NA	C736A839-8853-478E-BB5E-2A1ADCB0A46C	NA	NA	No	9450/3	0		not reported	Cerebrum	868	7421	Oligodendroglioma, NOS	not reported	ccb8e237-f4a8-52cb-b3de-4601b3b3c637	no	2011	C71.0	Cerebrum	No	not reported	not reported	Not Reported	48b43ed9-927e-5111-bd73-657d095cbbac	white	female	not hispanic or latino	Alive	20	-7421	1991	09dde075-7f6a-5d6a-a5c9-e428796bf03d
TCGA-DU-7306-01A-11R-2090-07	TCGA-DU-7306	TCGA-DU-7306-01A	TP	Primary solid Tumor	TCGA-DU-7306-01A	01	NA	71dc0238-a240-4ff5-9f71-fb5a03c1fa8d	TCGA-DU-7306	released	FALSE	Primary Tumor	Not Reported	Not Reported	Not Reported	NA	NA	1.1	dfe1d2e3-a9c7-4d49-984d-5956eea6ccf3	0.7	1.1	No	9382/3	0		not reported	Cerebrum	1277	24800	Mixed glioma	not reported	c2971a8c-4a5e-5ebd-a7d8-a70142145b79	no	2008	C71.0	Cerebrum	No	not reported	not reported	Not Reported	a61df9cc-1034-553d-8604-7c30dd220dab	white	male	not hispanic or latino	Alive	67	-24800	1941	922d5e4e-518c-55d2-b19e-8c95729a361b
TCGA-DU-7011-01A-11R-2027-07	TCGA-DU-7011	TCGA-DU-7011-01A	TP	Primary solid Tumor	TCGA-DU-7011-01A	01	NA	60526a24-f266-4355-a37f-86a7b8adf0b1	TCGA-DU-7011	released	FALSE	Primary Tumor	Not Reported	Not Reported	Not Reported	NA	NA	1	4f0cbf0f-f9f0-44f4-b498-c0d821dc4f53	0.3	1	No	9382/3	0		not reported	Cerebrum	NA	9322	Mixed glioma	not reported	f0d4f679-8e37-5853-b6f0-1420959cb2c3	no	2000	C71.0	Cerebrum	No	not reported	not reported	Not Reported	da4709a4-a4e2-5525-bdc1-3a00dcba61a7	white	male	not hispanic or latino	Dead	25	-9322	1975	7a871c72-10b0-59c8-8370-479aeb44e736
TCGA-HW-7490-01A-11R-2027-07	TCGA-HW-7490	TCGA-HW-7490-01A	TP	Primary solid Tumor	TCGA-HW-7490-01A	01	NA	9bb9fdcd-006a-4f29-8168-7c539b257dec	TCGA-HW-7490	released	FALSE	Primary Tumor	Not Reported	Not Reported	Not Reported	NA	NA	1.1	d3358d25-968e-4814-8b2f-6d1203f1861a	0.7	1.3	Not Reported	9400/3	0		not reported	Cerebrum	1387	15092	Astrocytoma, NOS	not reported	47f35412-aa4c-5f3f-b57b-b90b46256c4b	yes	2011	C71.0	Cerebrum	No	not reported	not reported	Not Reported	8a5f0206-de95-59cc-83ca-fe297149bf69	white	male	not hispanic or latino	Alive	41	-15092	1970	87f97192-1425-5b37-8c4f-ce7aedad8a7c
TCGA-FG-7637-01A-11R-2090-07	TCGA-FG-7637	TCGA-FG-7637-01A	TP	Primary solid Tumor	TCGA-FG-7637-01A	01	NA	b8e91848-0443-4333-aa38-b8551eb5c5f0	TCGA-FG-7637	released	FALSE	Primary Tumor	Not Reported	Not Reported	Not Reported	NA	NA	0.6	9fdc723f-1cba-4660-8b6e-9c81e86a24e1	0.5	1	No	9382/3	0		not reported	Cerebrum	1219	18084	Mixed glioma	not reported	8ad0e949-96df-54c9-9b26-9ddba89321fd	no	2009	C71.0	Cerebrum	No	not reported	not reported	Not Reported	f2ff5510-cf9e-5a38-9ad6-4cac53f9d2bc	white	male	not hispanic or latino	Alive	49	-18084	1960	a4d80ba1-56e5-5e87-a8e1-f1739f58bd64
TCGA-P5-A5F2-01A-11R-A28M-07	TCGA-P5-A5F2	TCGA-P5-A5F2-01A	TP	Primary solid Tumor	TCGA-P5-A5F2-01A	01	true	395c07f0-98c2-4bd2-9f1d-1de15682c599	TCGA-P5-A5F2	released	FALSE	Primary Tumor	Not Reported	Not Reported	Not Reported	48	610	NA	0DC839C0-415F-48FB-92A8-44B06A7A5309	NA	NA	No	9400/3	0		not reported	Cerebrum	242	13396	Astrocytoma, NOS	not reported	4e31bab5-d72f-5abb-86e5-59929692e787	no	2012	C71.0	Cerebrum	No	not reported	not reported	Not Reported	275489b7-2b75-50d1-bb6c-8f96df1fa326	white	female	not hispanic or latino	Alive	36	-13396	1976	94f9e06d-ef7a-5f79-aa33-f21b38f45103
TCGA-QH-A6CX-01A-11R-A32Q-07	TCGA-QH-A6CX	TCGA-QH-A6CX-01A	TP	Primary solid Tumor	TCGA-QH-A6CX-01A	01	false	6297f224-7379-4fcd-86f7-0a2410ea5cd1	TCGA-QH-A6CX	released	FALSE	Primary Tumor	Not Reported	Not Reported	Not Reported	23	270	NA	FD9CC0AD-0EDC-4B6F-BE5E-ACBB0154EA3F	NA	NA	No	9400/3	0		not reported	Cerebrum	-1	24252	Astrocytoma, NOS	not reported	e7b71d8f-71ae-52e0-b759-4b8ee78138d8	no	2013	C71.0	Cerebrum	No	not reported	not reported	Not Reported	adccbac1-e830-5b23-84e6-ccd4f5d87df0	white	male	not hispanic or latino	Dead	66	-24252	1947	5f929a76-6a58-59bc-a5ff-1579c69e18b2
TCGA-HT-A61B-01A-11R-A29R-07	TCGA-HT-A61B	TCGA-HT-A61B-01A	TP	Primary solid Tumor	TCGA-HT-A61B-01A	01	false	32c901f6-b277-4870-b3f4-7a7ce53f124e	TCGA-HT-A61B	released	FALSE	Primary Tumor	Not Reported	Not Reported	Not Reported	101	260	NA	24042BE1-BDC3-41A3-93EE-872D5E3B99F3	NA	NA	No	9401/3	0		not reported	Cerebrum	533	8335	Astrocytoma, anaplastic	not reported	78b0778d-5ed8-5c7f-a5a4-ec8b22e6b703	no	2012	C71.0	Cerebrum	No	not reported	not reported	Not Reported	1b9d5a2d-589f-543f-b3ed-f63124b4491e	white	male	not hispanic or latino	Alive	22	-8335	1990	4b6ca637-a4f6-52ad-8d41-ee15ff13e530
TCGA-DH-A66F-01A-11R-A29R-07	TCGA-DH-A66F	TCGA-DH-A66F-01A	TP	Primary solid Tumor	TCGA-DH-A66F-01A	01	false	b434838f-2eb4-4d42-8d15-d35e62f15d3c	TCGA-DH-A66F	released	FALSE	Primary Tumor	Not Reported	Not Reported	Not Reported	166	90	NA	8D9C9718-7904-4C45-8217-D8110552BA51	NA	NA	No	9450/3	0		not reported	Cerebrum	523	18193	Oligodendroglioma, NOS	not reported	1d497e09-8d45-557e-abaa-3f1f0582b6a5	no	2012	C71.0	Cerebrum	No	not reported	not reported	Not Reported	50422e95-353f-5861-8ece-b1b19895e2c0	white	male	not hispanic or latino	Alive	49	-18193	1963	cf999ea9-ed73-544e-af93-11bb46b8fa82
TCGA-DB-5277-01A-01R-1470-07	TCGA-DB-5277	TCGA-DB-5277-01A	TP	Primary solid Tumor	TCGA-DB-5277-01A	01	NA	024c83cf-cc50-4a5b-892d-5568fcc8ef61	TCGA-DB-5277	released	FALSE	Primary Tumor	Not Reported	Not Reported	Not Reported	NA	NA	1	5dd3f674-5ffa-45ce-98fd-db55ac716f8e	0.1	1.5	No	9401/3	0		not reported	Cerebrum	1419	12725	Astrocytoma, anaplastic	not reported	8fbc0870-d899-54f1-b826-23fe2f2292c2	no	2007	C71.0	Cerebrum	No	not reported	not reported	Not Reported	496886d8-cd34-55fa-b4ac-9d848906ce5f	white	male	not hispanic or latino	Dead	34	-12725	1973	bfe0e4d0-8bd0-5347-b2be-a3d3f1780b44
TCGA-QH-A6X8-01A-12R-A32Q-07	TCGA-QH-A6X8	TCGA-QH-A6X8-01A	TP	Primary solid Tumor	TCGA-QH-A6X8-01A	01	false	01ee4ea4-d1b1-4950-8d4b-d3644690e86f	TCGA-QH-A6X8	released	FALSE	Primary Tumor	Not Reported	Not Reported	Not Reported	54	330	NA	01982953-8F6F-4BDE-B645-824E04C6CAAB	NA	NA	No	9451/3	0		not reported	Cerebrum	509	20771	Oligodendroglioma, anaplastic	not reported	0a8dba89-41ce-5dc6-8a8d-5aec84e1cae2	no	2013	C71.0	Cerebrum	No	not reported	not reported	Not Reported	a87716f8-34aa-522d-b11e-e4809874a181	white	female	not hispanic or latino	Alive	56	-20771	1957	23dfea62-e004-5ebe-a44b-bf36660f6094
TCGA-P5-A733-01A-11R-A32Q-07	TCGA-P5-A733	TCGA-P5-A733-01A	TP	Primary solid Tumor	TCGA-P5-A733-01A	01	true	342d5641-1882-4b24-b0ad-7027d5b97658	TCGA-P5-A733	released	FALSE	Primary Tumor	Not Reported	Not Reported	Not Reported	134	300	NA	4F732BEF-ADE0-4381-8D60-FB0034115C6D	NA	NA	No	9400/3	0		not reported	Cerebrum	414	19142	Astrocytoma, NOS	not reported	58762fdb-f35d-59fd-bef9-041ce6ef653e	no	2013	C71.0	Cerebrum	No	not reported	not reported	Not Reported	8d1eeb6b-d743-5675-ba5b-2073ab482874	white	female	not hispanic or latino	Alive	52	-19142	1961	cdc186ff-ce65-504b-8985-00bffceafa7c
TCGA-DU-A7TB-01A-11R-A33Z-07	TCGA-DU-A7TB	TCGA-DU-A7TB-01A	TP	Primary solid Tumor	TCGA-DU-A7TB-01A	01	false	db096d6f-9a5b-421e-97e8-83b9c7f10e30	TCGA-DU-A7TB	released	FALSE	Primary Tumor	Not Reported	Not Reported	Not Reported	1168	250	NA	3D167AD9-276F-47F4-9C77-D7AD8B24D59F	NA	NA	No	9450/3	0		not reported	Cerebrum	1567	20704	Oligodendroglioma, NOS	not reported	bc595343-a27d-5dc1-b9de-465fccb86782	no	2010	C71.0	Cerebrum	No	not reported	not reported	Not Reported	4e4b5b0f-aa8d-568b-92a7-320398692910	asian	male	not hispanic or latino	Alive	56	-20704	1954	94056b72-72fe-5e8e-a9d5-27ce6c9d20b8
TCGA-P5-A5ET-01A-11R-A27Q-07	TCGA-P5-A5ET	TCGA-P5-A5ET-01A	TP	Primary solid Tumor	TCGA-P5-A5ET-01A	01	true	d6725a25-19cd-49c3-96ba-a3fe3299ad0d	TCGA-P5-A5ET	released	FALSE	Primary Tumor	Not Reported	Not Reported	Not Reported	98	400	NA	A28115C7-0F60-442C-BE10-8B93D06F5CEB	NA	NA	No	9450/3	0		not reported	Cerebrum	0	10027	Oligodendroglioma, NOS	not reported	4e34296b-cbaa-51d3-ac7a-52d7c10b4df3	no	2012	C71.0	Cerebrum	No	not reported	not reported	Not Reported	be3a2f0c-a1ca-52e0-a6d0-053fbf69c69c	white	male	not hispanic or latino	Alive	27	-10027	1985	3b37c3ae-302b-519f-9aba-4ccbd268ba0a
TCGA-FG-A6IZ-01A-11R-A31N-07	TCGA-FG-A6IZ	TCGA-FG-A6IZ-01A	TP	Primary solid Tumor	TCGA-FG-A6IZ-01A	01	true	40fcf5b5-8d36-4f41-8871-4313b4df4af3	TCGA-FG-A6IZ	released	FALSE	Primary Tumor	Not Reported	Not Reported	Not Reported	157	240	NA	999D85F3-3DE0-4A08-BCB7-46078C8349A8	NA	NA	No	9450/3	0		not reported	Cerebrum	457	22275	Oligodendroglioma, NOS	not reported	e00bb39e-a67d-5dc2-9c47-5c38485cd725	no	2013	C71.0	Cerebrum	No	not reported	not reported	Not Reported	860e0a29-7fe3-5dc9-9346-fa4a9d784544	white	male	not hispanic or latino	Alive	60	-22275	1953	3a226e33-0d4d-560f-9dc4-028d004aa297
TCGA-S9-A6UB-01A-21R-A33Z-07	TCGA-S9-A6UB	TCGA-S9-A6UB-01A	TP	Primary solid Tumor	TCGA-S9-A6UB-01A	01	false	5fbacd23-d8b1-4ab0-a612-55d30123064f	TCGA-S9-A6UB	released	FALSE	Primary Tumor	Not Reported	Not Reported	Not Reported	3073	120	NA	F71CEABA-8472-49C7-B618-47CDE4C43AC3	NA	NA	No	9450/3	0		not reported	Cerebrum	3761	19223	Oligodendroglioma, NOS	not reported	bab65044-f85c-56d4-a50b-02e0744b68ee	no	2005	C71.0	Cerebrum	No	not reported	not reported	Not Reported	d5ba8161-6c5f-5ecc-84f0-79157c096705	white	male	not hispanic or latino	Alive	52	-19223	1953	0e2bd009-b503-590a-9bcd-aee0dfb8c11f
TCGA-HT-7473-01A-11R-2027-07	TCGA-HT-7473	TCGA-HT-7473-01A	TP	Primary solid Tumor	TCGA-HT-7473-01A	01	NA	d302390b-4b66-48e6-92de-612504b34fa3	TCGA-HT-7473	released	FALSE	Primary Tumor	Not Reported	Not Reported	Not Reported	NA	NA	1.2	6f87a2ee-cb07-4d62-9f16-f5a47c866b01	0.5	1.5	No	9382/3	0		not reported	Brain, NOS	503	10306	Mixed glioma	not reported	bedd5792-f463-5c19-b5d3-fd368f052874	no	2010	C71.9	Brain, NOS	No	not reported	not reported	Not Reported	6d934adf-2e74-5063-9778-bad2ea60d80a	white	male	hispanic or latino	Alive	28	-10306	1982	8545d805-fac3-5bd7-8f46-532acc3d68bf
TCGA-TQ-A7RQ-01A-11R-A33Z-07	TCGA-TQ-A7RQ	TCGA-TQ-A7RQ-01A	TP	Primary solid Tumor	TCGA-TQ-A7RQ-01A	01	false	823c76c6-4e1b-4823-b28f-e660a6dfe13c	TCGA-TQ-A7RQ	released	FALSE	Primary Tumor	Not Reported	Not Reported	Not Reported	504	140	NA	627A2B25-6FC6-4CF3-9EA8-D9159B49B205	NA	NA	No	9450/3	0		not reported	Cerebrum	795	14187	Oligodendroglioma, NOS	not reported	7ee21b3e-c464-56c7-b999-0b9cdd212204	no	2012	C71.0	Cerebrum	No	not reported	not reported	Not Reported	c2d76f0f-0d5d-58b8-b242-33e1aec4d19a	white	female	hispanic or latino	Alive	38	-14187	1974	4a05b6fd-8b5b-5c8d-a2d6-28e8b86689f7
TCGA-DB-A64W-01A-11R-A29R-07	TCGA-DB-A64W	TCGA-DB-A64W-01A	TP	Primary solid Tumor	TCGA-DB-A64W-01A	01	true	3193b9c5-0768-4d3d-a909-785ca78c3bf9	TCGA-DB-A64W	released	FALSE	Primary Tumor	Not Reported	Not Reported	Not Reported	289	100	NA	9F52D767-A4C4-4D70-BB04-0BED173FA2D6	NA	NA	No	9382/3	0		not reported	Cerebrum	415	23936	Mixed glioma	not reported	64eb302f-396f-52d9-98a8-0c42e95eb0e2	no	2012	C71.0	Cerebrum	No	not reported	not reported	Not Reported	0c243643-180f-5272-8f91-19dc96203487	white	female	not hispanic or latino	Dead	65	-23936	1947	e3c8eb7c-756c-5976-944f-3e0cf6688632
TCGA-R8-A73M-01A-11R-A32Q-07	TCGA-R8-A73M	TCGA-R8-A73M-01A	TP	Primary solid Tumor	TCGA-R8-A73M-01A	01	true	8a5df645-374b-4c43-a0e2-7658e0b8f7a7	TCGA-R8-A73M	released	FALSE	Primary Tumor	Not Reported	Not Reported	Not Reported	1758	70	NA	4770EEBC-8DD8-431A-B675-4AF05631FCBA	NA	NA	No	9450/3	0		not reported	Cerebrum	1806	17610	Oligodendroglioma, NOS	not reported	acdaf5da-e63c-5c2f-9e39-314e5fd94f7e	yes	2008	C71.0	Cerebrum	No	not reported	not reported	Not Reported	3b27622b-1842-5970-ba22-ec3db4bded41	white	female	not hispanic or latino	Alive	48	-17610	1960	26d49708-33b2-53f5-965d-d5d8b3228fa7
TCGA-HT-7690-01A-11R-2256-07	TCGA-HT-7690	TCGA-HT-7690-01A	TP	Primary solid Tumor	TCGA-HT-7690-01A	01	NA	a31e87bd-0ab6-4af7-83df-ce3d9547e83b	TCGA-HT-7690	released	FALSE	Primary Tumor	Not Reported	Not Reported	Not Reported	NA	NA	0.9	cc74dde4-33c1-4a77-a773-970c0f1ed142	0.7	1.5	No	9382/3	0		not reported	Cerebrum	3	10673	Mixed glioma	not reported	4396afe2-c565-575f-9226-f9cb9f589818	no	2009	C71.0	Cerebrum	No	not reported	not reported	Not Reported	6173a431-0592-529f-8275-5bc63ed0447c	white	male	not hispanic or latino	Alive	29	-10673	1980	279b7b4a-8f98-5e79-89b5-230b49367c18
TCGA-FG-6691-01A-11R-1896-07	TCGA-FG-6691	TCGA-FG-6691-01A	TP	Primary solid Tumor	TCGA-FG-6691-01A	01	NA	87800b98-1fd3-4a09-ac98-3125962bfa72	TCGA-FG-6691	released	FALSE	Primary Tumor	Not Reported	Not Reported	Not Reported	NA	NA	0.9	799a7cc3-b435-4208-9996-f4360f80e5be	0.9	1.1	No	9400/3	0		not reported	Cerebrum	1257	8403	Astrocytoma, NOS	not reported	2e4dd14b-7e49-557a-a8bc-b7f4202de66d	no	2011	C71.0	Cerebrum	No	not reported	not reported	Not Reported	68aa2f49-8351-5b2d-9968-527ad419b00a	white	female	not hispanic or latino	Alive	23	-8403	1988	c74b9536-0934-52ba-9d3b-d7423087ba5f
TCGA-QH-A6CY-01A-11R-A32Q-07	TCGA-QH-A6CY	TCGA-QH-A6CY-01A	TP	Primary solid Tumor	TCGA-QH-A6CY-01A	01	false	e93b5e03-e2d0-4c86-8b3b-d3811d0f70b5	TCGA-QH-A6CY	released	FALSE	Primary Tumor	Not Reported	Not Reported	Not Reported	18	360	NA	F47D9AFD-E511-450E-9F15-E1EDBF0FC87F	NA	NA	No	9382/3	0		not reported	Cerebrum	408	14140	Mixed glioma	not reported	a1fde5de-c3e2-596a-b967-ce3a95bf0057	no	2013	C71.0	Cerebrum	No	not reported	not reported	Not Reported	4141e629-100c-5d5e-b0e8-227178f6729f	white	male	not hispanic or latino	Alive	38	-14140	1975	59e9efb0-ade1-5602-a120-e2490b0fc425
TCGA-HT-A615-01A-11R-A29R-07	TCGA-HT-A615	TCGA-HT-A615-01A	TP	Primary solid Tumor	TCGA-HT-A615-01A	01	false	ec131e58-915c-444d-9d6f-f1c7d8038ecd	TCGA-HT-A615	released	FALSE	Primary Tumor	Not Reported	Not Reported	Not Reported	300	140	NA	34BD1967-CF9D-4B21-866A-BB100739E1C9	NA	NA	No	9450/3	0		not reported	Cerebrum	515	13892	Oligodendroglioma, NOS	not reported	e8c3946b-740e-577b-8aa7-f9e4e9fe7600	no	2012	C71.0	Cerebrum	No	not reported	not reported	Not Reported	450b8ef8-caf6-5d58-b276-aaf818e52969	white	female	not hispanic or latino	Alive	38	-13892	1974	444042c0-eb7a-5a9b-92c1-6c58921c436c
TCGA-DU-A7TA-01A-11R-A33Z-07	TCGA-DU-A7TA	TCGA-DU-A7TA-01A	TP	Primary solid Tumor	TCGA-DU-A7TA-01A	01	false	2e42444b-9f5d-4fd3-b37c-9828da49c188	TCGA-DU-A7TA	released	FALSE	Primary Tumor	Not Reported	Not Reported	Not Reported	2287	380	NA	4E9DD63D-7C18-4922-93B5-37B0BB2CCB8F	NA	NA	No	9450/3	0		not reported	Cerebrum	2565	11764	Oligodendroglioma, NOS	not reported	3ca43557-04b6-58e7-becd-5cb7e4b89e45	no	2007	C71.0	Cerebrum	No	not reported	not reported	Not Reported	7e74c4b9-9708-5628-8776-557ca069677f	white	male	not hispanic or latino	Alive	32	-11764	1975	a74dfc2e-16b4-5baa-9426-0a7a706da65f
TCGA-HT-A61A-01A-11R-A29R-07	TCGA-HT-A61A	TCGA-HT-A61A-01A	TP	Primary solid Tumor	TCGA-HT-A61A-01A	01	false	597d8468-5b0d-4718-9183-04621bc5285e	TCGA-HT-A61A	released	FALSE	Primary Tumor	Not Reported	Not Reported	Not Reported	41	110	NA	52DE6BC7-B83B-4C8A-AAAD-2B6D0AB0E614	NA	NA	No	9450/3	0		not reported	Cerebrum	194	7664	Oligodendroglioma, NOS	not reported	bec543f8-7e87-5ea9-9628-a7f04a7e7e85	no	2013	C71.0	Cerebrum	No	not reported	not reported	Not Reported	12879434-f06d-50b2-ba8c-3e5bdcd78546	white	female	not hispanic or latino	Alive	20	-7664	1993	509dc49e-8979-5446-ab10-04dc0197755c
TCGA-QH-A6CW-01A-11R-A32Q-07	TCGA-QH-A6CW	TCGA-QH-A6CW-01A	TP	Primary solid Tumor	TCGA-QH-A6CW-01A	01	false	c3f37b41-abbc-45c6-8ae0-ebc33fbcdba2	TCGA-QH-A6CW	released	FALSE	Primary Tumor	Not Reported	Not Reported	Not Reported	24	270	NA	0D917D08-E23D-4158-8049-1B0A9775868B	NA	NA	No	9382/3	0		not reported	Cerebrum	414	15847	Mixed glioma	not reported	2ef96df2-9701-5970-b3cd-53bae4dd35ce	no	2013	C71.0	Cerebrum	No	not reported	not reported	Not Reported	5cae3427-568d-5dd0-a02b-13c0e077d423	white	male	not hispanic or latino	Alive	43	-15847	1970	68507455-8f69-5734-ae12-e6f50931057a
TCGA-TQ-A7RW-01A-11R-A33Z-07	TCGA-TQ-A7RW	TCGA-TQ-A7RW-01A	TP	Primary solid Tumor	TCGA-TQ-A7RW-01A	01	false	1cfcc0fb-8082-4d8d-a43c-f00fb95da97c	TCGA-TQ-A7RW	released	FALSE	Primary Tumor	Not Reported	Not Reported	Not Reported	1022	90	NA	CD826C0A-8057-4BD6-A79A-51277F0E09A7	NA	NA	No	9382/3	0		not reported	Cerebrum	NA	11804	Mixed glioma	not reported	d024dcd6-764e-52b9-9f7b-361c3010fae6	no	2010	C71.0	Cerebrum	No	not reported	not reported	Not Reported	ec8a4e8f-8ce0-546a-beae-9ba939b4932c	white	male	hispanic or latino	Dead	32	-11804	1978	680a39f9-2fc0-594e-b228-718b0144d071
TCGA-HT-7467-01A-11R-2027-07	TCGA-HT-7467	TCGA-HT-7467-01A	TP	Primary solid Tumor	TCGA-HT-7467-01A	01	NA	b16c0429-9b18-4852-abb4-1ef16d5e310f	TCGA-HT-7467	released	FALSE	Primary Tumor	Not Reported	Not Reported	Not Reported	NA	NA	0.8	440fce7d-5d39-4e81-8b2d-11726cbd3481	0.4	3	No	9450/3	0		not reported	Brain, NOS	3	19944	Oligodendroglioma, NOS	not reported	48c83b72-1b53-57c8-969b-269c596d1059	no	2011	C71.9	Brain, NOS	No	not reported	not reported	Not Reported	fd29cce2-52f6-5b73-8311-379bce27049e	white	male	not hispanic or latino	Alive	54	-19944	1957	532a6b2c-c16d-513f-9114-69674a180308
TCGA-DB-A4XB-01A-11R-A26U-07	TCGA-DB-A4XB	TCGA-DB-A4XB-01A	TP	Primary solid Tumor	TCGA-DB-A4XB-01A	01	true	0767dafb-fdd8-4654-9677-16b79bc78f9d	TCGA-DB-A4XB	released	FALSE	Primary Tumor	Not Reported	Not Reported	Not Reported	372	120	NA	EAFB98CA-3206-4193-9FA9-3ECDC5B3A388	NA	NA	No	9401/3	0		not reported	Occipital lobe	919	13990	Astrocytoma, anaplastic	not reported	c4ba02cf-341d-51e8-8a1a-a6aeccea4397	no	2011	C71.4	Occipital lobe	No	not reported	not reported	Not Reported	b3b8baf0-2a8d-54fd-b609-0d10991aca73	white	male	not hispanic or latino	Alive	38	-13990	1973	dd861177-79bd-5d9c-91f8-b289763e472d
TCGA-TQ-A7RU-01A-21R-A34F-07	TCGA-TQ-A7RU	TCGA-TQ-A7RU-01A	TP	Primary solid Tumor	TCGA-TQ-A7RU-01A	01	false	653a8e06-0ce1-43c0-b624-4ff2721b2e0b	TCGA-TQ-A7RU	released	FALSE	Primary Tumor	Not Reported	Not Reported	Not Reported	797	90	NA	CD236AFF-61DC-438F-92F0-11A3ACC85845	NA	NA	No	9450/3	0		not reported	Cerebrum	1032	18990	Oligodendroglioma, NOS	not reported	255d3fe8-605b-57b1-839e-5404e61d58fc	no	2011	C71.0	Cerebrum	No	not reported	not reported	Not Reported	a835f738-77e1-5b5c-800e-9b7e548d9a50	white	male	hispanic or latino	Alive	51	-18990	1960	ecd06d35-e644-5f93-9fec-d7ff5be7796b
TCGA-HT-8109-01A-11R-2404-07	TCGA-HT-8109	TCGA-HT-8109-01A	TP	Primary solid Tumor	TCGA-HT-8109-01A	01	NA	26d3c68c-b239-4434-8632-1c0881154412	TCGA-HT-8109	released	FALSE	Primary Tumor	Not Reported	Not Reported	Not Reported	NA	NA	0.8	ae84e661-5ec1-46e2-ac49-4b01e0bc288a	0.6	1.1	No	9451/3	0		not reported	Cerebrum	169	23486	Oligodendroglioma, anaplastic	not reported	ea2e3b23-a2d9-50ae-ad58-924f6db1fd0c	no	2011	C71.0	Cerebrum	No	not reported	not reported	Not Reported	53d8f085-1ee4-5ac1-92bb-5abcd7d23079	white	male	hispanic or latino	Alive	64	-23486	1947	aa84178c-4956-5303-9c3e-c0d12cc555b9
TCGA-F6-A8O4-01A-11R-A36H-07	TCGA-F6-A8O4	TCGA-F6-A8O4-01A	TP	Primary solid Tumor	TCGA-F6-A8O4-01A	01	true	b3ef5140-042a-46ed-ab3e-9bd4cede5452	TCGA-F6-A8O4	released	FALSE	Primary Tumor	Not Reported	Not Reported	Not Reported	100	970	NA	4CDE1CF9-1B5E-4838-8417-916F1E8E8D97	NA	NA	No	9400/3	0		not reported	Brain, NOS	6	16202	Astrocytoma, NOS	not reported	78cb4fcb-fc7b-52ea-a764-4de8b603007c	no	2013	C71.9	Brain, NOS	No	not reported	not reported	Not Reported	5a1a29f7-c982-5719-a723-4f468bc2de6d	asian	male	not hispanic or latino	Alive	44	-16202	1969	9b1a8ef7-92e3-5cee-90a6-e287c81e999e
TCGA-HW-A5KJ-01A-12R-A27Q-07	TCGA-HW-A5KJ	TCGA-HW-A5KJ-01A	TP	Primary solid Tumor	TCGA-HW-A5KJ-01A	01	true	aa607767-d21d-4e66-99f4-5e8d0fdb08a0	TCGA-HW-A5KJ	released	FALSE	Primary Tumor	Not Reported	Not Reported	Not Reported	286	640	NA	5A607989-F1E0-45AD-A669-D68967ED7670	NA	NA	No	9451/3	0		not reported	Cerebrum	860	24966	Oligodendroglioma, anaplastic	not reported	0237a1d9-6886-5f73-96db-a5d3146d6ba0	no	2012	C71.0	Cerebrum	No	not reported	not reported	Not Reported	46eb25f7-6bf4-5f10-80aa-45bd9f2e24f7	white	male	not reported	Dead	68	-24966	1944	d2ecd2a9-4573-5337-b365-f970e65c3bfc
TCGA-FG-5962-01B-11R-1896-07	TCGA-FG-5962	TCGA-FG-5962-01B	TP	Primary solid Tumor	TCGA-FG-5962-01B	01	NA	86c429b0-bf15-40ab-b9bc-65b8263e0081	TCGA-FG-5962	released	FALSE	Primary Tumor	Not Reported	Not Reported	Not Reported	NA	NA	1	1ed7f628-f222-41e4-a83c-b0884c4c4d81	0.5	1	No	9451/3	0		not reported	Cerebrum	1453	19818	Oligodendroglioma, anaplastic	not reported	b094b0f0-488e-5024-bb26-8385fb68ca03	no	2009	C71.0	Cerebrum	No	not reported	not reported	Not Reported	96c64d82-3480-59a7-b4b2-51afdd028df4	white	male	not hispanic or latino	Alive	54	-19818	1955	730d3cab-8a90-58ce-856d-892767edd30c
TCGA-DB-A64X-01A-11R-A29R-07	TCGA-DB-A64X	TCGA-DB-A64X-01A	TP	Primary solid Tumor	TCGA-DB-A64X-01A	01	true	1967477b-1911-4e52-977c-b88f911a8120	TCGA-DB-A64X	released	FALSE	Primary Tumor	Not Reported	Not Reported	Not Reported	247	280	NA	2B5E76F9-FEC7-4238-AF98-BEDD20CD8731	NA	NA	No	9401/3	0		not reported	Cerebrum	563	20625	Astrocytoma, anaplastic	not reported	a6a653db-22e9-502d-b1bf-00b38204be46	no	2012	C71.0	Cerebrum	No	not reported	not reported	Not Reported	985c830f-b424-5941-b421-00e1dcde2a5e	white	female	not hispanic or latino	Alive	56	-20625	1956	8ec3eab2-e672-565c-ac67-5affdcc9ea2a
TCGA-HW-7493-01A-11R-2027-07	TCGA-HW-7493	TCGA-HW-7493-01A	TP	Primary solid Tumor	TCGA-HW-7493-01A	01	NA	704013db-55d1-4a59-a6b3-ada0c3077ce4	TCGA-HW-7493	released	FALSE	Primary Tumor	Not Reported	Not Reported	Not Reported	NA	NA	0.8	19b2a34c-33d1-49a2-ac5b-2775542ff1e2	0.7	1.1	No	9400/3	0		not reported	Cerebrum	2107	14767	Astrocytoma, NOS	not reported	a9f20f52-0f1d-52f9-a7d0-1a8ffaf98b75	no	2009	C71.0	Cerebrum	No	not reported	not reported	Not Reported	5e464f17-4361-5773-82bf-589364953d04	white	female	not hispanic or latino	Alive	40	-14767	1969	759f2d56-2107-5103-89a6-94fcac889599
TCGA-VM-A8CD-01A-11R-A36H-07	TCGA-VM-A8CD	TCGA-VM-A8CD-01A	TP	Primary solid Tumor	TCGA-VM-A8CD-01A	01	false	ab72a537-9cfa-4dca-b9bd-1b130fcbff25	TCGA-VM-A8CD	released	FALSE	Primary Tumor	Not Reported	Not Reported	Not Reported	517	110	NA	CB64BE55-522F-4634-A7B4-17603D50EA3D	NA	NA	No	9401/3	0		not reported	Cerebrum	NA	21200	Astrocytoma, anaplastic	not reported	b78eb54f-1d96-5979-871e-68f73b4f4622	no	2012	C71.0	Cerebrum	No	not reported	not reported	Not Reported	bb08eccd-d82b-5cc1-b673-f11ed00e95e9	white	male	not reported	Dead	58	-21200	1954	6a9649a2-1dd2-511c-9570-b99d163a8a97
TCGA-DB-5278-01A-01R-1470-07	TCGA-DB-5278	TCGA-DB-5278-01A	TP	Primary solid Tumor	TCGA-DB-5278-01A	01	NA	11437143-41f5-4005-9124-4d6a4a2f0e2d	TCGA-DB-5278	released	FALSE	Primary Tumor	Not Reported	Not Reported	Not Reported	NA	NA	1.3	b9380181-eb0c-458b-b0c4-38cdf7e06edc	0.4	1.8	No	9450/3	0		not reported	Cerebrum	2772	6480	Oligodendroglioma, NOS	not reported	e9d2384d-da1e-5ad1-98e9-ae37d5d836fc	no	2007	C71.0	Cerebrum	No	not reported	not reported	Not Reported	733af0f1-bfe6-53dd-bb91-1d3990661b5a	white	male	not hispanic or latino	Alive	17	-6480	1990	03755feb-c368-5540-b9d3-f8147a550a49
TCGA-HT-7873-01B-11R-2403-07	TCGA-HT-7873	TCGA-HT-7873-01B	TP	Primary solid Tumor	TCGA-HT-7873-01B	01	NA	2142241d-a3c0-472c-8e59-4b695130626b	TCGA-HT-7873	released	FALSE	Primary Tumor	Not Reported	Not Reported	Not Reported	NA	NA	0.6	0efa1cbb-8b95-4b63-94bd-3e8829316a90	0.3	1	No	9382/3	0		not reported	Cerebrum	718	10805	Mixed glioma	not reported	56c896f2-5538-5b19-b053-31aec7a6e0d4	no	2011	C71.0	Cerebrum	No	not reported	not reported	Not Reported	d13c117c-7730-5f9a-888c-693aeca787e8	white	male	not hispanic or latino	Alive	29	-10805	1982	c283588d-b822-57ff-8690-069fa2bec7eb
TCGA-E1-A7YO-01A-11R-A34F-07	TCGA-E1-A7YO	TCGA-E1-A7YO-01A	TP	Primary solid Tumor	TCGA-E1-A7YO-01A	01	true	350ba65b-a4ba-432a-bb00-3f1271301234	TCGA-E1-A7YO	released	FALSE	Primary Tumor	Not Reported	Not Reported	Not Reported	6582	50	NA	3A005836-F7CF-4423-8548-06C956BC96B9	NA	NA	No	9451/3	0		not reported	Cerebrum	NA	16770	Oligodendroglioma, anaplastic	not reported	e0889fbc-546b-552f-b37e-21a8bc87a376	no	1995	C71.0	Cerebrum	No	not reported	not reported	Not Reported	1740edcd-84fc-5057-bc55-99043b083c2d	white	male	not hispanic or latino	Dead	45	-16770	1950	1c14933f-aefb-516b-b73b-e2f44101c24d
TCGA-VM-A8CB-01A-11R-A36H-07	TCGA-VM-A8CB	TCGA-VM-A8CB-01A	TP	Primary solid Tumor	TCGA-VM-A8CB-01A	01	false	da791a2d-d77f-4c48-80ae-b8c3f581f136	TCGA-VM-A8CB	released	FALSE	Primary Tumor	Not Reported	Not Reported	Not Reported	738	100	NA	581F6861-4408-48DF-BBAB-62707C31090B	NA	NA	No	9451/3	0		not reported	Cerebrum	3	12340	Oligodendroglioma, anaplastic	not reported	c45923da-16d3-5faf-a58a-4b4593e91940	no	2011	C71.0	Cerebrum	No	not reported	not reported	Not Reported	0ba350f1-481f-597b-80b6-420d33959ace	not reported	male	not reported	Alive	33	-12340	1978	63750932-057e-540c-a860-811f91927d0c
TCGA-HT-7902-01A-12R-2403-07	TCGA-HT-7902	TCGA-HT-7902-01A	TP	Primary solid Tumor	TCGA-HT-7902-01A	01	NA	6b57ec87-e97a-40e4-ab96-fca9fa9d6854	TCGA-HT-7902	released	FALSE	Primary Tumor	Not Reported	Not Reported	Not Reported	NA	NA	0.8	bb55771d-e5dc-4625-8c3c-0a6c1aae487d	0.8	1.5	No	9382/3	0		not reported	Cerebrum	956	11118	Mixed glioma	not reported	9cbd72d7-8147-557f-b09f-135cb72e0d5f	no	2009	C71.0	Cerebrum	No	not reported	not reported	Not Reported	9143ad4d-3446-50a2-a8c7-57c5513dca1a	white	female	not hispanic or latino	Alive	30	-11118	1979	9b89085d-8327-53de-bded-e9d66811618c
TCGA-FG-8191-01A-11R-2256-07	TCGA-FG-8191	TCGA-FG-8191-01A	TP	Primary solid Tumor	TCGA-FG-8191-01A	01	NA	7e3cafa2-13f1-4852-826e-8528bde7189f	TCGA-FG-8191	released	FALSE	Primary Tumor	Not Reported	Not Reported	Not Reported	NA	NA	0.7	33d30363-b7fb-479f-a985-a9f3c468ab95	0.7	1.3	No	9451/3	0		not reported	Cerebrum	992	11252	Oligodendroglioma, anaplastic	not reported	a0ab338e-b9af-5a01-9470-3e2add0f79e5	no	2011	C71.0	Cerebrum	No	not reported	not reported	Not Reported	e21d4557-da22-5a55-9d3d-4618df9f7438	white	male	not hispanic or latino	Alive	30	-11252	1981	27e7120f-dc1b-5136-81ad-ce0bc7c88b7c
TCGA-HT-7620-01A-11R-2256-07	TCGA-HT-7620	TCGA-HT-7620-01A	TP	Primary solid Tumor	TCGA-HT-7620-01A	01	NA	608afc7c-7400-4791-b23d-1e211026a150	TCGA-HT-7620	released	FALSE	Primary Tumor	Not Reported	Not Reported	Not Reported	NA	NA	1.1	4115a114-29b2-4f53-a7df-fb4e60b3e76a	0.6	3.7	No	9451/3	0		not reported	Brain, NOS	434	14659	Oligodendroglioma, anaplastic	not reported	2804a2bf-60a3-5a33-98f4-56a842269897	no	2007	C71.9	Brain, NOS	No	not reported	not reported	Not Reported	101b62ec-19eb-57da-8634-86a2be6e9f8e	white	male	not hispanic or latino	Alive	40	-14659	1967	61632489-aef7-5485-8da9-8fb1ff3e381e
TCGA-DH-5144-01A-01R-1470-07	TCGA-DH-5144	TCGA-DH-5144-01A	TP	Primary solid Tumor	TCGA-DH-5144-01A	01	NA	a7cc2eec-96ea-4383-b92a-7c5df8c1c9df	TCGA-DH-5144	released	FALSE	Primary Tumor	Not Reported	Not Reported	Not Reported	NA	NA	0.6	95ca5a19-cf38-49f1-afac-06a9186c9e97	0.3	1.1	No	9451/3	0		not reported	Cerebrum	748	20558	Oligodendroglioma, anaplastic	not reported	16294ed8-9f5b-5954-a60d-c43dfd54aea4	no	2009	C71.0	Cerebrum	No	not reported	not reported	Not Reported	bbea1529-5b26-53a8-9f19-75a3003d56e4	white	female	not hispanic or latino	Alive	56	-20558	1953	9a77be36-3afd-5134-a129-e1e49f5ea48b
TCGA-S9-A7J3-01A-21R-A34R-07	TCGA-S9-A7J3	TCGA-S9-A7J3-01A	TP	Primary solid Tumor	TCGA-S9-A7J3-01A	01	false	ad1c7bde-bd29-471f-a05c-c2ea51bcdac9	TCGA-S9-A7J3	released	FALSE	Primary Tumor	Not Reported	Not Reported	Not Reported	182	120	NA	EC6B158C-2D75-43CF-8D80-7FF9DEBCB199	NA	NA	No	9451/3	0		not reported	Cerebrum	629	19056	Oligodendroglioma, anaplastic	not reported	fc35b9d4-a743-5bca-ab74-0aa81f5b6369	no	2013	C71.0	Cerebrum	No	not reported	not reported	Not Reported	fdd52c01-0349-5980-a594-a6f0a45894cb	white	female	not hispanic or latino	Alive	52	-19056	1961	aad7712f-d1a9-5b01-be16-40839a8f7220
TCGA-HW-A5KM-01A-11R-A27Q-07	TCGA-HW-A5KM	TCGA-HW-A5KM-01A	TP	Primary solid Tumor	TCGA-HW-A5KM-01A	01	true	f33eb184-bbf9-4735-9784-f2147d7e5bf5	TCGA-HW-A5KM	released	FALSE	Primary Tumor	Not Reported	Not Reported	Not Reported	139	160	NA	1DA8A802-EC7A-4452-91AD-720ECCE85D8A	NA	NA	No	9400/3	0		not reported	Cerebrum	630	12845	Astrocytoma, NOS	not reported	0f70064a-a635-5b25-b876-6837bc2a84af	no	2012	C71.0	Cerebrum	No	not reported	not reported	Not Reported	04a427fd-c7e5-593a-961d-c7fd4ce91154	white	male	not reported	Alive	35	-12845	1977	f02ef81e-59d1-59a8-b5de-59bdf514c091
TCGA-S9-A6TV-01A-12R-A34R-07	TCGA-S9-A6TV	TCGA-S9-A6TV-01A	TP	Primary solid Tumor	TCGA-S9-A6TV-01A	01	false	b810d117-8d9b-4dd8-a24b-dc49b030de71	TCGA-S9-A6TV	released	FALSE	Primary Tumor	Not Reported	Not Reported	Not Reported	936	140	NA	0D9D6080-A0B2-4198-ACDF-6F47D25491B7	NA	NA	No	9382/3	0		not reported	Cerebrum	571	18321	Mixed glioma	not reported	0faa8664-023b-5eb5-900c-08b7b4b101f5	no	2010	C71.0	Cerebrum	No	not reported	not reported	Not Reported	989a5da3-f207-585d-bc88-4405975349ec	white	male	not hispanic or latino	Alive	50	-18321	1960	0f08c6b7-1524-5c46-abc5-10a757815810
TCGA-HT-A5RB-01A-11R-A28M-07	TCGA-HT-A5RB	TCGA-HT-A5RB-01A	TP	Primary solid Tumor	TCGA-HT-A5RB-01A	01	true	3b43c7f2-592a-40a1-98af-5adcabd9960d	TCGA-HT-A5RB	released	FALSE	Primary Tumor	Not Reported	Not Reported	Not Reported	597	320	NA	3DDDF9B9-4EB3-4098-8898-98868D2416D3	NA	NA	No	9400/3	0		not reported	Cerebrum	3	8820	Astrocytoma, NOS	not reported	7dbf7fea-521d-5eb8-a738-1d0d4c7c1bb2	no	2011	C71.0	Cerebrum	No	not reported	not reported	Not Reported	259b393c-73cd-574b-8562-dfa082d35070	white	male	hispanic or latino	Alive	24	-8820	1987	e0795d5c-67af-5688-bb03-6a80a73047fc
TCGA-VV-A829-01A-21R-A36H-07	TCGA-VV-A829	TCGA-VV-A829-01A	TP	Primary solid Tumor	TCGA-VV-A829-01A	01	true	9f00d856-b402-46d2-9bb7-2e9e4c2ca19c	TCGA-VV-A829	released	FALSE	Primary Tumor	Not Reported	Not Reported	Not Reported	720	140	NA	CD914F13-6DA0-47EE-90AD-DD2C3F2A727B	NA	NA	No	9382/3	0		not reported	Cerebrum	1127	16163	Mixed glioma	not reported	b26dbd7f-34dd-5721-9a2c-ec97f627af91	no	2011	C71.0	Cerebrum	No	not reported	not reported	Not Reported	a1fb3217-e944-5595-b9fa-ba252fa498da	white	male	not hispanic or latino	Alive	44	-16163	1967	9eddde86-74c8-52bf-9b65-d1c3f6f7ccf4
TCGA-HT-8010-01A-11R-2403-07	TCGA-HT-8010	TCGA-HT-8010-01A	TP	Primary solid Tumor	TCGA-HT-8010-01A	01	NA	aa7309ef-9ca0-4e40-927e-506eaefa4558	TCGA-HT-8010	released	FALSE	Primary Tumor	Not Reported	Not Reported	Not Reported	NA	NA	0.4	ec4dae3c-9d46-48cb-9201-a8199139986f	0.3	1.3	No	9450/3	0		not reported	Cerebrum	50	23680	Oligodendroglioma, NOS	not reported	9a7f0d41-aa6b-5893-89e7-0a42b9c6275d	no	2011	C71.0	Cerebrum	No	not reported	not reported	Not Reported	061a817d-076f-5171-b2c2-f92da31f5c18	white	female	hispanic or latino	Alive	64	-23680	1947	e688f9b1-c253-58fd-bf8c-bc24c37eeab9
TCGA-RY-A83Y-01A-11R-A36H-07	TCGA-RY-A83Y	TCGA-RY-A83Y-01A	TP	Primary solid Tumor	TCGA-RY-A83Y-01A	01	false	84e6e626-36d6-45c9-bb95-3d336ef95aae	TCGA-RY-A83Y	released	FALSE	Primary Tumor	Not Reported	Not Reported	Not Reported	485	150	NA	EEC58176-5007-4A8F-9BBB-ABE5B1D13772	NA	NA	No	9450/3	0		not reported	Cerebrum	166	16470	Oligodendroglioma, NOS	not reported	f1256f3e-2f3f-5ea6-805f-6fc9be900397	no	2012	C71.0	Cerebrum	No	not reported	not reported	Not Reported	e5bb4cee-6a79-5b75-af2f-0c07c761378d	white	male	not hispanic or latino	Alive	45	-16470	1967	c18bad61-9084-5f03-9ce6-fe653a10ad0c
TCGA-TQ-A7RK-01A-11R-A33Z-07	TCGA-TQ-A7RK	TCGA-TQ-A7RK-01A	TP	Primary solid Tumor	TCGA-TQ-A7RK-01A	01	false	5793003f-e131-4259-91cb-be9b65b0e523	TCGA-TQ-A7RK	released	FALSE	Primary Tumor	Not Reported	Not Reported	Not Reported	1057	330	NA	740E07A6-7579-4967-827C-7DC0D56EFF98	NA	NA	No	9450/3	0		not reported	Cerebrum	1341	10742	Oligodendroglioma, NOS	not reported	53c3462f-21cf-5e51-a578-53b8ccd41b12	no	2010	C71.0	Cerebrum	No	not reported	not reported	Not Reported	17939f73-76d6-582c-a888-81e9f9dc89c3	white	male	hispanic or latino	Alive	29	-10742	1981	1ab2adbe-c25b-53a0-9a77-20291290632e
TCGA-S9-A6U9-01A-11R-A32Q-07	TCGA-S9-A6U9	TCGA-S9-A6U9-01A	TP	Primary solid Tumor	TCGA-S9-A6U9-01A	01	false	c97e86ce-abec-4129-97c5-94dee65e1311	TCGA-S9-A6U9	released	FALSE	Primary Tumor	Not Reported	Not Reported	Not Reported	2706	160	NA	3F2EBA7C-1491-4995-9AE4-CE0875950F1E	NA	NA	No	9401/3	0		not reported	Cerebrum	2918	13460	Astrocytoma, anaplastic	not reported	f3cd7529-db2f-56f3-bb06-0cdaabf1a775	no	2006	C71.0	Cerebrum	No	not reported	not reported	Not Reported	db5eee55-1ef2-52d9-a0e5-eabe2e26a1bf	white	male	not hispanic or latino	Alive	36	-13460	1970	d6d720d7-2c4f-53fa-b4e2-cef8dfd7517b
TCGA-DU-7006-01A-11R-2027-07	TCGA-DU-7006	TCGA-DU-7006-01A	TP	Primary solid Tumor	TCGA-DU-7006-01A	01	NA	21e471e0-6b87-4d98-a7e0-de0f34598460	TCGA-DU-7006	released	FALSE	Primary Tumor	Not Reported	Not Reported	Not Reported	NA	NA	0.8	1341bbae-b2bf-43fb-be7e-c49cfd28fbb2	0.4	1	No	9401/3	0		not reported	Cerebrum	NA	21990	Astrocytoma, anaplastic	not reported	dfe2b367-d45a-5d63-8093-7745f9d1a53c	no	1995	C71.0	Cerebrum	No	not reported	not reported	Not Reported	c481eb0a-2bc6-543d-b220-0a2b8627439f	white	female	not hispanic or latino	Dead	60	-21990	1935	eda1df2a-e24e-5a8f-96af-888321797045
TCGA-VW-A7QS-01A-12R-A33Z-07	TCGA-VW-A7QS	TCGA-VW-A7QS-01A	TP	Primary solid Tumor	TCGA-VW-A7QS-01A	01	true	aa7bd44d-53de-4f4a-8a4b-7cd16026279b	TCGA-VW-A7QS	released	FALSE	Primary Tumor	Not Reported	Not Reported	Not Reported	805	260	NA	47DD727D-85CE-4CBC-8FE6-7003BF110D4A	NA	NA	No	9451/3	0		not reported	Cerebrum	706	12820	Oligodendroglioma, anaplastic	not reported	6e74b13d-0ae7-5dda-868b-9746adfc8ece	no	2011	C71.0	Cerebrum	No	not reported	not reported	Not Reported	73c6398e-1cc7-56ef-b990-1bdde3af381a	asian	female	not hispanic or latino	Alive	35	-12820	1976	176e85cf-09ad-5815-8d85-14d882cfe6b6
TCGA-DU-A76K-01A-11R-A33Z-07	TCGA-DU-A76K	TCGA-DU-A76K-01A	TP	Primary solid Tumor	TCGA-DU-A76K-01A	01	false	1bf24e0a-a18b-412a-96c5-d23a1ed60327	TCGA-DU-A76K	released	FALSE	Primary Tumor	Not Reported	Not Reported	Not Reported	5192	340	NA	E30A6271-8007-4457-A48E-87EFAD8871D0	NA	NA	No	9450/3	0		not reported	Cerebrum	NA	31776	Oligodendroglioma, NOS	not reported	4abfda86-7837-5940-a95a-4d742dd5b458	no	1999	C71.0	Cerebrum	No	not reported	not reported	Not Reported	7a81c158-f595-533e-8f2f-df763958d349	white	male	not hispanic or latino	Dead	87	-31776	1912	2226877f-adfa-5764-9347-1c3aed9fedcb
TCGA-DB-A4XF-01A-11R-A27Q-07	TCGA-DB-A4XF	TCGA-DB-A4XF-01A	TP	Primary solid Tumor	TCGA-DB-A4XF-01A	01	true	f39a5f9d-0747-44af-8575-d86361fc04ba	TCGA-DB-A4XF	released	FALSE	Primary Tumor	Not Reported	Not Reported	Not Reported	456	300	NA	E9D4CC67-D5FC-4E81-91EB-869D93114475	NA	NA	No	9401/3	0		not reported	Frontal lobe	1021	15066	Astrocytoma, anaplastic	not reported	f51882a6-1178-5d90-915a-8a1cf4209da9	no	2011	C71.1	Frontal lobe	No	not reported	not reported	Not Reported	aa0d1a69-8405-556f-b9ee-173c76926f93	white	female	not hispanic or latino	Alive	41	-15066	1970	56611e65-16d2-52e4-8cbe-187c14a93935
TCGA-FG-7634-01A-11R-2090-07	TCGA-FG-7634	TCGA-FG-7634-01A	TP	Primary solid Tumor	TCGA-FG-7634-01A	01	NA	c61dc6ef-03d0-4bc2-a847-6b600e00f1af	TCGA-FG-7634	released	FALSE	Primary Tumor	Not Reported	Not Reported	Not Reported	NA	NA	0.9	b6184ded-a667-44ea-a0d3-32ec6df38516	0.6	1	No	9450/3	0		not reported	Cerebrum	467	10476	Oligodendroglioma, NOS	not reported	38dd7003-25ed-5cca-92a2-a4262ada791b	no	2008	C71.0	Cerebrum	No	not reported	not reported	Not Reported	d1e862c5-7e45-53b5-b60c-63db971823a6	white	male	not hispanic or latino	Alive	28	-10476	1980	d80576da-4fa0-5061-8d69-aeefdb529a97
TCGA-S9-A6TX-01A-21R-A32Q-07	TCGA-S9-A6TX	TCGA-S9-A6TX-01A	TP	Primary solid Tumor	TCGA-S9-A6TX-01A	01	false	c601bfcc-aab2-4a98-ba25-df3afad97147	TCGA-S9-A6TX	released	FALSE	Primary Tumor	Not Reported	Not Reported	Not Reported	776	150	NA	B2F18877-6F79-40BE-8F35-38713A54DD58	NA	NA	No	9451/3	0		not reported	Cerebrum	1245	17025	Oligodendroglioma, anaplastic	not reported	5e6dcebf-89ca-5084-9a25-2cbaea9eacfc	no	2011	C71.0	Cerebrum	No	not reported	not reported	Not Reported	d622c9ae-6842-58e5-903d-53f36e7129c7	white	male	not hispanic or latino	Alive	46	-17025	1965	2c1b1bcb-0da6-5471-8930-c9fcc5add7db
TCGA-VM-A8CH-01A-12R-A36H-07	TCGA-VM-A8CH	TCGA-VM-A8CH-01A	TP	Primary solid Tumor	TCGA-VM-A8CH-01A	01	false	e56f0f34-9ee0-492c-9bbe-ebd31468d808	TCGA-VM-A8CH	released	FALSE	Primary Tumor	Not Reported	Not Reported	Not Reported	300	110	NA	A289AB8D-8051-48E9-91FE-0420ED724E93	NA	NA	No	9400/3	0		not reported	Cerebrum	714	9005	Astrocytoma, NOS	not reported	ecb7f5d3-6513-5b34-9347-d798cedadd0a	no	2013	C71.0	Cerebrum	No	not reported	not reported	Not Reported	c3a7a9c5-5465-586f-a6a0-0c77d84692db	white	female	not reported	Alive	24	-9005	1989	2a4085d0-5851-524d-bcf5-d8727f5da796
TCGA-E1-A7YI-01A-11R-A34F-07	TCGA-E1-A7YI	TCGA-E1-A7YI-01A	TP	Primary solid Tumor	TCGA-E1-A7YI-01A	01	true	ecb00b0b-61b8-4ce1-ae3c-0919bbbf5edf	TCGA-E1-A7YI	released	FALSE	Primary Tumor	Not Reported	Not Reported	Not Reported	2022	330	NA	17841D2A-99A8-4F1D-900B-70F6324591DC	NA	NA	No	9401/3	0		not reported	Cerebrum	NA	12229	Astrocytoma, anaplastic	not reported	a8c16323-67c2-5a68-b7c0-369a6b92c4ef	no	2008	C71.0	Cerebrum	No	not reported	not reported	Not Reported	be5d6962-34a2-5f01-a44e-2e67a8707a5d	white	female	not hispanic or latino	Dead	33	-12229	1975	bb3b62f3-82bc-54a8-a545-9cf9e2c08791
TCGA-RY-A845-01A-11R-A36H-07	TCGA-RY-A845	TCGA-RY-A845-01A	TP	Primary solid Tumor	TCGA-RY-A845-01A	01	false	27b43551-4d86-4113-8fb0-3a20abed5a1a	TCGA-RY-A845	released	FALSE	Primary Tumor	Not Reported	Not Reported	Not Reported	193	250	NA	E4FBBEC7-8717-4D7D-B390-0BB242D05C2C	NA	NA	No	9382/3	0		not reported	Cerebrum	596	14617	Mixed glioma	not reported	cbf0dbb0-8f9c-549d-b766-23bf00479cc7	no	2013	C71.0	Cerebrum	No	not reported	not reported	Not Reported	08610217-3a52-5457-80ee-eaf553ae988b	white	female	not hispanic or latino	Alive	40	-14617	1973	ddc8f128-dabd-54d3-acab-d5ea2b84c2ed
TCGA-HT-7854-01A-11R-2256-07	TCGA-HT-7854	TCGA-HT-7854-01A	TP	Primary solid Tumor	TCGA-HT-7854-01A	01	NA	50ed72f4-6fd5-4c63-8fd7-5147d11bb649	TCGA-HT-7854	released	FALSE	Primary Tumor	Not Reported	Not Reported	Not Reported	NA	NA	1.1	abff42e8-3d5d-438c-91a8-6ddca2225169	0.6	1.5	No	9400/3	0		not reported	Cerebrum	1201	22738	Astrocytoma, NOS	not reported	44b08882-e41e-5675-a0dc-52845405df9a	no	2010	C71.0	Cerebrum	No	not reported	not reported	Not Reported	aa95ef91-e4c0-5ad5-8059-3d428a3d9915	white	male	not hispanic or latino	Alive	62	-22738	1948	ced0d7ff-89fd-5b72-a4d6-b4bb8c5f9923
TCGA-E1-5318-01A-01R-1470-07	TCGA-E1-5318	TCGA-E1-5318-01A	TP	Primary solid Tumor	TCGA-E1-5318-01A	01	NA	edc32a96-f912-4348-80d4-72d08129db53	TCGA-E1-5318	released	FALSE	Primary Tumor	Not Reported	Not Reported	Not Reported	NA	NA	0.5	9a5db4fd-190b-448c-a22a-1b599b9007c5	0.2	0.7	No	9450/3	0		not reported	Brain, NOS	2379	15372	Oligodendroglioma, NOS	not reported	3b17ea3c-1305-5393-bb25-0eaaa148c6e7	no	1997	C71.9	Brain, NOS	No	not reported	not reported	Not Reported	35e1376e-7640-5644-80b8-1836336eb47e	white	female	not hispanic or latino	Dead	42	-15372	1955	f81f863c-b4e2-5c6f-8fb9-7bffd747f1a9
TCGA-QH-A6XA-01A-12R-A32Q-07	TCGA-QH-A6XA	TCGA-QH-A6XA-01A	TP	Primary solid Tumor	TCGA-QH-A6XA-01A	01	false	e088b85b-3ef2-4105-9e13-06166e782b8e	TCGA-QH-A6XA	released	FALSE	Primary Tumor	Not Reported	Not Reported	Not Reported	19	230	NA	9B2B37D4-EF00-4EC5-A549-FADFA7B45BD0	NA	NA	No	9382/3	0		not reported	Cerebrum	502	8508	Mixed glioma	not reported	f7080e21-22a0-5cf5-a0c9-c2c5810d7d66	no	2013	C71.0	Cerebrum	No	not reported	not reported	Not Reported	17d69757-a4bd-5a1c-af2f-ce7cade0ed23	white	female	not hispanic or latino	Alive	23	-8508	1990	c82f0024-3f3d-5edf-8c24-ad9722bf4c1a
TCGA-HW-8322-01A-11R-2404-07	TCGA-HW-8322	TCGA-HW-8322-01A	TP	Primary solid Tumor	TCGA-HW-8322-01A	01	NA	a434ea0f-8e75-4ec7-991c-1f029955a159	TCGA-HW-8322	released	FALSE	Primary Tumor	Not Reported	Not Reported	Not Reported	NA	NA	0.9	43aea5c8-29ec-4f1e-b948-101b645b4cf1	0.5	1.5	No	9450/3	0		not reported	Cerebrum	758	14548	Oligodendroglioma, NOS	not reported	4acbc5af-0a90-5b09-bd55-15dd2431c91c	no	2012	C71.0	Cerebrum	No	not reported	not reported	Not Reported	8f2ac4b0-5356-57ca-b488-1b28ed411063	white	male	not hispanic or latino	Alive	39	-14548	1973	a408565e-541b-5595-b922-b6735a9384f9
TCGA-DB-A64S-01A-11R-A29R-07	TCGA-DB-A64S	TCGA-DB-A64S-01A	TP	Primary solid Tumor	TCGA-DB-A64S-01A	01	true	c8ba5f2a-be53-4b7f-a06c-5c9d6d0d960c	TCGA-DB-A64S	released	FALSE	Primary Tumor	Not Reported	Not Reported	Not Reported	352	220	NA	31AB0B8C-9300-4508-B653-CB898986E68F	NA	NA	No	9382/3	0		not reported	Cerebrum	835	7389	Mixed glioma	not reported	6eab97ba-3e6a-504f-8060-673cffb64c52	no	2012	C71.0	Cerebrum	No	not reported	not reported	Not Reported	f9950832-71a2-5619-9bec-534e2bd51130	white	male	not hispanic or latino	Alive	20	-7389	1992	1e583aea-1d5e-5981-a1d5-8591c6cdbc5a
TCGA-S9-A6TU-01A-12R-A32Q-07	TCGA-S9-A6TU	TCGA-S9-A6TU-01A	TP	Primary solid Tumor	TCGA-S9-A6TU-01A	01	false	5f0038df-de1c-4c7b-b7cf-544d7c2eae26	TCGA-S9-A6TU	released	FALSE	Primary Tumor	Not Reported	Not Reported	Not Reported	2301	170	NA	8CD1578E-88C2-4328-97B8-C3DD437C15A1	NA	NA	No	9400/3	0		not reported	Cerebrum	2650	14108	Astrocytoma, NOS	not reported	dda0cb48-ca72-56b8-8c31-e9b0334a6a41	no	2007	C71.0	Cerebrum	No	not reported	not reported	Not Reported	9ee6b4ae-d762-5aa6-a06c-2fdf8acf597e	white	male	not hispanic or latino	Alive	38	-14108	1969	1ce7684a-78b1-5ff0-9468-d7749c9c9c12
TCGA-S9-A6U5-01A-12R-A33Z-07	TCGA-S9-A6U5	TCGA-S9-A6U5-01A	TP	Primary solid Tumor	TCGA-S9-A6U5-01A	01	false	24332cd7-3a92-4ce3-b7c0-97f42041dfb9	TCGA-S9-A6U5	released	FALSE	Primary Tumor	Not Reported	Not Reported	Not Reported	636	130	NA	0A1B0FCA-6B68-4BA3-946D-0B05A99ABEC4	NA	NA	No	9400/3	0		not reported	Cerebrum	992	12417	Astrocytoma, NOS	not reported	08d72d98-8a15-5ddc-a171-027da577a011	no	2011	C71.0	Cerebrum	No	not reported	not reported	Not Reported	b4274855-d0cd-5f07-b01b-78a62c1c406e	white	male	not hispanic or latino	Alive	33	-12417	1978	abe8a010-e29b-513b-92cb-71a2ed0bf981
TCGA-FG-5964-01A-11R-1708-07	TCGA-FG-5964	TCGA-FG-5964-01A	TP	Primary solid Tumor	TCGA-FG-5964-01A	01	NA	7bbfbdd1-4cb9-479c-8152-924d79e112f2	TCGA-FG-5964	released	FALSE	Primary Tumor	Not Reported	Not Reported	Not Reported	NA	NA	0.7	bcaff494-0ef3-42b0-8d93-54d6a8598397	0.6	0.7	No	9450/3	0		not reported	Cerebrum	1588	22735	Oligodendroglioma, NOS	not reported	be1a1afa-75a1-5a22-aa5a-b1b34e36ea8a	no	2010	C71.0	Cerebrum	No	not reported	not reported	Not Reported	5c9abb65-b98d-55bd-bc85-0f7aa0e053f3	white	male	not hispanic or latino	Alive	62	-22735	1948	5c1bed32-3319-5254-90be-6d58d3c44993
TCGA-E1-A7YY-01A-11R-A34R-07	TCGA-E1-A7YY	TCGA-E1-A7YY-01A	TP	Primary solid Tumor	TCGA-E1-A7YY-01A	01	true	4c53f691-203d-43ff-b457-a42e36e0e1ef	TCGA-E1-A7YY	released	FALSE	Primary Tumor	Not Reported	Not Reported	Not Reported	5621	140	NA	EBCF38D8-E69D-4F12-B7F5-29578E560B44	NA	NA	No	9450/3	0		not reported	Cerebrum	NA	9867	Oligodendroglioma, NOS	not reported	e8e1702f-0837-5691-a781-954a7e2a2784	no	1998	C71.0	Cerebrum	No	not reported	not reported	Not Reported	d6818f59-38fa-598d-bc0c-382caed02463	white	female	not hispanic or latino	Dead	27	-9867	1971	0d100a29-77c0-57eb-95cc-4d8126b93589
TCGA-QH-A6CU-01A-11R-A31N-07	TCGA-QH-A6CU	TCGA-QH-A6CU-01A	TP	Primary solid Tumor	TCGA-QH-A6CU-01A	01	false	842df84d-da05-4aa5-91a4-c6893eca2082	TCGA-QH-A6CU	released	FALSE	Primary Tumor	Not Reported	Not Reported	Not Reported	59	470	NA	F87EBF56-A3DC-4790-98AB-1B93FB917CAC	NA	NA	No	9451/3	0		not reported	Cerebrum	451	19149	Oligodendroglioma, anaplastic	not reported	65dfa780-27c2-53e8-8112-df7ef3f6cf13	no	2013	C71.0	Cerebrum	No	not reported	not reported	Not Reported	4acca023-0db2-5426-bf14-61e3df8bf0da	white	female	not hispanic or latino	Alive	52	-19149	1961	7edde49c-8128-5f84-859d-e64ddd76d07b
TCGA-DH-A669-01A-12R-A31N-07	TCGA-DH-A669	TCGA-DH-A669-01A	TP	Primary solid Tumor	TCGA-DH-A669-01A	01	false	78a57936-140f-4593-9bf4-30b850247fab	TCGA-DH-A669	released	FALSE	Primary Tumor	Not Reported	Not Reported	Not Reported	2274	80	NA	4CE3DBDD-6A16-46B2-A8AA-80A0D8702116	NA	NA	No	9451/3	0		not reported	Cerebrum	NA	25809	Oligodendroglioma, anaplastic	not reported	c701f1e9-9043-5154-8b99-e09aa4b6828f	no	2007	C71.0	Cerebrum	No	not reported	not reported	Not Reported	4bc9c99d-3052-5980-9408-9bca48126663	white	male	not hispanic or latino	Dead	70	-25809	1937	315d8775-88b8-56f5-b883-326a543291aa
TCGA-RY-A840-01A-11R-A36H-07	TCGA-RY-A840	TCGA-RY-A840-01A	TP	Primary solid Tumor	TCGA-RY-A840-01A	01	false	18af29c3-f892-40a1-86ae-7780a47974c5	TCGA-RY-A840	released	FALSE	Primary Tumor	Not Reported	Not Reported	Not Reported	444	60	NA	D0ABD0C6-7F14-4CC3-9B44-0566D3384727	NA	NA	No	9451/3	0		not reported	Cerebrum	854	17501	Oligodendroglioma, anaplastic	not reported	8c7d060e-65dd-5e36-b068-c119d39b13cb	no	2012	C71.0	Cerebrum	No	not reported	not reported	Not Reported	847592c9-910b-5f99-af45-11bffed25cc4	not reported	male	not reported	Alive	47	-17501	1965	9d3e1f9b-fbc2-5326-99c0-9f4f4b1b82bb
TCGA-DB-A4XG-01A-11R-A27Q-07	TCGA-DB-A4XG	TCGA-DB-A4XG-01A	TP	Primary solid Tumor	TCGA-DB-A4XG-01A	01	true	ee5ea088-6794-4217-ac8d-9ff0366214e1	TCGA-DB-A4XG	released	FALSE	Primary Tumor	Not Reported	Not Reported	Not Reported	2137	210	NA	A0776539-C1FE-4798-9F65-F807B3414E7C	NA	NA	No	9451/3	0		not reported	Frontal lobe	2219	12550	Oligodendroglioma, anaplastic	not reported	4acb8d16-0cea-5085-9711-22296001ecc9	no	2006	C71.1	Frontal lobe	No	not reported	not reported	Not Reported	16fb3574-9643-5f85-852b-b63a3cf1429d	white	male	not hispanic or latino	Alive	34	-12550	1972	8183b585-b3af-577e-b7d6-6ed69c74db6d
TCGA-RY-A83X-01A-11R-A36H-07	TCGA-RY-A83X	TCGA-RY-A83X-01A	TP	Primary solid Tumor	TCGA-RY-A83X-01A	01	false	5c88e117-ac37-49a9-a3d9-a1059b6a3671	TCGA-RY-A83X	released	FALSE	Primary Tumor	Not Reported	Not Reported	Not Reported	486	130	NA	0964A173-152D-4C42-BBBC-19AFB12DC8E6	NA	NA	No	9450/3	0		not reported	Cerebrum	939	16911	Oligodendroglioma, NOS	not reported	f216443a-99e9-5f83-8d9c-e95d9e8c4708	no	2012	C71.0	Cerebrum	No	not reported	not reported	Not Reported	d66bf395-f5cc-5600-9413-cbaf85d75b46	white	female	not hispanic or latino	Alive	46	-16911	1966	276ede2e-7364-5b78-a77a-547a8c264e51
TCGA-P5-A5F0-01A-11R-A28M-07	TCGA-P5-A5F0	TCGA-P5-A5F0-01A	TP	Primary solid Tumor	TCGA-P5-A5F0-01A	01	true	bc45dd63-bb3a-474b-9ce9-ee9d7bd3c2c2	TCGA-P5-A5F0	released	FALSE	Primary Tumor	Not Reported	Not Reported	Not Reported	62	110	NA	6E1C12F5-85C4-4A43-8F05-F08A774CC9E4	NA	NA	No	9450/3	0		not reported	Brain, NOS	287	12157	Oligodendroglioma, NOS	not reported	83ad82df-2455-57d7-a39e-651bb2b3fc62	no	2012	C71.9	Brain, NOS	No	not reported	not reported	Not Reported	b1b7279a-ac64-5061-befc-179b9e6ed6e7	white	male	not hispanic or latino	Alive	33	-12157	1979	d5d4b4eb-2a69-5ec7-880b-4a3454302693
TCGA-HT-8108-01A-11R-2404-07	TCGA-HT-8108	TCGA-HT-8108-01A	TP	Primary solid Tumor	TCGA-HT-8108-01A	01	NA	2666ea61-ba63-4fbb-9c8f-b37f04a482ae	TCGA-HT-8108	released	FALSE	Primary Tumor	Not Reported	Not Reported	Not Reported	NA	NA	0.6	8e2e0a3b-afd5-4077-b95f-ddc7014c08cb	0.3	0.7	No	9450/3	0		not reported	Cerebrum	76	9539	Oligodendroglioma, NOS	not reported	7619f026-b326-5dce-affd-50ecb15c78eb	no	2011	C71.0	Cerebrum	No	not reported	not reported	Not Reported	fbbe11a1-922f-55cc-bf67-d1721f9634a3	white	female	not hispanic or latino	Alive	26	-9539	1985	51c72af2-3356-5787-a835-e39d8f0e5f24
TCGA-DU-A76R-01A-11R-A32Q-07	TCGA-DU-A76R	TCGA-DU-A76R-01A	TP	Primary solid Tumor	TCGA-DU-A76R-01A	01	false	5d94edfe-cda1-4dd3-82cf-8664faeab01b	TCGA-DU-A76R	released	FALSE	Primary Tumor	Not Reported	Not Reported	Not Reported	2739	250	NA	7D334156-3FCB-4C90-AD99-60778721193D	NA	NA	No	9451/3	0		not reported	Cerebrum	NA	18939	Oligodendroglioma, anaplastic	not reported	e270420a-4930-501b-a163-820f1ed9879f	no	2006	C71.0	Cerebrum	No	not reported	not reported	Not Reported	8a953b68-45d4-548d-938b-4b44e99f81fb	white	male	not hispanic or latino	Dead	51	-18939	1955	2d248061-8d6c-52cc-9cb2-fb2eaa179329
TCGA-TM-A84C-01A-11R-A36H-07	TCGA-TM-A84C	TCGA-TM-A84C-01A	TP	Primary solid Tumor	TCGA-TM-A84C-01A	01	false	8b558af1-2b40-4fcb-9c65-c91a897afc85	TCGA-TM-A84C	released	FALSE	Primary Tumor	Not Reported	Not Reported	Not Reported	459	80	NA	506E57F2-58E8-44D0-BEBC-CA06F874ABFD	NA	NA	No	9400/3	0		not reported	Cerebrum	459	11849	Astrocytoma, NOS	not reported	7ad3d9b6-843e-563c-b65a-78fccdd7c441	no	2012	C71.0	Cerebrum	No	not reported	not reported	Not Reported	18e80900-945a-50f7-aed5-64a42eee8549	white	male	not hispanic or latino	Dead	32	-11849	1980	72a326dd-27f4-570e-9fea-b14b1beefeb9
TCGA-FG-A87N-01A-11R-A36H-07	TCGA-FG-A87N	TCGA-FG-A87N-01A	TP	Primary solid Tumor	TCGA-FG-A87N-01A	01	true	5dd79dbd-72f5-4da1-952c-ceedef212259	TCGA-FG-A87N	released	FALSE	Primary Tumor	Not Reported	Not Reported	Not Reported	113	130	NA	061C4D2D-340B-4F59-9B6F-C552E4BF75C6	NA	NA	No	9401/3	0		not reported	Cerebrum	567	13606	Astrocytoma, anaplastic	not reported	1f3fcb18-1568-560b-b845-1c8d0068f9c6	yes	2013	C71.0	Cerebrum	No	not reported	not reported	Not Reported	72a760f1-ef04-5312-818c-5fa48091bb55	asian	female	not hispanic or latino	Alive	37	-13606	1976	eb8b7a79-8f3e-501f-8614-b7a9cc428006
TCGA-E1-5302-01A-01R-1470-07	TCGA-E1-5302	TCGA-E1-5302-01A	TP	Primary solid Tumor	TCGA-E1-5302-01A	01	NA	1e50d5d4-2602-4da0-8c8b-1e8d6380a71d	TCGA-E1-5302	released	FALSE	Primary Tumor	Not Reported	Not Reported	Not Reported	NA	NA	0.7	cd1ef6bc-41bf-4b2c-80dc-ad9c7169f4c3	0.3	1.1	No	9401/3	0		not reported	Brain, NOS	NA	15230	Astrocytoma, anaplastic	not reported	262a76c3-4ca9-5741-a683-d32c7e6ea241	no	1998	C71.9	Brain, NOS	No	not reported	not reported	Not Reported	34614a4b-b506-541e-9f0c-9e446d58e676	white	male	not hispanic or latino	Dead	41	-15230	1957	527200ce-947a-5de0-bd01-46458aa657c0
TCGA-S9-A6U6-01A-12R-A33Z-07	TCGA-S9-A6U6	TCGA-S9-A6U6-01A	TP	Primary solid Tumor	TCGA-S9-A6U6-01A	01	false	29536379-befa-43b2-9e9f-acb71a18a7aa	TCGA-S9-A6U6	released	FALSE	Primary Tumor	Not Reported	Not Reported	Not Reported	382	170	NA	741221A4-D7C5-45F8-9D69-8FDD835D019A	NA	NA	No	9401/3	0		not reported	Cerebrum	1069	10253	Astrocytoma, anaplastic	not reported	986f1d50-3c8f-57d1-96fa-dba0b9e60608	no	2012	C71.0	Cerebrum	No	not reported	not reported	Not Reported	362e4011-13d0-5b81-bb4d-b8ae6f1d4782	white	male	not hispanic or latino	Alive	28	-10253	1984	ebb00de4-e1ae-5839-9f6e-22a557a983c8
TCGA-DB-A75P-01A-11R-A32Q-07	TCGA-DB-A75P	TCGA-DB-A75P-01A	TP	Primary solid Tumor	TCGA-DB-A75P-01A	01	true	1c24aec0-3a31-48bf-b41e-5fbdc53faee1	TCGA-DB-A75P	released	FALSE	Primary Tumor	Not Reported	Not Reported	Not Reported	163	190	NA	6CD48114-C318-4450-AADD-62E3CE7ED427	NA	NA	No	9400/3	0		not reported	Cerebrum	492	9413	Astrocytoma, NOS	not reported	86bbb124-e16a-5215-8283-c526f6fd2c8a	no	2013	C71.0	Cerebrum	No	not reported	not reported	Not Reported	3125b839-0b5d-5402-bd8f-0df56c6e9454	not reported	female	not reported	Alive	25	-9413	1988	6d6c3196-6da8-53f0-a9ec-c2bb05a789c1
TCGA-HW-A5KK-01A-11R-A27Q-07	TCGA-HW-A5KK	TCGA-HW-A5KK-01A	TP	Primary solid Tumor	TCGA-HW-A5KK-01A	01	true	66c2aa25-7d21-4ac9-b912-ec02f586e497	TCGA-HW-A5KK	released	FALSE	Primary Tumor	Not Reported	Not Reported	Not Reported	171	360	NA	3F8E4F24-CEB2-4B96-B251-DC0C2B8A6205	NA	NA	No	9401/3	0		not reported	Cerebrum	240	23484	Astrocytoma, anaplastic	not reported	1c86f69e-9528-514f-b290-689e282988be	no	2012	C71.0	Cerebrum	No	not reported	not reported	Not Reported	03bb6ff4-50a1-5999-a275-41bd2d7cfa1a	white	male	not reported	Dead	64	-23484	1948	619298e2-5519-5b34-a9ef-c62e14618837
TCGA-E1-A7Z6-01A-11R-A34R-07	TCGA-E1-A7Z6	TCGA-E1-A7Z6-01A	TP	Primary solid Tumor	TCGA-E1-A7Z6-01A	01	true	ea584b75-e970-4a0b-97c4-8a83333ca650	TCGA-E1-A7Z6	released	FALSE	Primary Tumor	Not Reported	Not Reported	Not Reported	1588	160	NA	096B03E5-82A9-41E6-BC6D-CA25D748EBDC	NA	NA	No	9400/3	0		not reported	Cerebrum	NA	14985	Astrocytoma, NOS	not reported	4c7b423e-65d5-5697-81ed-c34f9a3e522f	no	2009	C71.0	Cerebrum	No	not reported	not reported	Not Reported	1ffb3333-df17-5036-a8c5-bcbe61ea44bc	white	female	not hispanic or latino	Dead	41	-14985	1968	9e5e9905-d9ad-5188-83ec-cb695cdc8893
TCGA-DU-6405-01A-11R-1708-07	TCGA-DU-6405	TCGA-DU-6405-01A	TP	Primary solid Tumor	TCGA-DU-6405-01A	01	NA	54bff4f3-312d-4e1a-8327-f08f5a270eac	TCGA-DU-6405	released	FALSE	Primary Tumor	Not Reported	Not Reported	Not Reported	NA	NA	1	5a26ce1c-d97c-4123-a573-a1f4ef1a6fea	0.6	1	No	9401/3	0		not reported	Cerebrum	NA	18686	Astrocytoma, anaplastic	not reported	625001db-c6f4-5691-b034-d85e9f919ac6	no	2000	C71.0	Cerebrum	No	not reported	not reported	Not Reported	c6b40935-19f2-56e0-a29f-6e1fbdc04ca2	white	female	not hispanic or latino	Dead	51	-18686	1949	b437d66c-01ce-583c-8b69-b8e7112d4f84
TCGA-CS-6666-01A-11R-1896-07	TCGA-CS-6666	TCGA-CS-6666-01A	TP	Primary solid Tumor	TCGA-CS-6666-01A	01	NA	e5cd51b3-8756-45dd-b6b2-332ac000e758	TCGA-CS-6666	released	FALSE	Primary Tumor	Not Reported	Not Reported	Not Reported	NA	NA	0.9	9bc50bcf-b22b-4516-b8a9-aec943756116	0.4	1.8	No	9401/3	0		not reported	Brain, NOS	1428	8340	Astrocytoma, anaplastic	not reported	5b5bebbb-3dcc-50ba-aaf6-e720e2abd9fc	no	2010	C71.9	Brain, NOS	No	not reported	not reported	Not Reported	b01c1131-e811-58a2-af7f-3fb2d532aeec	white	male	not hispanic or latino	Alive	22	-8340	1988	64fad2b8-826d-5286-afd7-26d777487a18
TCGA-HT-8111-01A-11R-2404-07	TCGA-HT-8111	TCGA-HT-8111-01A	TP	Primary solid Tumor	TCGA-HT-8111-01A	01	NA	9d366c0c-11a4-4464-9b5b-8f87c6acc418	TCGA-HT-8111	released	FALSE	Primary Tumor	Not Reported	Not Reported	Not Reported	NA	NA	0.9	9de92ba0-f9d6-4f7b-8a92-548082b49288	0.9	2.2	No	9382/3	0		not reported	Cerebrum	7	11810	Mixed glioma	not reported	1678bafb-291f-5d32-b4be-40aa5d7cc9f6	no	2011	C71.0	Cerebrum	No	not reported	not reported	Not Reported	79121ae1-0e7c-5e42-8879-77b0bcae877f	white	male	not hispanic or latino	Alive	32	-11810	1979	067ba42d-b550-56e9-a8d7-153cc1bea7ee
TCGA-HT-8012-01A-11R-2403-07	TCGA-HT-8012	TCGA-HT-8012-01A	TP	Primary solid Tumor	TCGA-HT-8012-01A	01	NA	0ac91a89-31ef-46cc-b572-57a5af1e665e	TCGA-HT-8012	released	FALSE	Primary Tumor	Not Reported	Not Reported	Not Reported	NA	NA	0.8	d968744b-5830-4320-9143-58e4c4cb90a4	0.6	1.3	No	9450/3	0		not reported	Cerebrum	286	11295	Oligodendroglioma, NOS	not reported	7cd353f6-1938-5fcb-8cc1-34f5ef946b19	no	2010	C71.0	Cerebrum	No	not reported	not reported	Not Reported	5d3f631c-38dd-58d2-8e13-acfd3279c13a	white	female	not hispanic or latino	Alive	30	-11295	1980	71ce7dce-6a55-5d28-b623-91e731290caa
TCGA-S9-A7QY-01A-11R-A34F-07	TCGA-S9-A7QY	TCGA-S9-A7QY-01A	TP	Primary solid Tumor	TCGA-S9-A7QY-01A	01	false	f1db3050-fc83-476d-b865-8bae3e151172	TCGA-S9-A7QY	released	FALSE	Primary Tumor	Not Reported	Not Reported	Not Reported	560	60	NA	7833FCD6-2858-4428-9E9C-A8AEA10F42F8	NA	NA	No	9382/3	0		not reported	Cerebrum	863	12853	Mixed glioma	not reported	b82d770d-caf9-5420-bcc1-3ab57dbdaf9c	no	2012	C71.0	Cerebrum	No	not reported	not reported	Not Reported	50e0e493-56bb-5b41-9c55-0f478f2fd115	white	female	not hispanic or latino	Alive	35	-12853	1977	118c610e-9ebd-5bfe-a91a-c20908c21fe1
TCGA-DB-5276-01A-01R-1470-07	TCGA-DB-5276	TCGA-DB-5276-01A	TP	Primary solid Tumor	TCGA-DB-5276-01A	01	NA	11cb167f-cd54-409f-bfea-511e620c96fc	TCGA-DB-5276	released	FALSE	Primary Tumor	Not Reported	Not Reported	Not Reported	NA	NA	1.3	b1f076d6-2b5c-43b9-8240-973c74ebf958	0.4	1.4	No	9382/3	0		not reported	Cerebrum	2218	11738	Mixed glioma	not reported	d8ff4c98-fccf-5307-8284-a79709d9850f	no	2007	C71.0	Cerebrum	No	not reported	not reported	Not Reported	f2ea5293-6c64-5d70-9d7a-32c2ea927d19	white	male	not hispanic or latino	Alive	32	-11738	1975	476c31f6-53a6-55d5-ab6b-0640795720bc
TCGA-HT-8113-01A-11R-2404-07	TCGA-HT-8113	TCGA-HT-8113-01A	TP	Primary solid Tumor	TCGA-HT-8113-01A	01	NA	96d94da8-ba96-4d08-a4f5-8b20408cdb50	TCGA-HT-8113	released	FALSE	Primary Tumor	Not Reported	Not Reported	Not Reported	NA	NA	0.9	93ef4c6d-e0a1-48f0-b6af-6f529478dbf9	0.6	2.2	No	9450/3	0		not reported	Cerebrum	900	18173	Oligodendroglioma, NOS	not reported	42ff40b7-474f-5fa1-87b3-654900d80b02	no	2006	C71.0	Cerebrum	No	not reported	not reported	Not Reported	b5d00417-7b80-5f61-80cf-ebdb4d521768	black or african american	female	not hispanic or latino	Alive	49	-18173	1957	da0d0826-884d-5dae-87da-16d387b4287e
TCGA-HT-7676-01A-11R-2403-07	TCGA-HT-7676	TCGA-HT-7676-01A	TP	Primary solid Tumor	TCGA-HT-7676-01A	01	NA	2479157e-59e4-49a2-abc7-bce11fbbd45f	TCGA-HT-7676	released	FALSE	Primary Tumor	Not Reported	Not Reported	Not Reported	NA	NA	1.2	275566dc-510f-46f1-8e3d-7141885f4754	0.4	1.9	No	9450/3	0		not reported	Cerebrum	5	9667	Oligodendroglioma, NOS	not reported	a9bc6391-9bf6-5ab5-bcd2-3d94483f0151	no	2009	C71.0	Cerebrum	No	not reported	not reported	Not Reported	663b69db-5ad8-503e-bad6-fea246bff2dc	white	male	not hispanic or latino	Alive	26	-9667	1983	24a4870f-b500-500a-8566-6f7f71821117
TCGA-DU-A7T6-01A-11R-A33Z-07	TCGA-DU-A7T6	TCGA-DU-A7T6-01A	TP	Primary solid Tumor	TCGA-DU-A7T6-01A	01	false	542a367d-d5f2-4d93-b9e0-f7702372a36c	TCGA-DU-A7T6	released	FALSE	Primary Tumor	Not Reported	Not Reported	Not Reported	4265	250	NA	B14319BC-DB5D-41E4-9954-5E6641791D54	NA	NA	No	9451/3	0		not reported	Cerebrum	NA	26766	Oligodendroglioma, anaplastic	not reported	8f12e363-9856-56b4-bbd9-4f378ecb8e32	no	2002	C71.0	Cerebrum	No	not reported	not reported	Not Reported	a0307639-5967-5111-88e8-5c6fccf4500e	white	female	not hispanic or latino	Dead	73	-26766	1929	e76b375f-070e-5875-a148-76667e546dec
TCGA-IK-8125-01A-11R-2256-07	TCGA-IK-8125	TCGA-IK-8125-01A	TP	Primary solid Tumor	TCGA-IK-8125-01A	01	NA	59246cc0-1c57-46d3-bdf0-a31bb40976a6	TCGA-IK-8125	released	FALSE	Primary Tumor	Not Reported	Not Reported	Not Reported	NA	NA	0.8	77a2c310-8f8b-4e45-92d8-52379e34f11f	0.6	0.9	Not Reported	9382/3	0		not reported	Cerebrum	1301	22745	Mixed glioma	not reported	061387fe-a8bf-581e-8051-79b5c339aa4c	yes	2009	C71.0	Cerebrum	No	not reported	not reported	Not Reported	292c59c4-709e-5ec0-a7d4-10d953495d4a	white	male	not hispanic or latino	Alive	62	-22745	1947	ebcb2628-95b9-5e33-8737-db06d317fc90
TCGA-DU-A6S7-01A-21R-A32Q-07	TCGA-DU-A6S7	TCGA-DU-A6S7-01A	TP	Primary solid Tumor	TCGA-DU-A6S7-01A	01	false	33752dc3-5b99-4922-85f9-00f7a58c005f	TCGA-DU-A6S7	released	FALSE	Primary Tumor	Not Reported	Not Reported	Not Reported	114	510	NA	7FA0F0F7-F7B8-4127-988E-C3A43496CCCA	NA	NA	No	9401/3	0		not reported	Cerebrum	638	10170	Astrocytoma, anaplastic	not reported	187fc353-29b9-501d-8563-0c6f1744b421	no	2013	C71.0	Cerebrum	No	not reported	not reported	Not Reported	bb91bc9e-3ab9-511a-a032-2d21fe1051a2	white	female	not hispanic or latino	Alive	27	-10170	1986	547e4758-06af-5224-a729-b3cac3a73905
TCGA-FG-A6J3-01A-11R-A31N-07	TCGA-FG-A6J3	TCGA-FG-A6J3-01A	TP	Primary solid Tumor	TCGA-FG-A6J3-01A	01	true	39b6a86a-cca1-4636-aae3-53e4aef890a0	TCGA-FG-A6J3	released	FALSE	Primary Tumor	Not Reported	Not Reported	Not Reported	267	170	NA	480EE630-15DD-4346-84FF-B96E973E6583	NA	NA	No	9401/3	0		not reported	Cerebrum	677	19138	Astrocytoma, anaplastic	not reported	b1248fb0-e399-5833-9067-a7f201293805	no	2012	C71.0	Cerebrum	No	not reported	not reported	Not Reported	5fc63aff-36d9-5d0e-a459-b99826d9e8fa	white	female	not hispanic or latino	Alive	52	-19138	1960	b5386ffa-bbe0-50f1-b939-7f68fe1f7ed7
TCGA-HT-7684-01A-11R-2256-07	TCGA-HT-7684	TCGA-HT-7684-01A	TP	Primary solid Tumor	TCGA-HT-7684-01A	01	NA	f83775f2-6daf-4397-8e5c-a8d9f8d8c762	TCGA-HT-7684	released	FALSE	Primary Tumor	Not Reported	Not Reported	Not Reported	NA	NA	0.9	02500cb1-2f28-4624-b001-f5913284295e	0.9	1.7	No	9382/3	0		not reported	Cerebrum	184	21352	Mixed glioma	not reported	818cac6d-b3ff-5d4f-9dfa-84b59d37e25c	no	2008	C71.0	Cerebrum	No	not reported	not reported	Not Reported	cafbade6-5c5e-5fb0-8e54-b7d9cdd0c0d5	white	male	not hispanic or latino	Alive	58	-21352	1950	a19d13f8-7ba2-5f6c-aae3-9d4acdb9a0f7
TCGA-HT-8110-01A-11R-2404-07	TCGA-HT-8110	TCGA-HT-8110-01A	TP	Primary solid Tumor	TCGA-HT-8110-01A	01	NA	d9e5679e-02d8-49de-b83a-24ae234311ba	TCGA-HT-8110	released	FALSE	Primary Tumor	Not Reported	Not Reported	Not Reported	NA	NA	0.9	c423008b-608e-4260-b36c-21135a7fcd82	0.9	1.6	No	9401/3	0		not reported	Cerebrum	419	21183	Astrocytoma, anaplastic	not reported	19ed5b11-b0a4-5f71-b65a-d537228f7fc6	no	2011	C71.0	Cerebrum	No	not reported	not reported	Not Reported	c8966dc3-7de7-55a6-b551-fecf01d3c1a7	white	male	not hispanic or latino	Alive	57	-21183	1954	e69a098b-83dc-5923-a252-85a981e9573f
TCGA-QH-A65V-01A-11R-A29R-07	TCGA-QH-A65V	TCGA-QH-A65V-01A	TP	Primary solid Tumor	TCGA-QH-A65V-01A	01	false	3b7bc844-6490-46d9-bb72-081c634f588a	TCGA-QH-A65V	released	FALSE	Primary Tumor	Not Reported	Not Reported	Not Reported	48	380	NA	32E7C9B3-CC0B-4D62-9798-F48CDD2A1746	NA	NA	No	9450/3	0		not reported	Cerebrum	384	15850	Oligodendroglioma, NOS	not reported	df6387b2-3360-5fe1-b302-52839909c1c8	no	2013	C71.0	Cerebrum	No	not reported	not reported	Not Reported	a0150d87-68ac-54b6-9fd3-c6325a1ac9ff	white	female	not hispanic or latino	Alive	43	-15850	1970	cb6d8d72-0812-55cf-8233-efdcef18c1cf
TCGA-S9-A6U8-01A-21R-A33Z-07	TCGA-S9-A6U8	TCGA-S9-A6U8-01A	TP	Primary solid Tumor	TCGA-S9-A6U8-01A	01	false	f615a5dd-dab8-479d-b909-9c46eb438470	TCGA-S9-A6U8	released	FALSE	Primary Tumor	Not Reported	Not Reported	Not Reported	2962	100	NA	6999D0D0-E961-478C-8935-71765A100941	NA	NA	No	9400/3	0		not reported	Cerebrum	2878	9044	Astrocytoma, NOS	not reported	7a778e8a-7ee4-550f-93a3-8c0ee23726b1	no	2005	C71.0	Cerebrum	No	not reported	not reported	Not Reported	df9c187d-d529-586c-952b-8856d9f1e2d6	white	male	not hispanic or latino	Dead	24	-9044	1981	178d0abe-87dc-5cf4-bcd4-ea1b757feac0
TCGA-S9-A6TZ-01A-21R-A32Q-07	TCGA-S9-A6TZ	TCGA-S9-A6TZ-01A	TP	Primary solid Tumor	TCGA-S9-A6TZ-01A	01	false	5b362149-9c35-4d31-8465-0adc0838dfc3	TCGA-S9-A6TZ	released	FALSE	Primary Tumor	Not Reported	Not Reported	Not Reported	571	130	NA	45EFB1C3-792D-4A76-B8D9-2AE35F151F03	NA	NA	No	9400/3	0		not reported	Cerebrum	1120	14592	Astrocytoma, NOS	not reported	3eac0ca9-70ec-5afd-bc87-de401dfd38cb	no	2011	C71.0	Cerebrum	No	not reported	not reported	Not Reported	7436b977-2bbd-587a-a44d-f9ac3ab15a07	white	female	not hispanic or latino	Alive	39	-14592	1972	afb0a7ab-bf17-5e4f-92f9-31b2f5d4498f
TCGA-FG-A4MX-01A-11R-A26U-07	TCGA-FG-A4MX	TCGA-FG-A4MX-01A	TP	Primary solid Tumor	TCGA-FG-A4MX-01A	01	false	c68078f1-31fa-4cad-b7ff-851156833fe5	TCGA-FG-A4MX	released	FALSE	Primary Tumor	Not Reported	Not Reported	Not Reported	115	170	NA	E88FF565-EFD8-4E5D-87BC-A7210DE9F29C	NA	NA	No	9400/3	0		not reported	Frontal lobe	569	17381	Astrocytoma, NOS	not reported	3747b372-ede1-55b9-a461-f6e4f7ebf8f6	no	2012	C71.1	Frontal lobe	No	not reported	not reported	Not Reported	b3c377b1-e6e7-5059-92ab-c7b2a282cd9f	white	male	not hispanic or latino	Alive	47	-17381	1965	b9fb4965-cf9d-5605-b82f-bc28895fc542
TCGA-FG-7643-01A-11R-2090-07	TCGA-FG-7643	TCGA-FG-7643-01A	TP	Primary solid Tumor	TCGA-FG-7643-01A	01	NA	71f68bc7-2612-4d84-8948-5a06d30af488	TCGA-FG-7643	released	FALSE	Primary Tumor	Not Reported	Not Reported	Not Reported	NA	NA	0.8	e6f58f35-8608-4620-b170-552a8a4ff85d	0.6	1.3	No	9382/3	0		not reported	Cerebrum	611	18206	Mixed glioma	not reported	9faf56f9-ffaa-5471-9c73-cf1c6e71d20a	no	2011	C71.0	Cerebrum	No	not reported	not reported	Not Reported	5772a8fe-99d6-5333-9e96-9b1068b42e0e	white	female	not hispanic or latino	Alive	49	-18206	1962	8649bc0b-66b5-569e-932b-a9dff2083e9d
TCGA-DU-6404-01A-11R-1708-07	TCGA-DU-6404	TCGA-DU-6404-01A	TP	Primary solid Tumor	TCGA-DU-6404-01A	01	NA	1f5a0c14-d1c1-4e88-bc19-abfafff97445	TCGA-DU-6404	released	FALSE	Primary Tumor	Not Reported	Not Reported	Not Reported	NA	NA	0.6	448e076d-612e-4f74-bf9b-ce96b3dc8426	0.3	1	No	9451/3	0		not reported	Cerebrum	NA	9021	Oligodendroglioma, anaplastic	not reported	9e2c8f99-8d0f-5304-95a5-ae41e113650c	no	2000	C71.0	Cerebrum	No	not reported	not reported	Not Reported	961c1da0-0c61-5362-9e3c-022b54480df0	white	female	not hispanic or latino	Dead	24	-9021	1976	88b9429e-0435-58cd-a529-e07c10bc0097
TCGA-E1-A7YK-01A-11R-A34F-07	TCGA-E1-A7YK	TCGA-E1-A7YK-01A	TP	Primary solid Tumor	TCGA-E1-A7YK-01A	01	true	1cf0e464-a416-4c93-bcd6-9ceced99936e	TCGA-E1-A7YK	released	FALSE	Primary Tumor	Not Reported	Not Reported	Not Reported	1658	90	NA	13A02681-DC77-4548-9DA0-C6224BCFE305	NA	NA	No	9401/3	0		not reported	Cerebrum	NA	19236	Astrocytoma, anaplastic	not reported	5bb9fe97-c77f-5ebe-bfaa-e3485356190b	no	2009	C71.0	Cerebrum	No	not reported	not reported	Not Reported	382b490e-faf1-55f7-85a0-69b47298ddda	white	male	not hispanic or latino	Dead	52	-19236	1957	87962463-f99d-50d5-84ae-0c4163fefbf4
TCGA-HT-A619-01A-11R-A29R-07	TCGA-HT-A619	TCGA-HT-A619-01A	TP	Primary solid Tumor	TCGA-HT-A619-01A	01	false	66c468fd-3a26-4478-b7b6-ed3b1e64e0d8	TCGA-HT-A619	released	FALSE	Primary Tumor	Not Reported	Not Reported	Not Reported	84	130	NA	1425BF47-215A-486A-BA84-73E0F3F34A57	NA	NA	No	9451/3	0		not reported	Cerebrum	651	18857	Oligodendroglioma, anaplastic	not reported	3470e733-0d36-5a8f-abd9-4773ad2b867f	yes	2012	C71.0	Cerebrum	Yes	not reported	not reported	Not Reported	4f10826f-7b0d-5004-9968-bc132e11e83d	asian	female	not hispanic or latino	Alive	51	-18857	1961	4a1a5543-7bba-55ec-90cc-43df861b636a
TCGA-DU-7012-01A-11R-2027-07	TCGA-DU-7012	TCGA-DU-7012-01A	TP	Primary solid Tumor	TCGA-DU-7012-01A	01	NA	6dfe066d-14bd-4400-8a06-4db8530e76ea	TCGA-DU-7012	released	FALSE	Primary Tumor	Not Reported	Not Reported	Not Reported	NA	NA	1	097539a1-a885-478d-9a11-087d6dbf8970	0.9	1.1	No	9401/3	0		not reported	Cerebrum	NA	27039	Astrocytoma, anaplastic	not reported	9d59fe83-546b-5234-a660-e4ea35d23a2f	no	2001	C71.0	Cerebrum	No	not reported	not reported	Not Reported	f4b40eec-0ae9-5ff8-8ac8-7a68e8b5d705	black or african american	female	not hispanic or latino	Dead	74	-27039	1927	7725a153-c562-560f-8a9a-358e8ab043a0
TCGA-DU-A76O-01A-11R-A32Q-07	TCGA-DU-A76O	TCGA-DU-A76O-01A	TP	Primary solid Tumor	TCGA-DU-A76O-01A	01	false	d5fea363-fdcb-49fe-8d5a-caca12d7ea2c	TCGA-DU-A76O	released	FALSE	Primary Tumor	Not Reported	Not Reported	Not Reported	138	150	NA	64ED6980-61B9-4F1C-B7EE-B3459BD7E398	NA	NA	No	9400/3	0		not reported	Cerebrum	522	10960	Astrocytoma, NOS	not reported	2422c460-5d15-5ed9-8c03-f2fdf0c838c9	yes	2013	C71.0	Cerebrum	No	not reported	not reported	Not Reported	7d3175a7-0600-5eda-a235-cee7244ee443	white	male	not hispanic or latino	Alive	30	-10960	1983	b7150079-f791-5510-9c6f-4778cb21b8fc
TCGA-CS-5390-01A-02R-1470-07	TCGA-CS-5390	TCGA-CS-5390-01A	TP	Primary solid Tumor	TCGA-CS-5390-01A	01	NA	97edd231-e0aa-4b19-b7bd-e1d4583f1f1e	TCGA-CS-5390	released	FALSE	Primary Tumor	Not Reported	Not Reported	Not Reported	NA	NA	0.6	9162696a-6132-4fe2-b3ee-a13e006225ba	0.4	1.1	No	9450/3	0		not reported	Brain, NOS	NA	17460	Oligodendroglioma, NOS	not reported	fbcbe8d2-e4fa-593e-9ec4-768dfb6f0a56	no	2005	C71.9	Brain, NOS	No	not reported	not reported	Not Reported	9979b820-b81f-550a-b4b6-a7f3e66c109c	white	female	not reported	Dead	47	-17460	1958	59ac3fb9-8d06-5dcc-8f2b-1f269e14ec62
TCGA-S9-A7IQ-01A-21R-A34F-07	TCGA-S9-A7IQ	TCGA-S9-A7IQ-01A	TP	Primary solid Tumor	TCGA-S9-A7IQ-01A	01	false	af5791df-e420-4bd7-996f-fd6f5a064055	TCGA-S9-A7IQ	released	FALSE	Primary Tumor	Not Reported	Not Reported	Not Reported	735	150	NA	2E181A31-FB43-4A8C-87E2-F34AA6B14784	NA	NA	No	9382/3	0		not reported	Cerebrum	1099	16512	Mixed glioma	not reported	0a548a15-676c-54ef-916b-876f91b4b70e	no	2011	C71.0	Cerebrum	No	not reported	not reported	Not Reported	0c6950d7-83ad-5886-bb35-0bc64023dcac	white	female	not hispanic or latino	Alive	45	-16512	1966	0ffd0b5f-1e8a-580d-bcc9-debb0f29f00a
TCGA-HT-A616-01A-11R-A29R-07	TCGA-HT-A616	TCGA-HT-A616-01A	TP	Primary solid Tumor	TCGA-HT-A616-01A	01	false	ddbe6f2c-5fce-4946-a410-27bcd33a6297	TCGA-HT-A616	released	FALSE	Primary Tumor	Not Reported	Not Reported	Not Reported	70	290	NA	65CCB3E5-56CE-4D6F-A6F5-4D1729A9BBF8	NA	NA	No	9400/3	0		not reported	Cerebrum	55	13222	Astrocytoma, NOS	not reported	16003dfb-e343-5252-b0cf-9fda063a2289	no	2013	C71.0	Cerebrum	No	not reported	not reported	Not Reported	9022dc17-3bc8-5878-9a37-eb35eb92bb6b	white	female	not hispanic or latino	Alive	36	-13222	1977	f808c090-8635-5305-8228-ef9f45138b8f
TCGA-P5-A5EV-01A-11R-A27Q-07	TCGA-P5-A5EV	TCGA-P5-A5EV-01A	TP	Primary solid Tumor	TCGA-P5-A5EV-01A	01	true	215d0a23-3e8d-4888-a971-3643e57b4c36	TCGA-P5-A5EV	released	FALSE	Primary Tumor	Not Reported	Not Reported	Not Reported	86	130	NA	FDEF19AA-E140-405F-8BF4-76DB956CCFCE	NA	NA	No	9400/3	0		not reported	Cerebrum	7	14310	Astrocytoma, NOS	not reported	14a013d8-ac13-53b1-a797-e34b0fe52f0f	no	2012	C71.0	Cerebrum	No	not reported	not reported	Not Reported	49d433b2-dedd-564b-928f-ef8442828201	white	male	not hispanic or latino	Alive	39	-14310	1973	f3ac5af8-69c0-5443-9f19-ecd1180f83f7
TCGA-DB-A64L-01A-11R-A29R-07	TCGA-DB-A64L	TCGA-DB-A64L-01A	TP	Primary solid Tumor	TCGA-DB-A64L-01A	01	true	1c19e337-a0be-48c2-a04e-b76edc58992c	TCGA-DB-A64L	released	FALSE	Primary Tumor	Not Reported	Not Reported	Not Reported	289	150	NA	B8075A84-8641-4085-9B51-DF2E1BC37A18	NA	NA	No	9450/3	0		not reported	Cerebrum	736	24690	Oligodendroglioma, NOS	not reported	46c93707-660e-5b57-8a9c-b6dc069c5a37	no	2012	C71.0	Cerebrum	No	not reported	not reported	Not Reported	784bb055-704a-5199-9758-172d74498014	white	female	not hispanic or latino	Alive	67	-24690	1945	16936acf-a0a8-534b-8ebc-bcf397df5010
TCGA-FG-A4MW-01A-11R-A26U-07	TCGA-FG-A4MW	TCGA-FG-A4MW-01A	TP	Primary solid Tumor	TCGA-FG-A4MW-01A	01	false	6843e29f-57b9-45e9-8aa3-c28fa5d0cd68	TCGA-FG-A4MW	released	FALSE	Primary Tumor	Not Reported	Not Reported	Not Reported	64	220	NA	E9D4D450-3905-4D11-A814-7B1049A8F3A4	NA	NA	No	9382/3	0		not reported	Frontal lobe	160	23077	Mixed glioma	not reported	2ea54b7c-ca27-510b-8d5e-c2c6a2e47a76	no	2012	C71.1	Frontal lobe	No	not reported	not reported	Not Reported	5a42df94-9e83-583b-81ff-15bc928b837e	white	male	not hispanic or latino	Dead	63	-23077	1949	e0a6be61-a71a-5f02-b0a8-7ea1e567691e
TCGA-DU-A5TS-01A-11R-A28M-07	TCGA-DU-A5TS	TCGA-DU-A5TS-01A	TP	Primary solid Tumor	TCGA-DU-A5TS-01A	01	false	2a40e1bc-e69f-4347-bb54-0151c0416c44	TCGA-DU-A5TS	released	FALSE	Primary Tumor	Not Reported	Not Reported	Not Reported	259	360	NA	1D94A4FE-F273-4DD4-AB30-FE47A22542B9	NA	NA	No	9450/3	0		not reported	Cerebrum	964	15650	Oligodendroglioma, NOS	not reported	203f54bf-7068-56ad-8762-fbaf3709c46e	no	2012	C71.0	Cerebrum	No	not reported	not reported	Not Reported	1a7dd394-2611-5d99-b680-9e729fca6e73	black or african american	male	not hispanic or latino	Alive	42	-15650	1970	612363bf-ed6d-5e53-842e-12cf025d3308
TCGA-FG-A4MT-01A-11R-A26U-07	TCGA-FG-A4MT	TCGA-FG-A4MT-01A	TP	Primary solid Tumor	TCGA-FG-A4MT-01A	01	false	18c49a42-5eb4-4a3f-9233-c2557ea684bf	TCGA-FG-A4MT	released	FALSE	Primary Tumor	Not Reported	Not Reported	Not Reported	661	520	NA	5FBDAD09-6FC1-41FF-9361-0184C122246B	NA	NA	No	9450/3	0		not reported	Temporal lobe	1164	10082	Oligodendroglioma, NOS	not reported	1306bc1a-dcb7-5716-abac-5c6a3630bda2	no	2010	C71.2	Temporal lobe	No	not reported	not reported	Not Reported	9fddad13-5710-527a-86a0-c528fac8c67d	white	female	not hispanic or latino	Alive	27	-10082	1983	5843684e-f7d6-51dc-a1c3-253a3537c432
TCGA-TQ-A7RJ-01A-11R-A33Z-07	TCGA-TQ-A7RJ	TCGA-TQ-A7RJ-01A	TP	Primary solid Tumor	TCGA-TQ-A7RJ-01A	01	false	7dff820b-e472-4f13-a56a-f6d1976e60b3	TCGA-TQ-A7RJ	released	FALSE	Primary Tumor	Not Reported	Not Reported	Not Reported	924	50	NA	9C4E4467-F9B6-456F-8138-B81D42E6A5AA	NA	NA	No	9382/3	0		not reported	Cerebrum	1229	9209	Mixed glioma	not reported	c6b4e111-ac0b-5b01-ac00-1f77523541c1	no	2011	C71.0	Cerebrum	No	not reported	not reported	Not Reported	8d284de5-6e8b-5440-afef-b71e2ecc94c2	white	female	hispanic or latino	Alive	25	-9209	1986	1187e83c-7dbc-5726-9114-db87a38fe8dc
TCGA-DU-7290-01A-11R-2027-07	TCGA-DU-7290	TCGA-DU-7290-01A	TP	Primary solid Tumor	TCGA-DU-7290-01A	01	NA	942b676c-ccfd-4005-a564-c48f558d5d3b	TCGA-DU-7290	released	FALSE	Primary Tumor	Not Reported	Not Reported	Not Reported	NA	NA	0.8	06977359-42d7-453c-9ed3-46a58a7f5726	0.6	1.1	No	9401/3	0		not reported	Cerebrum	NA	16667	Astrocytoma, anaplastic	not reported	d18d47bf-3efe-5786-8653-a8b931f996f4	no	1995	C71.0	Cerebrum	No	not reported	not reported	Not Reported	2da64dc0-29d2-5678-a182-fe6b97404d3d	white	female	not hispanic or latino	Dead	45	-16667	1950	8378199a-9fe9-515d-873e-f11cb2a96a6c
TCGA-HT-7877-01A-11R-2403-07	TCGA-HT-7877	TCGA-HT-7877-01A	TP	Primary solid Tumor	TCGA-HT-7877-01A	01	NA	3b111848-da6b-478d-a569-b249a8f820d5	TCGA-HT-7877	released	FALSE	Primary Tumor	Not Reported	Not Reported	Not Reported	NA	NA	0.8	c9bdae23-9523-46e1-8f14-e3c2a94e0200	0.6	1.2	No	9450/3	0		not reported	Cerebrum	4	7581	Oligodendroglioma, NOS	not reported	bf910afe-0995-5657-b0b1-9e7e76e96893	no	2011	C71.0	Cerebrum	No	not reported	not reported	Not Reported	99da72ea-afbb-5448-b932-d9db6358d2e2	white	female	not hispanic or latino	Alive	20	-7581	1991	dc072c96-ad08-5c8c-962a-e849b16eecd8
TCGA-DH-A66D-01A-11R-A31N-07	TCGA-DH-A66D	TCGA-DH-A66D-01A	TP	Primary solid Tumor	TCGA-DH-A66D-01A	01	false	e83b9444-2a56-454b-8b52-15841b7184a1	TCGA-DH-A66D	released	FALSE	Primary Tumor	Not Reported	Not Reported	Not Reported	404	380	NA	44D22FE9-2B47-4638-A97F-3C89890D9504	NA	NA	No	9401/3	0		not reported	Cerebrum	846	15866	Astrocytoma, anaplastic	not reported	c5f71302-7864-5f96-87ed-6af8141d217e	no	2012	C71.0	Cerebrum	No	not reported	not reported	Not Reported	f0ef9319-b485-5e72-9be7-e2d12856fdf8	white	female	not hispanic or latino	Alive	43	-15866	1969	5d83b494-bfec-5ec9-b669-dbabadb9ec61
TCGA-E1-A7YE-01A-11R-A34F-07	TCGA-E1-A7YE	TCGA-E1-A7YE-01A	TP	Primary solid Tumor	TCGA-E1-A7YE-01A	01	true	8bf3b3f3-1735-49d5-b6b9-b1fddacd6a02	TCGA-E1-A7YE	released	FALSE	Primary Tumor	Not Reported	Not Reported	Not Reported	4541	30	NA	695BEEA8-B980-4B04-BB43-13B097B00F46	NA	NA	No	9401/3	0		not reported	Cerebrum	NA	11971	Astrocytoma, anaplastic	not reported	34c1a118-ca21-571e-b5fe-8d2f43b45283	no	2001	C71.0	Cerebrum	No	not reported	not reported	Not Reported	d2d6d55a-f97b-5a25-826f-7569f571947a	white	female	not hispanic or latino	Dead	32	-11971	1969	a1c40aa0-7e2e-58e7-b4d1-18a4c813268a
TCGA-DU-7013-01A-11R-2027-07	TCGA-DU-7013	TCGA-DU-7013-01A	TP	Primary solid Tumor	TCGA-DU-7013-01A	01	NA	0f43b42c-ee65-4df3-bdff-2101e15b7c9b	TCGA-DU-7013	released	FALSE	Primary Tumor	Not Reported	Not Reported	Not Reported	NA	NA	1	a39cad6f-249d-4bc5-8d67-9a3fa7e4dcd6	0.5	1	No	9401/3	0		not reported	Cerebrum	NA	21824	Astrocytoma, anaplastic	not reported	1acc1167-4fa0-5940-8de0-88686f0160b0	no	2001	C71.0	Cerebrum	No	not reported	not reported	Not Reported	4a1c8c77-813b-574c-a4b0-dd3c8680f766	white	male	not hispanic or latino	Dead	59	-21824	1942	0a14192e-4109-536a-95d9-47ba3f6bbf0d
TCGA-QH-A65S-01A-11R-A29R-07	TCGA-QH-A65S	TCGA-QH-A65S-01A	TP	Primary solid Tumor	TCGA-QH-A65S-01A	01	false	c4c1a856-c132-45af-a7bf-9ca1423573f1	TCGA-QH-A65S	released	FALSE	Primary Tumor	Not Reported	Not Reported	Not Reported	56	100	NA	D970F3D5-D401-4BC0-A2FF-DBF7D0EDBA81	NA	NA	No	9382/3	0		not reported	Brain, NOS	77	11861	Mixed glioma	not reported	e780c8cc-6f24-54bb-8192-e71332186f83	no	2013	C71.9	Brain, NOS	No	not reported	not reported	Not Reported	a222e357-c26c-5de3-85d9-f403c422f31d	white	female	not hispanic or latino	Alive	32	-11861	1981	14524409-ac0a-5a44-b0d4-08afa1474d63
TCGA-DB-5273-01A-01R-1470-07	TCGA-DB-5273	TCGA-DB-5273-01A	TP	Primary solid Tumor	TCGA-DB-5273-01A	01	NA	4ba48810-3915-4567-9d35-615df00006e4	TCGA-DB-5273	released	FALSE	Primary Tumor	Not Reported	Not Reported	Not Reported	NA	NA	1	a415e3dd-3b4f-4e69-b1c8-474d38e98a83	0.3	1.5	No	9401/3	0		not reported	Cerebrum	2493	12152	Astrocytoma, anaplastic	not reported	51f32c36-a72b-5ddc-81ab-923737857b15	no	2006	C71.0	Cerebrum	No	not reported	not reported	Not Reported	787b2d31-296d-5940-90b0-baf86df514d2	white	male	not hispanic or latino	Alive	33	-12152	1973	66edf6c7-d29f-5c54-9e92-df0e36264fcb
TCGA-CS-6186-01A-12R-2027-07	TCGA-CS-6186	TCGA-CS-6186-01A	TP	Primary solid Tumor	TCGA-CS-6186-01A	01	NA	5f73fa4e-fc7d-4fc0-8436-2241e57b9b69	TCGA-CS-6186	released	FALSE	Primary Tumor	Not Reported	Not Reported	Not Reported	NA	NA	0.7	ae1d6c04-b80b-4da5-9c19-0a0ffaf9a332	0.3	1	No	9382/3	0		not reported	Brain, NOS	NA	21321	Mixed glioma	not reported	5780a8b4-a4cf-54b2-8c5c-acdfd9280ced	no	2009	C71.9	Brain, NOS	No	not reported	not reported	Not Reported	8090091f-e1f7-5d14-9292-f9e942b5fd87	white	male	not hispanic or latino	Dead	58	-21321	1951	d862f297-f41b-58d8-adac-3950909c8a19
TCGA-W9-A837-01A-11R-A36H-07	TCGA-W9-A837	TCGA-W9-A837-01A	TP	Primary solid Tumor	TCGA-W9-A837-01A	01	false	5e36e3c6-194a-4393-9bb8-861edd86c8c2	TCGA-W9-A837	released	FALSE	Primary Tumor	Not Reported	Not Reported	Not Reported	1298	530	NA	278CE30B-6EAA-47C3-9D21-F3F7142852D8	NA	NA	No	9450/3	0		not reported	Cerebrum	1553	NA	Oligodendroglioma, NOS	not reported	63f533e2-893c-5b51-a277-2f5873497845	no	2010	C71.0	Cerebrum	No	not reported	not reported	Not Reported	b033bd68-61cc-5620-b0e0-c44fa8fb12a3	white	male	not hispanic or latino	Alive	47	NA	1963	996c95bb-8297-554a-8cc6-c4e73cb1984f
TCGA-QH-A6X9-01A-12R-A32Q-07	TCGA-QH-A6X9	TCGA-QH-A6X9-01A	TP	Primary solid Tumor	TCGA-QH-A6X9-01A	01	false	3871600d-1115-4810-bcb3-54ed8370acf9	TCGA-QH-A6X9	released	FALSE	Primary Tumor	Not Reported	Not Reported	Not Reported	22	190	NA	62469927-D0A5-4C27-9ABA-1DEFAB93B304	NA	NA	No	9450/3	0		not reported	Cerebrum	58	26992	Oligodendroglioma, NOS	not reported	1b26231c-4557-5790-88aa-e1d7fe9b2f89	no	2013	C71.0	Cerebrum	No	not reported	not reported	Not Reported	1ad21af8-c3ca-5de9-9d59-9ac858b8f8df	white	female	not hispanic or latino	Alive	73	-26992	1940	80ed0621-ca54-5abd-a564-d12d5b19a2fe
TCGA-TM-A7C4-01A-11R-A32Q-07	TCGA-TM-A7C4	TCGA-TM-A7C4-01A	TP	Primary solid Tumor	TCGA-TM-A7C4-01A	01	false	c70e3630-2a01-454f-a13d-86063cf5c135	TCGA-TM-A7C4	released	FALSE	Primary Tumor	Not Reported	Not Reported	Not Reported	1215	80	NA	4097D689-A950-486D-9CDA-30C81E56722D	NA	NA	No	9400/3	0		not reported	Cerebrum	1470	14603	Astrocytoma, NOS	not reported	c97d4d0e-7720-5828-98ee-aa1831b59fd8	no	2010	C71.0	Cerebrum	No	not reported	not reported	Not Reported	0d29230a-d983-5424-a65b-5862264c0d2a	white	female	not hispanic or latino	Alive	39	-14603	1971	4b690522-531f-5104-aaf4-1f17b14cdcd9
TCGA-FG-8182-01A-11R-2256-07	TCGA-FG-8182	TCGA-FG-8182-01A	TP	Primary solid Tumor	TCGA-FG-8182-01A	01	NA	0cf6be14-2f25-4361-ade5-7e5b6ca1063e	TCGA-FG-8182	released	FALSE	Primary Tumor	Not Reported	Not Reported	Not Reported	NA	NA	1.1	e5be5e58-2293-4328-a626-08e497fe6f33	0.3	1.4	No	9450/3	0		not reported	Cerebrum	416	12972	Oligodendroglioma, NOS	not reported	d5301d3a-b057-5cc2-a370-5aadad7a9b55	no	2012	C71.0	Cerebrum	No	not reported	not reported	Not Reported	13acc8b5-8dc4-56dd-a854-d2c0f5d9c19c	white	male	not hispanic or latino	Alive	35	-12972	1977	10e049df-5605-5b80-945c-d8bdd0297fc3
TCGA-HT-8106-01A-11R-2404-07	TCGA-HT-8106	TCGA-HT-8106-01A	TP	Primary solid Tumor	TCGA-HT-8106-01A	01	NA	06005f03-d8ad-4d9d-914a-c9d84b4079a7	TCGA-HT-8106	released	FALSE	Primary Tumor	Not Reported	Not Reported	Not Reported	NA	NA	0.9	aebc4408-92f6-404c-b9e6-9bb7e46c700f	0.5	1.2	No	9401/3	0		not reported	Cerebrum	3	19555	Astrocytoma, anaplastic	not reported	a3b96974-2c62-517f-b109-23fb90f33135	no	2010	C71.0	Cerebrum	No	not reported	not reported	Not Reported	e2f73170-01c3-5d1f-bece-170c3e1796d9	white	male	not hispanic or latino	Alive	53	-19555	1957	07b9a4fd-5e11-525b-abbb-a14cf2bb7e08
TCGA-DH-A66G-01A-21R-A31N-07	TCGA-DH-A66G	TCGA-DH-A66G-01A	TP	Primary solid Tumor	TCGA-DH-A66G-01A	01	false	f328524e-55b9-4d30-aec0-eceb09ea34c9	TCGA-DH-A66G	released	FALSE	Primary Tumor	Not Reported	Not Reported	Not Reported	77	320	NA	6A01BF6C-E171-4D0A-977B-B22293ED02D6	NA	NA	No	9451/3	0		not reported	Cerebrum	523	18199	Oligodendroglioma, anaplastic	not reported	1818266c-efc2-5cd2-9f90-0ee8944f8334	no	2013	C71.0	Cerebrum	No	not reported	not reported	Not Reported	b6129b9d-6c92-50fd-9905-3ec036d17288	white	female	not hispanic or latino	Alive	49	-18199	1964	fc41327e-67a4-54d7-bad1-4b4e4920552e
TCGA-DU-A5TP-01A-11R-A28M-07	TCGA-DU-A5TP	TCGA-DU-A5TP-01A	TP	Primary solid Tumor	TCGA-DU-A5TP-01A	01	false	9e681d49-6781-4a4b-bab0-d394e58eaa64	TCGA-DU-A5TP	released	FALSE	Primary Tumor	Not Reported	Not Reported	Not Reported	301	280	NA	CD515D5F-80C5-4571-B431-6091CA4B4848	NA	NA	No	9401/3	0		not reported	Cerebrum	1012	12111	Astrocytoma, anaplastic	not reported	7564a386-3d40-535b-bab1-bc46f15a449e	no	2012	C71.0	Cerebrum	No	not reported	not reported	Not Reported	5a33a544-e539-5d64-b96c-5f7feac53ac3	white	male	not hispanic or latino	Alive	33	-12111	1979	fd626832-63dd-5366-9c12-4bbe4e1d3c78
TCGA-TM-A84I-01A-11R-A36H-07	TCGA-TM-A84I	TCGA-TM-A84I-01A	TP	Primary solid Tumor	TCGA-TM-A84I-01A	01	false	52a94907-86f3-4651-857e-9d857a5ad43b	TCGA-TM-A84I	released	FALSE	Primary Tumor	Not Reported	Not Reported	Not Reported	527	30	NA	A028691E-342C-4D94-A22D-2049CE15FB17	NA	NA	No	9401/3	0		not reported	Cerebrum	854	11221	Astrocytoma, anaplastic	not reported	40b3fbed-d228-53ad-a6a8-b6d43f15bc7f	no	2012	C71.0	Cerebrum	No	not reported	not reported	Not Reported	feff3f88-2b76-5172-8ec7-282f404ea019	white	male	not hispanic or latino	Alive	30	-11221	1982	8c737f97-42ca-57b0-a018-049351f586eb
TCGA-DB-5270-01A-02R-1470-07	TCGA-DB-5270	TCGA-DB-5270-01A	TP	Primary solid Tumor	TCGA-DB-5270-01A	01	NA	4e0b9bb9-73c1-4c0a-b425-b82d41671976	TCGA-DB-5270	released	FALSE	Primary Tumor	Not Reported	Not Reported	Not Reported	NA	NA	1	dd42d675-2630-4ae6-9f3b-9595dafee3ea	0.7	1	No	9382/3	0		not reported	Cerebrum	3733	13904	Mixed glioma	not reported	9e5ef9d4-c138-5626-abb7-a18102b44d63	no	2002	C71.0	Cerebrum	No	not reported	not reported	Not Reported	49a4b2a4-b7fe-5895-8352-53b8820fe8e4	white	female	not hispanic or latino	Alive	38	-13904	1964	d2a89aed-922c-5c7b-8250-9223b7510650
TCGA-HW-8321-01A-11R-2404-07	TCGA-HW-8321	TCGA-HW-8321-01A	TP	Primary solid Tumor	TCGA-HW-8321-01A	01	NA	d6656290-5a69-4c29-be89-227a94f4308a	TCGA-HW-8321	released	FALSE	Primary Tumor	Not Reported	Not Reported	Not Reported	NA	NA	1	985f7f28-3f83-4cda-bfc8-6676bbffd7b2	0.5	1.6	No	9400/3	0		not reported	Cerebrum	1294	11474	Astrocytoma, NOS	not reported	45ff6725-e157-560f-8ca7-197092fefd01	no	2011	C71.0	Cerebrum	No	not reported	not reported	Not Reported	c87915c0-8e84-56ed-b10f-77ccb9584eea	white	male	not hispanic or latino	Alive	31	-11474	1980	79e4f19c-84c2-588a-9287-e55acf7ca785
TCGA-DU-A7TJ-01A-11R-A34R-07	TCGA-DU-A7TJ	TCGA-DU-A7TJ-01A	TP	Primary solid Tumor	TCGA-DU-A7TJ-01A	01	false	da336b2f-9e6d-44bc-b1b9-04c1e610b676	TCGA-DU-A7TJ	released	FALSE	Primary Tumor	Not Reported	Not Reported	Not Reported	29	470	NA	039F34B6-70E4-42E2-A93C-AD9BEDAC507D	NA	NA	No	9401/3	0		not reported	Cerebrum	17	20394	Astrocytoma, anaplastic	not reported	250ac36f-9d50-5f12-b38f-5b1cb8f012a2	no	2013	C71.0	Cerebrum	No	not reported	not reported	Not Reported	c3521401-7e47-5e21-840b-28694221368a	black or african american	male	not hispanic or latino	Alive	55	-20394	1958	dad8ade0-6478-56dc-b147-c288a8d55c62
TCGA-DB-A4XH-01A-11R-A27Q-07	TCGA-DB-A4XH	TCGA-DB-A4XH-01A	TP	Primary solid Tumor	TCGA-DB-A4XH-01A	01	true	83f7706a-1fdf-4ed5-99cf-ea8853afc159	TCGA-DB-A4XH	released	FALSE	Primary Tumor	Not Reported	Not Reported	Not Reported	397	160	NA	5AD2C9F3-9A4A-4974-98F8-90AA632C1B8D	NA	NA	No	9382/3	0		not reported	Frontal lobe	962	19710	Mixed glioma	not reported	24a74146-a376-5332-8f2c-a973d4b942d0	no	2011	C71.1	Frontal lobe	No	not reported	not reported	Not Reported	bb149a2c-c9fd-5e1c-8607-cd413e815a5f	white	female	not hispanic or latino	Alive	53	-19710	1958	6292f474-37b1-56bb-99bc-075f8308a1c6
TCGA-DU-7298-01A-11R-2027-07	TCGA-DU-7298	TCGA-DU-7298-01A	TP	Primary solid Tumor	TCGA-DU-7298-01A	01	NA	889c2815-6856-4a79-ab15-c70469f4cd87	TCGA-DU-7298	released	FALSE	Primary Tumor	Not Reported	Not Reported	Not Reported	NA	NA	0.7	14bf3d59-284e-40d0-ba0b-0f88815a8a3f	0.5	1	No	9401/3	0		not reported	Cerebrum	NA	14205	Astrocytoma, anaplastic	not reported	d36c239d-dfad-59ba-8ecf-6419b282f165	no	2006	C71.0	Cerebrum	No	not reported	not reported	Not Reported	a1c5a39e-8c31-5e93-b0a4-9507dd7e2ea4	black or african american	female	not hispanic or latino	Dead	38	-14205	1968	59142cd8-e895-5d77-a168-f27d173d588f
TCGA-HT-7689-01A-11R-2256-07	TCGA-HT-7689	TCGA-HT-7689-01A	TP	Primary solid Tumor	TCGA-HT-7689-01A	01	NA	80122820-0d29-4f56-bf14-ac5eeb6f2760	TCGA-HT-7689	released	FALSE	Primary Tumor	Not Reported	Not Reported	Not Reported	NA	NA	1	21e316fb-fd2b-4890-a34a-832781031216	0.7	1.2	No	9450/3	0		not reported	Cerebrum	455	21331	Oligodendroglioma, NOS	not reported	0a67fe2b-c881-54fe-811e-adfb870b183a	no	2009	C71.0	Cerebrum	No	not reported	not reported	Not Reported	9aff0871-0a92-5335-871f-b6d1713e00c5	white	female	not hispanic or latino	Alive	58	-21331	1951	b1575323-27c7-5f0a-9075-9e63a4b2e5b3
TCGA-R8-A6ML-01A-11R-A32Q-07	TCGA-R8-A6ML	TCGA-R8-A6ML-01A	TP	Primary solid Tumor	TCGA-R8-A6ML-01A	01	true	d6d2b0c9-fe7e-4e6a-80f8-4664b9d9095e	TCGA-R8-A6ML	released	FALSE	Primary Tumor	Not Reported	Not Reported	Not Reported	2735	130	NA	E87BD3AD-C060-4DF5-8396-0DE9A036C5EB	NA	NA	No	9451/3	0		not reported	Cerebrum	2860	19185	Oligodendroglioma, anaplastic	not reported	3314363b-c85e-5b33-9013-da6f7d1e79ae	no	2005	C71.0	Cerebrum	Yes	not reported	not reported	Not Reported	1c880128-f262-5134-bc4a-1d5757449c7e	white	male	hispanic or latino	Alive	52	-19185	1953	1e7d9168-5225-596b-860a-30b0dbb198e5
TCGA-DH-A66B-01A-11R-A29R-07	TCGA-DH-A66B	TCGA-DH-A66B-01A	TP	Primary solid Tumor	TCGA-DH-A66B-01A	01	false	aeda6b50-3e1a-4347-8704-08c05792578a	TCGA-DH-A66B	released	FALSE	Primary Tumor	Not Reported	Not Reported	Not Reported	845	100	NA	7D6D3FE4-FA4C-4827-B141-9E323AC6B1A8	NA	NA	No	9401/3	0		not reported	Cerebrum	1279	19156	Astrocytoma, anaplastic	not reported	124cdf2a-124f-5715-bedd-5b2e886cc7d5	yes	2010	C71.0	Cerebrum	No	not reported	not reported	Not Reported	c5dbac0f-253a-5340-bccc-86403b524bb0	white	male	not hispanic or latino	Alive	52	-19156	1958	846f180c-503c-5046-ac50-f7a87dd26835
TCGA-HT-A5R7-01A-11R-A28M-07	TCGA-HT-A5R7	TCGA-HT-A5R7-01A	TP	Primary solid Tumor	TCGA-HT-A5R7-01A	01	true	7ba53d9a-fe20-487a-b4bb-84451e207755	TCGA-HT-A5R7	released	FALSE	Primary Tumor	Not Reported	Not Reported	Not Reported	147	310	NA	0C8ED6F2-0B6A-4316-A53C-EF42BCB47E39	NA	NA	No	9401/3	0		not reported	Cerebrum	615	12092	Astrocytoma, anaplastic	not reported	0cd3ea68-7bc4-5c83-90d2-0fb78cbc0b1d	no	2012	C71.0	Cerebrum	No	not reported	not reported	Not Reported	5e6d69f2-c4e0-5832-9274-9938ed9324e7	white	female	not hispanic or latino	Alive	33	-12092	1979	295020fd-6635-5373-afc4-80cc427f1d0b
TCGA-FN-7833-01A-11R-2090-07	TCGA-FN-7833	TCGA-FN-7833-01A	TP	Primary solid Tumor	TCGA-FN-7833-01A	01	NA	cf2e4a0a-59c5-41da-9f24-de83eeb856e5	TCGA-FN-7833	released	FALSE	Primary Tumor	Not Reported	Not Reported	Not Reported	NA	NA	0.3	a6b649b5-cf85-4f4e-bf5f-4870a16c1f93	0.2	0.5	No	9382/3	0		not reported	Cerebrum	837	9228	Mixed glioma	not reported	26faf449-3d8f-5011-a4c1-48b7c0fe74a2	no	2011	C71.0	Cerebrum	No	not reported	not reported	Not Reported	dfa723c5-f5ef-55e2-8948-08bf4150d37e	white	male	not hispanic or latino	Alive	25	-9228	1986	c6c43155-bcad-5acb-8898-b41c2fffe3e3
TCGA-DU-6542-01A-11R-1896-07	TCGA-DU-6542	TCGA-DU-6542-01A	TP	Primary solid Tumor	TCGA-DU-6542-01A	01	NA	d00791ab-aa9d-406b-934c-e6946a430bb2	TCGA-DU-6542	released	FALSE	Primary Tumor	Not Reported	Not Reported	Not Reported	NA	NA	0.9	bd0d6d1b-bdcd-4c33-9adc-ecf34ce24d6e	0.9	1	No	9382/3	0		not reported	Cerebrum	73	9380	Mixed glioma	not reported	c1c93084-f62d-56c2-9a20-0422560dd312	no	2011	C71.0	Cerebrum	No	not reported	not reported	Not Reported	5934e3df-c98d-5887-be47-6d3319f32f8c	white	male	not hispanic or latino	Not Reported	25	-9380	1986	c953ef14-89cc-5316-8113-af41c1342155
TCGA-DU-7304-01A-12R-2090-07	TCGA-DU-7304	TCGA-DU-7304-01A	TP	Primary solid Tumor	TCGA-DU-7304-01A	01	NA	12b638ef-aeb6-43c4-b9b8-c8a6f077d579	TCGA-DU-7304	released	FALSE	Primary Tumor	Not Reported	Not Reported	Not Reported	NA	NA	0.8	EFF2E68D-4795-413F-B5B1-EF9E5703A2B2	0.6	1	No	9382/3	0		not reported	Cerebrum	NA	15931	Mixed glioma	not reported	61d4291e-a89d-5161-91c6-cefb1a467053	no	2008	C71.0	Cerebrum	No	not reported	not reported	Not Reported	02363a04-d864-54e3-8428-31f205c25dca	white	male	not hispanic or latino	Dead	43	-15931	1965	09190ab2-7ebb-5260-9b18-d1f6ebf5513a
TCGA-HT-7474-01A-11R-2027-07	TCGA-HT-7474	TCGA-HT-7474-01A	TP	Primary solid Tumor	TCGA-HT-7474-01A	01	NA	335f4b6b-c4b2-4624-81f2-8fc568d10f16	TCGA-HT-7474	released	FALSE	Primary Tumor	Not Reported	Not Reported	Not Reported	NA	NA	0.9	cef17048-e651-4025-b26e-8d1fc30d0af9	0.8	1.4	No	9382/3	0		not reported	Cerebrum	114	19149	Mixed glioma	not reported	cb15fe31-75b0-5515-8e61-b1efd44309e0	no	2011	C71.0	Cerebrum	No	not reported	not reported	Not Reported	9e7b5856-bae1-5e17-8625-6bb815c52b0d	white	male	not hispanic or latino	Alive	52	-19149	1959	b6ff71e8-cfd7-5dab-81c7-d2076eb3d2fd
TCGA-QH-A6X3-01A-21R-A32Q-07	TCGA-QH-A6X3	TCGA-QH-A6X3-01A	TP	Primary solid Tumor	TCGA-QH-A6X3-01A	01	false	91178e78-a992-4c7a-9fe8-880494e75177	TCGA-QH-A6X3	released	FALSE	Primary Tumor	Not Reported	Not Reported	Not Reported	76	290	NA	4012F789-F8D1-43DE-9570-22BC8AE1D842	NA	NA	No	9382/3	0		not reported	Cerebrum	313	10184	Mixed glioma	not reported	248c3cd9-0808-5e5b-8207-6d19fb1e6e43	no	2013	C71.0	Cerebrum	No	not reported	not reported	Not Reported	67477cc8-ab5a-54a2-8469-6e20b8e337fa	white	male	not hispanic or latino	Alive	27	-10184	1986	58f042fc-2789-520a-aa31-c553ab4b1ab9
TCGA-E1-5319-01A-01R-1896-07	TCGA-E1-5319	TCGA-E1-5319-01A	TP	Primary solid Tumor	TCGA-E1-5319-01A	01	NA	1ee9478b-84a5-4ffd-8499-f2e02a3a21d7	TCGA-E1-5319	released	FALSE	Primary Tumor	Not Reported	Not Reported	Not Reported	NA	NA	0.8	31d5346f-9f29-4eee-86e4-bd01faf9935d	0.5	1	No	9450/3	0		not reported	Brain, NOS	NA	17612	Oligodendroglioma, NOS	not reported	b7082500-5291-5e0e-b05b-fb1d06e46e09	no	1998	C71.9	Brain, NOS	No	not reported	not reported	Not Reported	329b6416-2292-5c4e-a1d5-4b99fafee6ed	white	female	not hispanic or latino	Dead	48	-17612	1950	7405d18a-4548-5d06-afc1-867a5f637017
TCGA-HT-8563-01A-11R-2404-07	TCGA-HT-8563	TCGA-HT-8563-01A	TP	Primary solid Tumor	TCGA-HT-8563-01A	01	NA	0c9258a7-d24d-4804-988b-aea0adfc3fe7	TCGA-HT-8563	released	FALSE	Primary Tumor	Not Reported	Not Reported	Not Reported	NA	NA	0.6	5a5ea09f-fbc2-43a7-a135-7db5b681ae76	0.2	0.7	No	9401/3	0		not reported	Cerebrum	860	11305	Astrocytoma, anaplastic	not reported	ab3d43c1-0dbd-5abb-ab7c-2d2e4951a438	no	2011	C71.0	Cerebrum	No	not reported	not reported	Not Reported	f20926b0-f257-51b5-aa61-f709169006f8	white	female	not hispanic or latino	Alive	30	-11305	1981	0e25265b-3acb-55e2-82d8-6847c1c1b399
TCGA-DU-8168-01A-11R-2256-07	TCGA-DU-8168	TCGA-DU-8168-01A	TP	Primary solid Tumor	TCGA-DU-8168-01A	01	NA	064e3223-313a-4353-a940-d2ce2220e438	TCGA-DU-8168	released	FALSE	Primary Tumor	Not Reported	Not Reported	Not Reported	NA	NA	0.9	e96918fc-f639-46eb-b87a-769402a4d1ab	0.8	0.9	No	9451/3	0		not reported	Cerebrum	431	20136	Oligodendroglioma, anaplastic	not reported	b3851bd6-4370-5b87-966a-786a7b5703b0	no	2012	C71.0	Cerebrum	No	not reported	not reported	Not Reported	f284c41a-fb53-5628-bb31-095ca4c07759	white	female	not hispanic or latino	Alive	55	-20136	1957	22c82561-a7d2-53db-a247-780af4508997
TCGA-VM-A8CE-01A-11R-A36H-07	TCGA-VM-A8CE	TCGA-VM-A8CE-01A	TP	Primary solid Tumor	TCGA-VM-A8CE-01A	01	false	f4a1c3af-56a6-4195-9e3f-1e8c89ed7793	TCGA-VM-A8CE	released	FALSE	Primary Tumor	Not Reported	Not Reported	Not Reported	780	100	NA	E89B7ED7-D8CA-4112-B0D9-0B2A72941DC8	NA	NA	No	9450/3	0		not reported	Cerebrum	1191	9363	Oligodendroglioma, NOS	not reported	00c4d25d-ef0a-5c27-bb76-ae7a82ca9bf2	no	2011	C71.0	Cerebrum	No	not reported	not reported	Not Reported	5e91f13b-1cc1-5585-800d-2ba55b7199a4	white	male	not reported	Alive	25	-9363	1986	ccb194cb-bf06-5f8a-8fba-6b1832b8e9c8
TCGA-HT-7693-01A-11R-2256-07	TCGA-HT-7693	TCGA-HT-7693-01A	TP	Primary solid Tumor	TCGA-HT-7693-01A	01	NA	53b741c6-30ac-41ab-8d2f-774b1dd5dc48	TCGA-HT-7693	released	FALSE	Primary Tumor	Not Reported	Not Reported	Not Reported	NA	NA	1	7ad7aac7-df39-4f13-9038-a6685012e8b0	0.7	1.1	No	9450/3	0		not reported	Cerebrum	533	18956	Oligodendroglioma, NOS	not reported	3147ea78-7c19-5b8d-9e53-870e4e866811	no	2008	C71.0	Cerebrum	No	not reported	not reported	Not Reported	79dcd04f-50ae-536e-bd20-7b08ba17d20b	white	female	not hispanic or latino	Alive	51	-18956	1957	1c46db69-3f47-5a23-804a-bc52fe8cb904
TCGA-WH-A86K-01A-11R-A36H-07	TCGA-WH-A86K	TCGA-WH-A86K-01A	TP	Primary solid Tumor	TCGA-WH-A86K-01A	01	false	980ba0ea-51b4-464c-b423-3d0cfd83f77c	TCGA-WH-A86K	released	FALSE	Primary Tumor	Not Reported	Not Reported	Not Reported	112	30	NA	BA54C0C4-01A6-4764-ABEC-F38C6F89F1BA	NA	NA	No	9400/3	0		not reported	Cerebrum	405	24055	Astrocytoma, NOS	not reported	42519c28-1489-53d6-8dc6-907f0b377f71	no	2013	C71.0	Cerebrum	No	not reported	not reported	Not Reported	b79ded57-0694-596f-80de-fd26887280a1	white	male	not hispanic or latino	Alive	65	-24055	1948	f6e84635-c7ed-5e03-b698-67b604b97404
TCGA-DB-A64P-01A-11R-A29R-07	TCGA-DB-A64P	TCGA-DB-A64P-01A	TP	Primary solid Tumor	TCGA-DB-A64P-01A	01	true	781b4b5e-ed7d-400b-8ee5-c64dca8f5844	TCGA-DB-A64P	released	FALSE	Primary Tumor	Not Reported	Not Reported	Not Reported	443	280	NA	3D2EEE2E-B4EB-4603-B4D2-AA4B0F790200	NA	NA	No	9451/3	0		not reported	Cerebrum	916	14936	Oligodendroglioma, anaplastic	not reported	8f9e2577-6294-506e-8329-6585d0689b6a	no	2012	C71.0	Cerebrum	No	not reported	not reported	Not Reported	bed9eceb-66d5-51af-8862-8f1cacb70896	white	male	not hispanic or latino	Alive	40	-14936	1972	75c2974d-e73a-5d7d-884c-7bf95d733a0a
TCGA-TM-A7CF-01A-11R-A32Q-07	TCGA-TM-A7CF	TCGA-TM-A7CF-01A	TP	Primary solid Tumor	TCGA-TM-A7CF-01A	01	false	abe68bc0-fe69-409e-851e-3ccf10c8ac94	TCGA-TM-A7CF	released	FALSE	Primary Tumor	Not Reported	Not Reported	Not Reported	1453	80	NA	CC5699A6-8FC6-438D-ACC4-907481E6A580	NA	NA	No	9400/3	0		not reported	Cerebrum	1989	15178	Astrocytoma, NOS	not reported	9b887204-7b60-581e-8e43-b6b20460f907	no	2009	C71.0	Cerebrum	No	not reported	not reported	Not Reported	ff2b9666-6471-5c8c-b3b8-dc0219f6fbbe	white	female	not hispanic or latino	Alive	41	-15178	1968	bd2ae308-5f9c-57ad-bb1a-fc2d586174ca
TCGA-R8-A6MK-01A-11R-A32Q-07	TCGA-R8-A6MK	TCGA-R8-A6MK-01A	TP	Primary solid Tumor	TCGA-R8-A6MK-01A	01	true	9d5271fb-fb69-4656-a9e7-bc22b6c610ec	TCGA-R8-A6MK	released	FALSE	Primary Tumor	Not Reported	Not Reported	Not Reported	2841	260	NA	0E083D5C-1EE1-4BDA-9D6E-93420C3BAE39	NA	NA	No	9450/3	0		not reported	Cerebrum	2702	14716	Oligodendroglioma, NOS	not reported	4e3c4af8-73e4-5624-a4ae-1441cb92d533	no	2005	C71.0	Cerebrum	No	not reported	not reported	Not Reported	aab93896-916e-58cc-91c7-c208f24df69c	white	male	not hispanic or latino	Alive	40	-14716	1965	4e75ea62-baf3-52d9-bc84-4dfe0ffe0dc0
TCGA-DU-A7TI-01A-11R-A33Z-07	TCGA-DU-A7TI	TCGA-DU-A7TI-01A	TP	Primary solid Tumor	TCGA-DU-A7TI-01A	01	false	82f11899-e89a-4855-8786-927f4912baee	TCGA-DU-A7TI	released	FALSE	Primary Tumor	Not Reported	Not Reported	Not Reported	5441	180	NA	F365952B-D839-4B07-953A-7EBE3B9A45BF	NA	NA	No	9401/3	0		not reported	Cerebrum	NA	11906	Astrocytoma, anaplastic	not reported	472558de-4cbd-52cc-b03e-3e80f8275eee	no	1998	C71.0	Cerebrum	No	not reported	not reported	Not Reported	93c0675e-7e93-5cfa-a329-97dc922df2fd	white	male	not hispanic or latino	Dead	32	-11906	1966	291c21f4-ae01-5b94-a57e-5d21c71954a6
TCGA-E1-A7YD-01A-11R-A34F-07	TCGA-E1-A7YD	TCGA-E1-A7YD-01A	TP	Primary solid Tumor	TCGA-E1-A7YD-01A	01	true	6d5d91e7-3f60-4508-98fe-cd22182d5f58	TCGA-E1-A7YD	released	FALSE	Primary Tumor	Not Reported	Not Reported	Not Reported	5445	80	NA	B371FF08-C874-4A6E-9CF9-C1931F28ADED	NA	NA	No	9401/3	0		not reported	Cerebrum	NA	21020	Astrocytoma, anaplastic	not reported	962facb0-4ee4-539f-b25d-2f37b7cee3b2	no	1998	C71.0	Cerebrum	No	not reported	not reported	Not Reported	44f643e4-1567-5811-8caa-9c75c9321683	white	male	not hispanic or latino	Dead	57	-21020	1941	2655a62b-7ed7-50d6-bf4a-71371e7d156b
TCGA-EZ-7264-01A-11R-2027-07	TCGA-EZ-7264	TCGA-EZ-7264-01A	TP	Primary solid Tumor	TCGA-EZ-7264-01A	01	NA	eecba415-5517-4265-8944-07aacbc679fb	TCGA-EZ-7264	released	FALSE	Primary Tumor	Not Reported	Not Reported	Not Reported	NA	NA	0.9	1a18641e-75f5-4601-8d9b-4536805a9aeb	0.5	1	No	9450/3	0		not reported	Cerebrum	1201	17432	Oligodendroglioma, NOS	not reported	8f81d7d4-3c9b-58af-91eb-5fc077577359	no	2011	C71.0	Cerebrum	No	not reported	not reported	Not Reported	64a3524d-5f56-5c70-88e9-575b8752c62f	white	female	not hispanic or latino	Alive	47	-17432	1964	d7b8e18b-6610-5ae3-a0d7-0c35a1e04e32
TCGA-HT-7677-01A-11R-2256-07	TCGA-HT-7677	TCGA-HT-7677-01A	TP	Primary solid Tumor	TCGA-HT-7677-01A	01	NA	441d4146-ff65-486c-957b-1cecb3552bec	TCGA-HT-7677	released	FALSE	Primary Tumor	Not Reported	Not Reported	Not Reported	NA	NA	1.1	816ea52a-dca4-48f4-8fbb-4a6ff64d1fb4	0.7	2.1	No	9451/3	0		not reported	Cerebrum	494	19610	Oligodendroglioma, anaplastic	not reported	9eeedd76-824c-51f2-9c55-9e2002ae8927	no	2009	C71.0	Cerebrum	No	not reported	not reported	Not Reported	840337c6-706c-5897-97a1-90e2662fff27	white	male	not hispanic or latino	Alive	53	-19610	1956	29932bfa-fe52-5a50-8b2e-f83eec3c588b
TCGA-FG-8181-01A-11R-2256-07	TCGA-FG-8181	TCGA-FG-8181-01A	TP	Primary solid Tumor	TCGA-FG-8181-01A	01	NA	881c4a1d-ca81-4727-ada0-bcfa7720ae3a	TCGA-FG-8181	released	FALSE	Primary Tumor	Not Reported	Not Reported	Not Reported	NA	NA	1.7	6b2e8993-f8a8-400a-bc49-b283ca7221fe	0.7	1.9	No	9382/3	0		not reported	Cerebrum	862	8642	Mixed glioma	not reported	04119efd-0572-5778-bb54-4f1b0be32d39	no	2012	C71.0	Cerebrum	No	not reported	not reported	Not Reported	e0560e08-d7ba-5cdb-85d9-f4396e542812	white	male	not hispanic or latino	Alive	23	-8642	1989	e7fbd871-bdec-5b3c-95b8-cbe55e0341c0
TCGA-S9-A6WD-01A-12R-A33Z-07	TCGA-S9-A6WD	TCGA-S9-A6WD-01A	TP	Primary solid Tumor	TCGA-S9-A6WD-01A	01	false	7e19fdcc-ecfe-4dc6-a4f1-6a192ef618e6	TCGA-S9-A6WD	released	FALSE	Primary Tumor	Not Reported	Not Reported	Not Reported	1922	160	NA	5F24A61F-39AA-426A-89D2-03205E9563D7	NA	NA	No	9451/3	0		not reported	Cerebrum	2289	21231	Oligodendroglioma, anaplastic	not reported	c5dd27db-04bc-5f62-afbc-a24d8ed0a528	no	2008	C71.0	Cerebrum	No	not reported	not reported	Not Reported	8e93982f-dbbd-5804-b34b-cd200718dee7	white	male	not hispanic or latino	Alive	58	-21231	1950	2eea9074-f63a-5ce5-99ba-e0ec087556c2
TCGA-HT-7694-01A-11R-2256-07	TCGA-HT-7694	TCGA-HT-7694-01A	TP	Primary solid Tumor	TCGA-HT-7694-01A	01	NA	242cf713-1c1b-4a2f-8e8e-253fb50cfd7f	TCGA-HT-7694	released	FALSE	Primary Tumor	Not Reported	Not Reported	Not Reported	NA	NA	0.9	09cb8fc6-43e0-484f-9897-b2df70d0a16e	0.5	2.5	No	9451/3	0		not reported	Cerebrum	210	21930	Oligodendroglioma, anaplastic	not reported	5d190050-b7b2-584c-92b8-19e2a7b6be92	no	2008	C71.0	Cerebrum	No	not reported	not reported	Not Reported	4223fa9d-65f6-569b-83e1-d104c108fb52	white	male	not hispanic or latino	Alive	60	-21930	1948	2ed18b0e-2c47-532c-a5a5-afaa7bd49a49
TCGA-HT-A74L-01A-11R-A32Q-07	TCGA-HT-A74L	TCGA-HT-A74L-01A	TP	Primary solid Tumor	TCGA-HT-A74L-01A	01	true	5e5b4d2a-c00b-441b-802a-0f546bd7566b	TCGA-HT-A74L	released	FALSE	Primary Tumor	Not Reported	Not Reported	Not Reported	103	230	NA	FFB289B9-552E-4232-B2F7-9E93D72A7DD0	NA	NA	No	9382/3	0		not reported	Cerebrum	336	8240	Mixed glioma	not reported	bf001b69-f01a-5556-b154-75c36a149238	no	2013	C71.0	Cerebrum	No	not reported	not reported	Not Reported	54a66c5c-cecd-5897-adf0-62b025368e70	white	female	not hispanic or latino	Alive	22	-8240	1991	3187d409-3fb9-57c6-af29-3a42539930cd
TCGA-S9-A89Z-01A-11R-A36H-07	TCGA-S9-A89Z	TCGA-S9-A89Z-01A	TP	Primary solid Tumor	TCGA-S9-A89Z-01A	01	false	45e06e12-1003-4924-906a-eee733fa485a	TCGA-S9-A89Z	released	FALSE	Primary Tumor	Not Reported	Not Reported	Not Reported	63	70	NA	DAAF016F-5C66-4E31-B57A-1F0857B181AD	NA	NA	No	9401/3	0		not reported	Cerebrum	623	14858	Astrocytoma, anaplastic	not reported	76e9a98a-e898-53e1-90ba-7cb5a55d8eeb	no	2013	C71.0	Cerebrum	No	not reported	not reported	Not Reported	b3c4b3a7-7cf1-59c2-9af3-afd7cc678661	white	male	not hispanic or latino	Alive	40	-14858	1973	2c081625-56d2-56c6-bf6d-f4945eb97a76
TCGA-HT-A74O-01A-11R-A32Q-07	TCGA-HT-A74O	TCGA-HT-A74O-01A	TP	Primary solid Tumor	TCGA-HT-A74O-01A	01	true	6b92979a-1629-4649-a631-9b1ae7fdc1f6	TCGA-HT-A74O	released	FALSE	Primary Tumor	Not Reported	Not Reported	Not Reported	124	140	NA	0EA28E1A-D342-4149-95BB-EF81B43DA423	NA	NA	No	9401/3	0		not reported	Cerebrum	3	12460	Astrocytoma, anaplastic	not reported	bd4b0948-9d79-5092-9f36-41a4a09cd3f8	no	2013	C71.0	Cerebrum	No	not reported	not reported	Not Reported	6c3fe132-8998-57de-a699-7f3f7096ca8c	white	male	not hispanic or latino	Alive	34	-12460	1979	fa09effa-be94-53be-aecb-52f736749350
TCGA-P5-A77X-01A-11R-A32Q-07	TCGA-P5-A77X	TCGA-P5-A77X-01A	TP	Primary solid Tumor	TCGA-P5-A77X-01A	01	true	79d46283-7d50-4f9a-a2c3-a9a42f2d5103	TCGA-P5-A77X	released	FALSE	Primary Tumor	Not Reported	Not Reported	Not Reported	111	1480	NA	E1A92E19-6BC7-4AA0-AC3D-590305FC4FF9	NA	NA	No	9382/3	0		not reported	Cerebrum	105	20128	Mixed glioma	not reported	7a3112c5-a878-5b23-bdbc-3aa91d2cede6	no	2013	C71.0	Cerebrum	No	not reported	not reported	Not Reported	df444ab4-38b4-584d-80a8-7bcf8918ef16	white	female	not hispanic or latino	Alive	55	-20128	1958	adc8bd1c-0484-5b22-97e4-c9d169d57e4a
TCGA-FG-A713-01A-11R-A32Q-07	TCGA-FG-A713	TCGA-FG-A713-01A	TP	Primary solid Tumor	TCGA-FG-A713-01A	01	false	8cda26bb-dae1-480e-b15a-9c0bf371356e	TCGA-FG-A713	released	FALSE	Primary Tumor	Not Reported	Not Reported	Not Reported	82	200	NA	B44387B9-C120-4F55-87B5-484C23D6070C	NA	NA	No	9382/3	0		not reported	Cerebrum	622	27232	Mixed glioma	not reported	f4e42d4a-861b-5c53-824f-346db57e02bd	yes	2013	C71.0	Cerebrum	No	not reported	not reported	Not Reported	82b8f829-c3b8-5f03-bc45-7bd8603b586b	white	female	not hispanic or latino	Alive	74	-27232	1939	46393ca2-4dbb-5340-8d0e-82aa2fc51483
TCGA-FG-5965-01B-11R-1896-07	TCGA-FG-5965	TCGA-FG-5965-01B	TP	Primary solid Tumor	TCGA-FG-5965-01B	01	NA	93fbe6d3-2091-4151-9075-0ed2dd4b886f	TCGA-FG-5965	released	FALSE	Primary Tumor	Not Reported	Not Reported	Not Reported	NA	NA	1	84457F70-6667-4090-ABE0-CD4BA05D05FC	0.8	1.1	No	9382/3	0		not reported	Cerebrum	979	14249	Mixed glioma	not reported	96c6df9b-0815-50d1-afe1-f014111a9083	no	2008	C71.0	Cerebrum	No	not reported	not reported	Not Reported	ef7ef8d0-0560-5bb9-bee4-596da3432596	white	female	not hispanic or latino	Dead	39	-14249	1969	cdbd618b-e41f-5dcb-82cb-28963b624992
TCGA-HT-8015-01B-11R-A28M-07	TCGA-HT-8015	TCGA-HT-8015-01B	TP	Primary solid Tumor	TCGA-HT-8015-01B	01	true	e8d32d85-6f38-4f8d-bfd0-50285fd2b580	TCGA-HT-8015	released	FALSE	Primary Tumor	Not Reported	Not Reported	Not Reported	1483	660	NA	555DEE9A-4BA2-4E0A-A76E-06972079094A	NA	NA	No	9400/3	0		not reported	Cerebrum	3	7760	Astrocytoma, NOS	not reported	0a513737-5008-5ae6-ba5f-752bcf863b46	no	2008	C71.0	Cerebrum	No	not reported	not reported	Not Reported	58c3734d-4f2e-5efb-ac13-39a3988b551a	white	male	not hispanic or latino	Alive	21	-7760	1987	6f8cb4dc-a257-5aa0-9de1-c4ac78d9ea9e
TCGA-HT-7481-01A-11R-2027-07	TCGA-HT-7481	TCGA-HT-7481-01A	TP	Primary solid Tumor	TCGA-HT-7481-01A	01	NA	712405b3-14c4-4c26-9839-1749763d816b	TCGA-HT-7481	released	FALSE	Primary Tumor	Not Reported	Not Reported	Not Reported	NA	NA	1	879a7f04-519f-44c0-bad3-32c637ab5955	0.9	2	No	9450/3	0		not reported	Brain, NOS	2918	14306	Oligodendroglioma, NOS	not reported	f970e5f7-e619-5799-bf3e-8c9700adc4ea	no	2006	C71.9	Brain, NOS	No	not reported	not reported	Not Reported	ac74231a-8b8a-56d4-83e9-d8cf168fdef6	white	male	not hispanic or latino	Alive	39	-14306	1967	824881ad-7e2a-547b-b1dc-79dc96f3ecde
TCGA-TM-A84S-01A-11R-A36H-07	TCGA-TM-A84S	TCGA-TM-A84S-01A	TP	Primary solid Tumor	TCGA-TM-A84S-01A	01	false	ce93185a-c4b1-4f3e-a8ef-d7748c1c2f5f	TCGA-TM-A84S	released	FALSE	Primary Tumor	Not Reported	Not Reported	Not Reported	163	110	NA	286FC4C6-07CD-4056-B6EE-C30619069A34	NA	NA	No	9451/3	0		not reported	Cerebrum	454	13424	Oligodendroglioma, anaplastic	not reported	578d1331-1b12-59fa-a584-5796c6ffbe83	no	2013	C71.0	Cerebrum	No	not reported	not reported	Not Reported	2bc3316c-803a-5d1d-b125-33d438c0b691	white	male	not hispanic or latino	Alive	36	-13424	1977	a29c5a63-ff66-56a5-9809-71d46c8d2c6c
TCGA-TM-A84T-01A-11R-A36H-07	TCGA-TM-A84T	TCGA-TM-A84T-01A	TP	Primary solid Tumor	TCGA-TM-A84T-01A	01	false	b78d1da9-2b99-4fff-ab70-99eb88c8f37e	TCGA-TM-A84T	released	FALSE	Primary Tumor	Not Reported	Not Reported	Not Reported	522	50	NA	67FE0A94-A6DF-4213-B6DF-CF868FB47E79	NA	NA	No	9382/3	0		not reported	Cerebrum	724	6994	Mixed glioma	not reported	b499a2e2-9f6b-5c2e-877c-ef24f1ea5a29	no	2012	C71.0	Cerebrum	No	not reported	not reported	Not Reported	37ca0259-9cec-5e3a-9dcb-5c86ef2336a7	white	male	not hispanic or latino	Alive	19	-6994	1993	608d8ce4-91ca-5909-aa0d-74bfb4cd830b
TCGA-HT-8105-01A-11R-2404-07	TCGA-HT-8105	TCGA-HT-8105-01A	TP	Primary solid Tumor	TCGA-HT-8105-01A	01	NA	13961f18-7844-487b-b632-1ed051ed6673	TCGA-HT-8105	released	FALSE	Primary Tumor	Not Reported	Not Reported	Not Reported	NA	NA	1	d7c51467-5baa-4858-86bd-cfb6d9344a05	1	1.6	No	9451/3	0		not reported	Cerebrum	190	20041	Oligodendroglioma, anaplastic	not reported	b5e57b4c-dfe4-5a76-b234-89da72645a85	no	2011	C71.0	Cerebrum	No	not reported	not reported	Not Reported	e7317270-4d96-55c7-91c3-8e04d878162a	white	male	not hispanic or latino	Alive	54	-20041	1957	48196b6a-c0bf-54a1-99ef-feb6d20a102c
TCGA-HT-7606-01A-11R-2090-07	TCGA-HT-7606	TCGA-HT-7606-01A	TP	Primary solid Tumor	TCGA-HT-7606-01A	01	NA	45a4b555-bf05-4599-bafd-bb4129a5132f	TCGA-HT-7606	released	FALSE	Primary Tumor	Not Reported	Not Reported	Not Reported	NA	NA	0.8	4f988b76-fc06-45af-a537-a90d72713a70	0.7	1.2	No	9400/3	0		not reported	Brain, NOS	526	11233	Astrocytoma, NOS	not reported	4283063f-fad7-561f-913e-9778439af9db	no	2008	C71.9	Brain, NOS	No	not reported	not reported	Not Reported	0dd39099-40ff-5b8c-82e2-f3a80fbe4260	white	female	not hispanic or latino	Alive	30	-11233	1978	bd1ff2bc-c41d-5144-ac4c-1431bb10f3e6
TCGA-FG-A70Z-01A-12R-A33Z-07	TCGA-FG-A70Z	TCGA-FG-A70Z-01A	TP	Primary solid Tumor	TCGA-FG-A70Z-01A	01	false	c503a0e6-ab91-486a-a08a-dd767dff593f	TCGA-FG-A70Z	released	FALSE	Primary Tumor	Not Reported	Not Reported	Not Reported	720	300	NA	E2908E5D-A017-41AE-AF5F-367A1D4C868B	NA	NA	No	9382/3	0		not reported	Cerebrum	328	19717	Mixed glioma	not reported	6db74e47-a996-5463-853a-6416b46a263a	no	2011	C71.0	Cerebrum	No	not reported	not reported	Not Reported	b63713df-cf87-51c1-980a-42637433d75f	black or african american	female	not hispanic or latino	Alive	53	-19717	1958	3f39d1f9-0a6e-5a0f-8cbd-c50052ebec63
TCGA-WY-A85D-01A-11R-A36H-07	TCGA-WY-A85D	TCGA-WY-A85D-01A	TP	Primary solid Tumor	TCGA-WY-A85D-01A	01	true	24f298f0-f57c-463f-9f77-ef78f40854d7	TCGA-WY-A85D	released	FALSE	Primary Tumor	Not Reported	Not Reported	Not Reported	1035	120	NA	82FFEB3D-5C1C-4FF0-A824-5C24F3B82B3C	NA	NA	No	9382/3	0		not reported	Cerebrum	1147	21979	Mixed glioma	not reported	1535882f-7db3-580f-be76-c5c1512023c5	no	2010	C71.0	Cerebrum	No	not reported	not reported	Not Reported	00d61b0a-16b5-55ae-88d4-cce5aa9942a6	white	male	not reported	Alive	60	-21979	1950	53376b92-d571-5861-ac7c-6df90076d414
TCGA-P5-A5F1-01A-11R-A28M-07	TCGA-P5-A5F1	TCGA-P5-A5F1-01A	TP	Primary solid Tumor	TCGA-P5-A5F1-01A	01	true	a31196ad-2c62-47a1-b2e6-638438e607d3	TCGA-P5-A5F1	released	FALSE	Primary Tumor	Not Reported	Not Reported	Not Reported	55	500	NA	FA13A2CB-015F-4302-88ED-3314A2433616	NA	NA	No	9400/3	0		not reported	Cerebrum	179	11070	Astrocytoma, NOS	not reported	f228677d-37d9-51ee-94b6-9f92577de087	no	2012	C71.0	Cerebrum	No	not reported	not reported	Not Reported	b261f7b8-0c79-522d-8417-ac81d502059d	white	male	not hispanic or latino	Alive	30	-11070	1982	879c0464-33f6-51de-a81e-4e7175164643
TCGA-S9-A7IZ-01A-11R-A34F-07	TCGA-S9-A7IZ	TCGA-S9-A7IZ-01A	TP	Primary solid Tumor	TCGA-S9-A7IZ-01A	01	false	b427c72f-8ebd-47a4-8e72-04024625e0b6	TCGA-S9-A7IZ	released	FALSE	Primary Tumor	Not Reported	Not Reported	Not Reported	140	130	NA	82CF208A-A8F2-4BE1-85DF-C6145FCC6B19	NA	NA	No	9401/3	0		not reported	Cerebrum	608	17874	Astrocytoma, anaplastic	not reported	4df5440c-4335-5583-ba9b-349a8cd19aac	no	2013	C71.0	Cerebrum	No	not reported	not reported	Not Reported	8a22ca16-e687-56db-b34e-9af46e45756f	white	female	not hispanic or latino	Alive	48	-17874	1965	eea25147-f2f3-5e19-b53d-7acac5f9fe56
TCGA-DB-A75M-01A-11R-A32Q-07	TCGA-DB-A75M	TCGA-DB-A75M-01A	TP	Primary solid Tumor	TCGA-DB-A75M-01A	01	true	32d6a64e-a8f5-4691-9fc8-b8c0ad241ea0	TCGA-DB-A75M	released	FALSE	Primary Tumor	Not Reported	Not Reported	Not Reported	189	250	NA	C19F2C06-B479-44A0-8BE2-A7DDD650D879	NA	NA	No	9400/3	0		not reported	Cerebrum	544	17289	Astrocytoma, NOS	not reported	bf82f404-fa52-5b88-b7dd-ed28032924cb	no	2013	C71.0	Cerebrum	No	not reported	not reported	Not Reported	8d8c03a1-3de2-5bfe-85b3-f57c50a017e4	white	male	not hispanic or latino	Alive	47	-17289	1966	e93a7b6a-6250-54e0-b464-0513b5433df3
TCGA-HT-A614-01A-11R-A29R-07	TCGA-HT-A614	TCGA-HT-A614-01A	TP	Primary solid Tumor	TCGA-HT-A614-01A	01	false	f086df4f-ad28-4a0b-bd53-ccc677aa9d44	TCGA-HT-A614	released	FALSE	Primary Tumor	Not Reported	Not Reported	Not Reported	78	130	NA	9E38FBA2-A9D8-4428-B586-A0C7E711EA14	NA	NA	No	9382/3	0		not reported	Cerebrum	82	17392	Mixed glioma	not reported	1c63a839-547e-59c4-abd5-c7c1c0960656	no	2013	C71.0	Cerebrum	No	not reported	not reported	Not Reported	66c7f0a4-c919-55f3-baa2-28b1305d6880	white	male	not hispanic or latino	Alive	47	-17392	1966	0d4a853e-cfe5-5d5b-ba5a-4066bacc3298
TCGA-DU-6396-01A-11R-1708-07	TCGA-DU-6396	TCGA-DU-6396-01A	TP	Primary solid Tumor	TCGA-DU-6396-01A	01	NA	0f4d8393-18bd-4700-9eea-e24ee16cf0f8	TCGA-DU-6396	released	FALSE	Primary Tumor	Not Reported	Not Reported	Not Reported	NA	NA	1	23ea2bb8-e87f-4956-8a97-b53537885a69	1	1	No	9382/3	0		not reported	Cerebrum	NA	11427	Mixed glioma	not reported	dbe89b4b-690f-5c9a-bc66-2598b697bafb	no	1996	C71.0	Cerebrum	No	not reported	not reported	Not Reported	cd485fa9-8e93-535f-a9bb-fe3756408566	white	female	not hispanic or latino	Dead	31	-11427	1965	353aca45-7af7-5150-a6e3-042f6db90c89
TCGA-DB-5274-01A-01R-1470-07	TCGA-DB-5274	TCGA-DB-5274-01A	TP	Primary solid Tumor	TCGA-DB-5274-01A	01	NA	dc38268f-ee27-4ab1-a811-1c8de3b2c2c3	TCGA-DB-5274	released	FALSE	Primary Tumor	Not Reported	Not Reported	Not Reported	NA	NA	1.6	e287cee7-9711-450c-817e-238d8c3978ed	0.7	1.7	No	9382/3	0		not reported	Cerebrum	2289	13680	Mixed glioma	not reported	6dcec3e7-ebd8-53e3-a2d4-70b5996e7d02	no	2006	C71.0	Cerebrum	No	not reported	not reported	Not Reported	64dba63b-4e09-5efc-a597-7338f1793b0c	white	female	not hispanic or latino	Alive	37	-13680	1969	6891d2a7-cf7f-54cb-a9d2-98919c11adec
TCGA-TQ-A8XE-01A-11R-A36H-07	TCGA-TQ-A8XE	TCGA-TQ-A8XE-01A	TP	Primary solid Tumor	TCGA-TQ-A8XE-01A	01	true	7c60d0de-b913-4454-bf9f-c554810911b5	TCGA-TQ-A8XE	released	FALSE	Primary Tumor	Not Reported	Not Reported	Not Reported	1308	130	NA	431037B9-36D3-4978-AEED-F316933DC782	NA	NA	No	9450/3	0		not reported	Cerebrum	NA	15629	Oligodendroglioma, NOS	not reported	25a8127b-675f-5005-a797-86e5e784e05e	no	2010	C71.0	Cerebrum	No	not reported	not reported	Not Reported	d1a5871f-f495-50d2-84e5-f5ed6bbfb7fc	white	female	hispanic or latino	Dead	42	-15629	1968	ba9ef70f-80be-5058-86d9-74b927ab09eb
TCGA-FG-7638-01B-12R-2090-07	TCGA-FG-7638	TCGA-FG-7638-01B	TP	Primary solid Tumor	TCGA-FG-7638-01B	01	NA	2362a118-c13a-4e4b-8158-8889be60a6c3	TCGA-FG-7638	released	FALSE	Primary Tumor	Not Reported	Not Reported	Not Reported	NA	NA	1	2a94afdc-2504-4b73-8b1e-c9be3183654d	0.6	1.3	No	9451/3	0		not reported	Cerebrum	686	11528	Oligodendroglioma, anaplastic	not reported	030802cc-6775-551f-b388-680b89793c83	no	2011	C71.0	Cerebrum	No	not reported	not reported	Not Reported	1c40dbeb-8e02-5402-a4ec-aaabf5b3fe47	white	female	not hispanic or latino	Alive	31	-11528	1980	16b1f1be-dc0b-52f5-9384-dd9b4d8af569
TCGA-E1-A7YV-01A-11R-A34R-07	TCGA-E1-A7YV	TCGA-E1-A7YV-01A	TP	Primary solid Tumor	TCGA-E1-A7YV-01A	01	true	37524c17-0862-4a76-81d7-dbda878766fd	TCGA-E1-A7YV	released	FALSE	Primary Tumor	Not Reported	Not Reported	Not Reported	1314	230	NA	96974491-20AD-491B-A475-80DB896312C8	NA	NA	No	9382/3	0		not reported	Cerebrum	NA	9546	Mixed glioma	not reported	f0aa420c-f434-5828-b465-20b55e05c15e	no	2010	C71.0	Cerebrum	No	not reported	not reported	Not Reported	d6bc7c90-0d33-57da-b8db-66365e2d7227	white	female	not hispanic or latino	Dead	26	-9546	1984	5a3f836c-4c10-5fc8-8e14-f8d277b64231
TCGA-DH-A7UV-01A-12R-A34F-07	TCGA-DH-A7UV	TCGA-DH-A7UV-01A	TP	Primary solid Tumor	TCGA-DH-A7UV-01A	01	false	e5a88b99-e655-4570-a5c0-80c17903463b	TCGA-DH-A7UV	released	FALSE	Primary Tumor	Not Reported	Not Reported	Not Reported	69	50	NA	F13CB9E9-42C9-41B6-A9ED-2DFEBEF2DAE0	NA	NA	No	9401/3	0		not reported	Cerebrum	566	18161	Astrocytoma, anaplastic	not reported	82b242fa-6f54-5b04-98c4-cb3564cdce98	no	2013	C71.0	Cerebrum	No	not reported	not reported	Not Reported	9f9b00c8-343f-54c1-b810-104d7f7a9956	white	male	not hispanic or latino	Alive	49	-18161	1964	cc329a43-a1b4-5e87-9bd6-0c0f75a912ec
TCGA-S9-A6TS-01A-12R-A33Z-07	TCGA-S9-A6TS	TCGA-S9-A6TS-01A	TP	Primary solid Tumor	TCGA-S9-A6TS-01A	01	false	9fbabdca-5b37-4fd4-8d48-1b2295c1496d	TCGA-S9-A6TS	released	FALSE	Primary Tumor	Not Reported	Not Reported	Not Reported	2402	150	NA	A6DF65CD-E78C-4CF8-ACC7-B35F2EF33ECA	NA	NA	No	9401/3	0		not reported	Cerebrum	NA	17857	Astrocytoma, anaplastic	not reported	fcb82c31-13fa-569f-a928-051fa010fd45	no	2006	C71.0	Cerebrum	No	not reported	not reported	Not Reported	eaa8d5c6-1595-5c22-b393-3e09f6f293d0	white	female	not hispanic or latino	Dead	48	-17857	1958	6ec15e62-425c-542f-a4a8-ab3d1f669e26
TCGA-HT-7610-01A-21R-2090-07	TCGA-HT-7610	TCGA-HT-7610-01A	TP	Primary solid Tumor	TCGA-HT-7610-01A	01	NA	40592b11-f9a7-4224-8ac2-1e3528660f4e	TCGA-HT-7610	released	FALSE	Primary Tumor	Not Reported	Not Reported	Not Reported	NA	NA	0.9	f33a23ff-73c6-4aea-a9c0-9a794368ddc1	0.6	1.5	No	9382/3	0		not reported	Cerebrum	1706	9447	Mixed glioma	not reported	5a51e633-5a1a-5850-a8f0-bffc4e7544aa	no	2007	C71.0	Cerebrum	No	not reported	not reported	Not Reported	fab2d7dc-c215-5b00-8270-ef80355b43e0	white	female	not hispanic or latino	Alive	25	-9447	1982	846573d1-aea0-54fb-9039-fb0fca6e474f
TCGA-E1-5303-01A-01R-1470-07	TCGA-E1-5303	TCGA-E1-5303-01A	TP	Primary solid Tumor	TCGA-E1-5303-01A	01	NA	150856f7-77da-4aa5-a28b-310a505aea24	TCGA-E1-5303	released	FALSE	Primary Tumor	Not Reported	Not Reported	Not Reported	NA	NA	0.6	20e5b4f2-6555-4bf9-80c3-9b472fe8eedb	0.6	0.8	No	9401/3	0		not reported	Brain, NOS	NA	14212	Astrocytoma, anaplastic	not reported	24bdc532-44ca-50cc-9a0d-eba59552ac65	no	1998	C71.9	Brain, NOS	No	not reported	not reported	Not Reported	5839f1fd-c46b-5ee6-95bb-0bfec97b21e7	white	male	not hispanic or latino	Dead	38	-14212	1960	76602226-ce9a-5ee4-a143-ecd122066522
TCGA-HW-7487-01A-11R-2027-07	TCGA-HW-7487	TCGA-HW-7487-01A	TP	Primary solid Tumor	TCGA-HW-7487-01A	01	NA	3040f10c-04e1-4cf8-8ead-d74c856425c8	TCGA-HW-7487	released	FALSE	Primary Tumor	Not Reported	Not Reported	Not Reported	NA	NA	0.9	1aa8b50f-bce6-4ce5-9922-7a852a1d57ea	0.2	0.9	No	9450/3	0		not reported	Cerebrum	1382	14535	Oligodendroglioma, NOS	not reported	79cba54c-50ac-5fa5-a1c7-c9343201437c	no	2010	C71.0	Cerebrum	No	not reported	not reported	Not Reported	c41373a4-c32d-5c34-8602-e61d6fab47d0	white	male	not hispanic or latino	Alive	39	-14535	1971	493c862f-ee55-5433-83bf-294e5cd1550a
TCGA-HW-7495-01A-11R-2027-07	TCGA-HW-7495	TCGA-HW-7495-01A	TP	Primary solid Tumor	TCGA-HW-7495-01A	01	NA	1ccc7965-99a5-420a-b5ab-f9853b50e3b1	TCGA-HW-7495	released	FALSE	Primary Tumor	Not Reported	Not Reported	Not Reported	NA	NA	1.1	c5ad0f30-8b83-4d3b-b695-c177f251ebc6	0.9	1.7	No	9450/3	0		not reported	Cerebrum	1078	16460	Oligodendroglioma, NOS	not reported	c6d5ac03-def8-5a9f-a1bb-53fe36372ab8	no	2011	C71.0	Cerebrum	No	not reported	not reported	Not Reported	1973d9d5-b6ff-56f3-9a1f-5d1c31f93234	white	female	not hispanic or latino	Alive	45	-16460	1966	032eb14c-dfed-5fc2-a3ec-13bab9b20960
TCGA-DU-6410-01A-11R-1896-07	TCGA-DU-6410	TCGA-DU-6410-01A	TP	Primary solid Tumor	TCGA-DU-6410-01A	01	NA	7c489d21-bd36-4a9c-9e5d-a052ce438c4a	TCGA-DU-6410	released	FALSE	Primary Tumor	Not Reported	Not Reported	Not Reported	NA	NA	0.8	d7745e3b-3ccd-40ff-8634-9a0f71e088d4	0.6	0.8	No	9451/3	0		not reported	Cerebrum	242	20567	Oligodendroglioma, anaplastic	not reported	fb70d5d4-2dc1-5909-befe-5237bfe02b5b	no	2010	C71.0	Cerebrum	No	not reported	not reported	Not Reported	bc2d40b0-762f-5055-9cdd-0458fee6bdcf	white	male	not hispanic or latino	Alive	56	-20567	1954	81a121a4-fa55-52e9-8d21-2673c35723d9
TCGA-DU-7008-01A-11R-2027-07	TCGA-DU-7008	TCGA-DU-7008-01A	TP	Primary solid Tumor	TCGA-DU-7008-01A	01	NA	7a0c3571-4265-4d36-afbc-fa234970f94b	TCGA-DU-7008	released	FALSE	Primary Tumor	Not Reported	Not Reported	Not Reported	NA	NA	0.6	70aff058-6c24-488c-89ae-3bd311595820	0.5	0.8	No	9450/3	0		not reported	Cerebrum	4752	15289	Oligodendroglioma, NOS	not reported	509c07ca-2ff1-5974-9f5f-6837b5140cbe	no	1998	C71.0	Cerebrum	No	not reported	not reported	Not Reported	d7d67236-33dc-5624-853f-b2db4cd7c5f9	white	female	not hispanic or latino	Alive	41	-15289	1957	e7c2fcd8-c206-580c-8639-9449b3bc7e00
TCGA-QH-A870-01A-11R-A36H-07	TCGA-QH-A870	TCGA-QH-A870-01A	TP	Primary solid Tumor	TCGA-QH-A870-01A	01	false	c1c87e01-efc3-433f-ba79-4a79b292870b	TCGA-QH-A870	released	FALSE	Primary Tumor	Not Reported	Not Reported	Not Reported	1	450	NA	C84F6D0C-3879-4D63-8CE8-10D03D3C71A3	NA	NA	No	9382/3	0		not reported	Cerebrum	395	14082	Mixed glioma	not reported	bb2651f2-5fd5-5e0d-8937-3f3c48c580be	no	2013	C71.0	Cerebrum	No	not reported	not reported	Not Reported	9f27e6f5-e7c2-54d2-8523-bc5c01c82152	white	female	not hispanic or latino	Alive	38	-14082	1975	ee54ee04-7e3c-5243-96ea-9819c2cfd351
TCGA-S9-A7R4-01A-12R-A34R-07	TCGA-S9-A7R4	TCGA-S9-A7R4-01A	TP	Primary solid Tumor	TCGA-S9-A7R4-01A	01	false	dd6d0b7c-819d-4572-baad-d46618e0e47f	TCGA-S9-A7R4	released	FALSE	Primary Tumor	Not Reported	Not Reported	Not Reported	565	120	NA	6AE37879-1BB7-4C4A-B318-D9F2D75B552C	NA	NA	No	9401/3	0		not reported	Cerebrum	914	17134	Astrocytoma, anaplastic	not reported	bcac39f9-4ba0-599e-85b8-a529e361d038	no	2012	C71.0	Cerebrum	No	not reported	not reported	Not Reported	a27d620f-687a-50b3-ba9d-729f004696fd	white	male	not hispanic or latino	Alive	46	-17134	1966	51d12198-bd06-5242-85e2-ff87a1b757ed
TCGA-HT-7478-01A-11R-2027-07	TCGA-HT-7478	TCGA-HT-7478-01A	TP	Primary solid Tumor	TCGA-HT-7478-01A	01	NA	7d044ffd-252d-4e5d-9c33-a5cd8bc39263	TCGA-HT-7478	released	FALSE	Primary Tumor	Not Reported	Not Reported	Not Reported	NA	NA	0.8	9be4b6b7-f32a-413d-adb9-3ca98802e71b	0.5	0.8	No	9400/3	0		not reported	Cerebrum	194	13216	Astrocytoma, NOS	not reported	193ce578-d957-5915-ac4f-dc8d4c3be365	no	2011	C71.0	Cerebrum	No	not reported	not reported	Not Reported	19d268bf-1107-505b-9136-321ddf1d76d4	white	male	not hispanic or latino	Alive	36	-13216	1975	6ee3914c-63fb-5387-ad30-7db0d261b149
TCGA-DU-7302-01A-11R-2090-07	TCGA-DU-7302	TCGA-DU-7302-01A	TP	Primary solid Tumor	TCGA-DU-7302-01A	01	NA	29dc4f19-6b03-4c98-9419-b25036b8aec3	TCGA-DU-7302	released	FALSE	Primary Tumor	Not Reported	Not Reported	Not Reported	NA	NA	0.9	ad715b7b-52a2-493a-99d2-b5ec2b18a709	0.7	1	No	9451/3	0		not reported	Cerebrum	1834	17656	Oligodendroglioma, anaplastic	not reported	a14305ae-39cb-581e-9871-0bc359efd15f	no	2006	C71.0	Cerebrum	No	not reported	not reported	Not Reported	e8d9a19e-402c-5c7a-b94d-cff8da108fcc	white	female	not hispanic or latino	Alive	48	-17656	1958	77dbff3a-606d-58cf-818f-54f2762609a0
TCGA-HT-8011-01A-11R-2403-07	TCGA-HT-8011	TCGA-HT-8011-01A	TP	Primary solid Tumor	TCGA-HT-8011-01A	01	NA	930a9cb0-43b1-4dae-85ed-aaa5c042a1c6	TCGA-HT-8011	released	FALSE	Primary Tumor	Not Reported	Not Reported	Not Reported	NA	NA	1	67c30fd5-6ff5-49b7-b0e6-4006ef4510fc	0.6	1.3	No	9401/3	0		not reported	Cerebrum	494	20175	Astrocytoma, anaplastic	not reported	42ad05f5-a7ff-52a2-9c7c-dc031f399733	no	2009	C71.0	Cerebrum	No	not reported	not reported	Not Reported	cb515c9b-4e23-5c32-88cc-174ea2e5784e	white	male	not hispanic or latino	Alive	55	-20175	1954	39bc7efb-8f6c-5f3f-b499-6c4492709768
TCGA-HT-A5R5-01A-11R-A28M-07	TCGA-HT-A5R5	TCGA-HT-A5R5-01A	TP	Primary solid Tumor	TCGA-HT-A5R5-01A	01	true	e2f412cd-bb4f-4185-8f81-fa3fb49c005d	TCGA-HT-A5R5	released	FALSE	Primary Tumor	Not Reported	Not Reported	Not Reported	194	260	NA	9A308F04-2E34-40CB-97FC-A3A5D111FA25	NA	NA	No	9450/3	0		not reported	Cerebrum	4	12403	Oligodendroglioma, NOS	not reported	93acccbb-216e-551c-8040-4deecba3b748	no	2012	C71.0	Cerebrum	No	not reported	not reported	Not Reported	cd6e53eb-ab25-575b-bb16-f284da9dce98	white	female	hispanic or latino	Alive	33	-12403	1979	5887a15a-e92a-5f61-81ba-18c1a96daf59
TCGA-DH-5142-01A-01R-1470-07	TCGA-DH-5142	TCGA-DH-5142-01A	TP	Primary solid Tumor	TCGA-DH-5142-01A	01	NA	9dbfe00b-fae8-4765-bf20-4f3cc45880e9	TCGA-DH-5142	released	FALSE	Primary Tumor	Not Reported	Not Reported	Not Reported	NA	NA	0.4	d6bad55b-31f4-416a-8775-e3439c0f6918	0.3	0.4	No	9401/3	0		not reported	Cerebrum	1943	10678	Astrocytoma, anaplastic	not reported	04f6b16d-37eb-56da-b41b-6257fb24a9a3	no	2008	C71.0	Cerebrum	No	not reported	not reported	Not Reported	e89ae2cf-3478-5906-9705-0d6af61522d8	white	male	not hispanic or latino	Alive	29	-10678	1979	daad01c7-6770-5c3f-9ffb-d5c20a9f8f1e
TCGA-HT-7695-01A-11R-2256-07	TCGA-HT-7695	TCGA-HT-7695-01A	TP	Primary solid Tumor	TCGA-HT-7695-01A	01	NA	8b58dbf3-022c-4337-9fad-5ae43b1b84f2	TCGA-HT-7695	released	FALSE	Primary Tumor	Not Reported	Not Reported	Not Reported	NA	NA	0.9	351859ed-9826-4414-958d-dafc1f741a33	0.7	1.8	No	9450/3	0		not reported	Cerebrum	442	10827	Oligodendroglioma, NOS	not reported	203f7009-5196-5112-aea2-ec686b22a946	no	2009	C71.0	Cerebrum	No	not reported	not reported	Not Reported	ae8f80ea-bbd9-523b-a2c0-10d8ba26fdd5	white	female	not hispanic or latino	Alive	29	-10827	1980	814fc48b-9a8c-5d17-b5e0-3620fc362118
TCGA-QH-A65R-01A-21R-A31N-07	TCGA-QH-A65R	TCGA-QH-A65R-01A	TP	Primary solid Tumor	TCGA-QH-A65R-01A	01	false	5fb877a9-e341-415e-a76b-7964e4e224eb	TCGA-QH-A65R	released	FALSE	Primary Tumor	Not Reported	Not Reported	Not Reported	54	330	NA	B1ADFF4F-266F-45E8-B2E7-48EBFEEEE8FF	NA	NA	No	9451/3	0		not reported	Brain, NOS	461	14073	Oligodendroglioma, anaplastic	not reported	b6a5c58e-e2e2-54c8-8daa-4f97f76d2169	no	2013	C71.9	Brain, NOS	No	not reported	not reported	Not Reported	14dbdc46-5d2b-59e6-b018-aee266c3bcf7	white	female	not hispanic or latino	Alive	38	-14073	1975	41599aac-6785-5b31-bc70-26b64e731e82
TCGA-HT-7691-01A-11R-2256-07	TCGA-HT-7691	TCGA-HT-7691-01A	TP	Primary solid Tumor	TCGA-HT-7691-01A	01	NA	5653c465-1eff-4ac2-bdf4-7991e81c07c4	TCGA-HT-7691	released	FALSE	Primary Tumor	Not Reported	Not Reported	Not Reported	NA	NA	1	f6b38096-6209-4c37-a545-b4d1643dcc58	0.8	1.4	No	9400/3	0		not reported	Cerebrum	3	11465	Astrocytoma, NOS	not reported	85174106-856a-5957-ba22-7f7b72019818	no	2008	C71.0	Cerebrum	No	not reported	not reported	Not Reported	414f42bb-8319-5f26-8f03-4ba94f15287c	white	female	not hispanic or latino	Alive	31	-11465	1977	38702c07-a9e6-5e21-bb5d-e553afe2b53d
TCGA-FG-6692-01A-11R-1896-07	TCGA-FG-6692	TCGA-FG-6692-01A	TP	Primary solid Tumor	TCGA-FG-6692-01A	01	NA	fddb3709-5f1c-40c8-a39a-48329dfe9c97	TCGA-FG-6692	released	FALSE	Primary Tumor	Not Reported	Not Reported	Not Reported	NA	NA	0.4	83534bab-aa85-44f8-abe2-f4383079594e	0.3	0.5	No	9451/3	0		not reported	Cerebrum	413	23374	Oligodendroglioma, anaplastic	not reported	a95f17d2-a0d6-5938-8de7-8835091fc309	no	2011	C71.0	Cerebrum	No	not reported	not reported	Not Reported	82e7dfc7-e58e-507c-8992-92de64f7f6ee	white	male	not hispanic or latino	Dead	63	-23374	1948	d6e67b3c-347b-5712-9193-127696e75b13
TCGA-HT-7605-01A-11R-2090-07	TCGA-HT-7605	TCGA-HT-7605-01A	TP	Primary solid Tumor	TCGA-HT-7605-01A	01	NA	0681d35a-3970-4909-bf33-d92315e64309	TCGA-HT-7605	released	FALSE	Primary Tumor	Not Reported	Not Reported	Not Reported	NA	NA	0.9	820c0259-c976-48cc-af5a-3e2bc11bd4e8	0.8	2	No	9450/3	0		not reported	Brain, NOS	139	13892	Oligodendroglioma, NOS	not reported	60fd4a42-4f14-5a2b-85cc-f4459d320d56	no	2008	C71.9	Brain, NOS	No	not reported	not reported	Not Reported	4f3c5b8b-25b1-5b81-8d5f-7a2c5c298061	white	male	not hispanic or latino	Alive	38	-13892	1970	81be40d9-360d-523d-814b-c427f8152d5d
TCGA-S9-A7QW-01A-11R-A34F-07	TCGA-S9-A7QW	TCGA-S9-A7QW-01A	TP	Primary solid Tumor	TCGA-S9-A7QW-01A	01	false	f33e300f-fae5-4e59-93bf-7ce708bf95ff	TCGA-S9-A7QW	released	FALSE	Primary Tumor	Not Reported	Not Reported	Not Reported	78	80	NA	76D9DFBD-70A4-4159-A6D3-66507BB4047E	NA	NA	No	9401/3	0		not reported	Cerebrum	458	19869	Astrocytoma, anaplastic	not reported	6992c246-64bf-5ddb-9273-c4371108926b	no	2013	C71.0	Cerebrum	No	not reported	not reported	Not Reported	f5f71d87-27ac-5075-bca9-f4a2af98badd	white	female	not hispanic or latino	Alive	54	-19869	1959	9c0e4d83-06c8-5b34-9eb2-0ff3dc2fd205
TCGA-HT-7468-01A-11R-2027-07	TCGA-HT-7468	TCGA-HT-7468-01A	TP	Primary solid Tumor	TCGA-HT-7468-01A	01	NA	d2775f99-cc96-4c72-94ff-e3ba985dc151	TCGA-HT-7468	released	FALSE	Primary Tumor	Not Reported	Not Reported	Not Reported	NA	NA	0.7	f56fcc2c-db3d-4ae5-b8dc-975b98fb4675	0.7	1.3	No	9451/3	0		not reported	Cerebrum	203	11209	Oligodendroglioma, anaplastic	not reported	be772bb8-1310-5962-9ee8-f0a9db3fc000	no	2011	C71.0	Cerebrum	No	not reported	not reported	Not Reported	708c94ee-9b5a-5ecf-bd3e-17c9a91352b3	white	male	not hispanic or latino	Alive	30	-11209	1981	57030d4b-c8c5-5c33-b818-24d94513b0fa
TCGA-TM-A84H-01A-11R-A36H-07	TCGA-TM-A84H	TCGA-TM-A84H-01A	TP	Primary solid Tumor	TCGA-TM-A84H-01A	01	false	b2dd0789-0859-419b-a2e0-5f6e011abe1a	TCGA-TM-A84H	released	FALSE	Primary Tumor	Not Reported	Not Reported	Not Reported	627	60	NA	654A67F7-8755-4BF6-9674-69ADA7C976DA	NA	NA	No	9382/3	0		not reported	Cerebrum	926	16277	Mixed glioma	not reported	122326c4-ac4b-50ac-8a0a-6d569e5c293e	no	2012	C71.0	Cerebrum	No	not reported	not reported	Not Reported	b2bdbd7b-1b3f-5904-b82b-d22431a576e7	white	female	not hispanic or latino	Alive	44	-16277	1968	5cbf4b50-a697-5014-b93f-554a0fdb9e99
TCGA-TQ-A7RF-01A-11R-A33Z-07	TCGA-TQ-A7RF	TCGA-TQ-A7RF-01A	TP	Primary solid Tumor	TCGA-TQ-A7RF-01A	01	false	8e6663ee-8c6a-412e-b5d1-6d855916367a	TCGA-TQ-A7RF	released	FALSE	Primary Tumor	Not Reported	Not Reported	Not Reported	373	130	NA	F4103666-DB5D-4286-8769-F51F08D61FBA	NA	NA	No	9451/3	0		not reported	Cerebrum	650	9919	Oligodendroglioma, anaplastic	not reported	67efa665-c22c-5c1d-bab3-c18b47bb5458	no	2012	C71.0	Cerebrum	No	not reported	not reported	Not Reported	110dfd73-a530-541b-8fcf-11c161f2b2db	white	female	not hispanic or latino	Alive	27	-9919	1985	fc1758e5-cd1e-5eae-9cc4-d4341b31c054
TCGA-HT-7470-01A-12R-2090-07	TCGA-HT-7470	TCGA-HT-7470-01A	TP	Primary solid Tumor	TCGA-HT-7470-01A	01	NA	c6171ccf-9675-47c6-a23e-e33d74014080	TCGA-HT-7470	released	FALSE	Primary Tumor	Not Reported	Not Reported	Not Reported	NA	NA	1	55af0dfb-afa8-4333-a0be-cb7addf4fee6	0.8	1.3	No	9451/3	0		not reported	Brain, NOS	268	13611	Oligodendroglioma, anaplastic	not reported	bbeeee2c-5444-57e2-a1d8-6da2e05ed38b	no	2011	C71.9	Brain, NOS	No	not reported	not reported	Not Reported	0a51c958-c5bd-5802-8d03-ce2cf8f9658c	white	male	not hispanic or latino	Dead	37	-13611	1974	4ed49c9c-7823-5418-bf9f-b9fd87b86825
TCGA-TM-A84B-01A-11R-A36H-07	TCGA-TM-A84B	TCGA-TM-A84B-01A	TP	Primary solid Tumor	TCGA-TM-A84B-01A	01	false	05c7e7ca-5394-4015-98e4-64b4eb4a80e5	TCGA-TM-A84B	released	FALSE	Primary Tumor	Not Reported	Not Reported	Not Reported	417	80	NA	011132B0-CA1B-4F19-B338-050E69F2E2FC	NA	NA	No	9401/3	0		not reported	Cerebrum	365	14933	Astrocytoma, anaplastic	not reported	db595469-f0bd-5a22-be56-daa15d13d9e9	no	2012	C71.0	Cerebrum	No	not reported	not reported	Not Reported	deb9675b-1ec7-5b60-897b-cae4469eb62c	white	male	not hispanic or latino	Dead	40	-14933	1972	b04eb0f2-5c48-559c-9405-5fda4c76d86a
TCGA-DU-6403-01A-11R-1708-07	TCGA-DU-6403	TCGA-DU-6403-01A	TP	Primary solid Tumor	TCGA-DU-6403-01A	01	NA	664226b3-6c8b-4e0a-a75b-955d65e62da9	TCGA-DU-6403	released	FALSE	Primary Tumor	Not Reported	Not Reported	Not Reported	NA	NA	0.6	86c8b229-d75e-48ce-849e-bcc995b186a1	0.5	0.9	No	9382/3	0		not reported	Cerebrum	NA	22031	Mixed glioma	not reported	23fc083b-0bd0-5b46-bda8-4281198ac2a8	no	1999	C71.0	Cerebrum	No	not reported	not reported	Not Reported	9215b51a-12f5-5258-80c3-e0020e723b82	white	female	not hispanic or latino	Dead	60	-22031	1939	00c9288b-48ac-53a9-a482-09c92ab6d0e9
TCGA-DU-A5TR-01A-11R-A28M-07	TCGA-DU-A5TR	TCGA-DU-A5TR-01A	TP	Primary solid Tumor	TCGA-DU-A5TR-01A	01	false	90e762b7-dec2-4570-961c-f19c6c0ae693	TCGA-DU-A5TR	released	FALSE	Primary Tumor	Not Reported	Not Reported	Not Reported	259	280	NA	7BF16354-F6FD-428D-ACB3-E9F930F06C46	NA	NA	No	9382/3	0		not reported	Cerebrum	908	18791	Mixed glioma	not reported	9e00cb77-ff17-5610-b69f-c4a3c2a50359	no	2012	C71.0	Cerebrum	No	not reported	not reported	Not Reported	0925096f-1a9a-543e-8ced-f240ebb3122b	white	male	not hispanic or latino	Alive	51	-18791	1961	64c5d2bb-392a-5fd7-bc74-46d1baf359f1
TCGA-FG-6690-01A-11R-1896-07	TCGA-FG-6690	TCGA-FG-6690-01A	TP	Primary solid Tumor	TCGA-FG-6690-01A	01	NA	f6c7b8c5-02df-4b89-b527-f647762a98b7	TCGA-FG-6690	released	FALSE	Primary Tumor	Not Reported	Not Reported	Not Reported	NA	NA	0.6	d4c3d026-59a3-4b34-9d49-afd53d2d783d	0.5	1.7	No	9450/3	0		not reported	Cerebrum	1294	25667	Oligodendroglioma, NOS	not reported	2f7927f0-263c-5ff3-9e7e-0324d9f0c149	no	2011	C71.0	Cerebrum	No	not reported	not reported	Not Reported	b86d35f3-5d55-5b79-992f-7b238c7f7ece	white	male	not hispanic or latino	Alive	70	-25667	1941	d097b670-3667-51a1-9c12-68b01fdd1fb6
TCGA-DH-5141-01A-01R-1470-07	TCGA-DH-5141	TCGA-DH-5141-01A	TP	Primary solid Tumor	TCGA-DH-5141-01A	01	NA	b54daa60-2b6a-4f03-a0bb-529235ee4b0f	TCGA-DH-5141	released	FALSE	Primary Tumor	Not Reported	Not Reported	Not Reported	NA	NA	0.3	15a0f3ec-2bdc-4fb9-ae65-e1c38277ff11	0.2	0.6	No	9451/3	0		not reported	Cerebrum	968	11846	Oligodendroglioma, anaplastic	not reported	8926198d-4eed-5ccd-a8dc-7633bb0d7f63	no	2005	C71.0	Cerebrum	No	not reported	not reported	Not Reported	5ea38cc7-ed04-54f8-909a-8e5d2b3285c9	white	male	hispanic or latino	Alive	32	-11846	1973	52387d62-be8d-5efc-b913-1c01991fa8ed
TCGA-S9-A6U1-01A-21R-A33Z-07	TCGA-S9-A6U1	TCGA-S9-A6U1-01A	TP	Primary solid Tumor	TCGA-S9-A6U1-01A	01	false	390c7eb2-9ab5-456b-bc2c-703d8359ab46	TCGA-S9-A6U1	released	FALSE	Primary Tumor	Not Reported	Not Reported	Not Reported	260	230	NA	400A5278-9C45-4FF9-AEF8-2155624D1168	NA	NA	No	9401/3	0		not reported	Cerebrum	785	8271	Astrocytoma, anaplastic	not reported	883bec19-4189-5fc8-bbd3-6c9446fea4a1	no	2012	C71.0	Cerebrum	No	not reported	not reported	Not Reported	56709d24-5556-581b-bb33-4c1ba9cc5b73	white	female	not hispanic or latino	Alive	22	-8271	1990	77da8f75-61b7-59a7-bf75-5eb5d457d1a3
TCGA-FG-8187-01A-11R-2256-07	TCGA-FG-8187	TCGA-FG-8187-01A	TP	Primary solid Tumor	TCGA-FG-8187-01A	01	NA	3e83bbc8-55c3-4724-a4b6-1badc75d8aad	TCGA-FG-8187	released	FALSE	Primary Tumor	Not Reported	Not Reported	Not Reported	NA	NA	1.2	7fee5178-b1ff-4d7c-beed-673236f8d485	0.7	1.4	Not Reported	9382/3	0		not reported	Cerebrum	611	11684	Mixed glioma	not reported	7e44a637-ddbe-54d2-9235-2d7e5dd52f00	yes	2011	C71.0	Cerebrum	No	not reported	not reported	Not Reported	51afe793-9f54-515b-b278-7d25ea2d76cf	white	male	not hispanic or latino	Alive	31	-11684	1980	26fa88d6-59c9-55b9-9da0-c12e06a134e8
TCGA-CS-6668-01A-11R-1896-07	TCGA-CS-6668	TCGA-CS-6668-01A	TP	Primary solid Tumor	TCGA-CS-6668-01A	01	NA	c6784c8a-fa04-429d-9290-40bd95f2d94d	TCGA-CS-6668	released	FALSE	Primary Tumor	Not Reported	Not Reported	Not Reported	NA	NA	0.6	d5604d22-f9c7-4eb3-af92-44d0f999a905	0.5	1	No	9450/3	0		not reported	Brain, NOS	1519	20836	Oligodendroglioma, NOS	not reported	9daebe95-88a5-5e3f-9327-6f3d9c9cac8e	no	2011	C71.9	Brain, NOS	No	not reported	not reported	Not Reported	28e5eea5-4cc4-5498-9ab2-7dacd66d247d	white	female	not hispanic or latino	Alive	57	-20836	1954	026c7754-b421-58f3-8548-fd5a285bcbde
TCGA-HT-7602-01A-21R-2090-07	TCGA-HT-7602	TCGA-HT-7602-01A	TP	Primary solid Tumor	TCGA-HT-7602-01A	01	NA	0997bb1a-f0a4-4cb8-9714-5baf9c391ce8	TCGA-HT-7602	released	FALSE	Primary Tumor	Not Reported	Not Reported	Not Reported	NA	NA	1	0ae8d27a-943e-48ac-8c70-c7fa3511ad2f	1	2.8	No	9450/3	0		not reported	Brain, NOS	908	7946	Oligodendroglioma, NOS	not reported	830babba-1d07-5063-8400-74c0c19c5bc4	no	2008	C71.9	Brain, NOS	No	not reported	not reported	Not Reported	c0572904-7f57-5bd2-9d26-a23b88759945	white	male	not hispanic or latino	Alive	21	-7946	1987	59def844-68b6-5115-8474-7a144f4246a5
TCGA-P5-A780-01A-12R-A32Q-07	TCGA-P5-A780	TCGA-P5-A780-01A	TP	Primary solid Tumor	TCGA-P5-A780-01A	01	true	5cc154c6-d6a0-49d9-acc2-309eccc60659	TCGA-P5-A780	released	FALSE	Primary Tumor	Not Reported	Not Reported	Not Reported	92	230	NA	6EBF635A-6875-4843-815A-3E4E25B61BA6	NA	NA	No	9401/3	0		not reported	Cerebrum	72	16161	Astrocytoma, anaplastic	not reported	6c1adaf5-2825-5420-a6a2-9260e5cacc74	no	2013	C71.0	Cerebrum	No	not reported	not reported	Not Reported	275cf877-080a-5a30-be4e-85fd0ae2637a	white	female	not hispanic or latino	Alive	44	-16161	1969	66b30902-5a48-5a1d-84b8-0cead10dc412
TCGA-DU-A5TY-01A-11R-A28M-07	TCGA-DU-A5TY	TCGA-DU-A5TY-01A	TP	Primary solid Tumor	TCGA-DU-A5TY-01A	01	false	f0739840-9fdf-4fb1-8581-542d901e7058	TCGA-DU-A5TY	released	FALSE	Primary Tumor	Not Reported	Not Reported	Not Reported	276	130	NA	70236BAA-BD1E-4AA3-A8D8-63F27289B160	NA	NA	No	9401/3	0		not reported	Cerebrum	371	16945	Astrocytoma, anaplastic	not reported	8148b8df-33c4-5282-891e-5ff7eac69adf	no	2012	C71.0	Cerebrum	No	not reported	not reported	Not Reported	3d0f52c9-520b-58c3-939a-88827ed09d56	white	female	not hispanic or latino	Dead	46	-16945	1966	9e2d4899-24fc-52f7-9eff-a7cca21f3d67
TCGA-DU-7299-01A-21R-2027-07	TCGA-DU-7299	TCGA-DU-7299-01A	TP	Primary solid Tumor	TCGA-DU-7299-01A	01	NA	2cc27b3f-8899-4105-adbb-efd68413ca7a	TCGA-DU-7299	released	FALSE	Primary Tumor	Not Reported	Not Reported	Not Reported	NA	NA	1	36ca34b7-04ee-4cbb-aba8-1171ae076abd	0.3	1	No	9401/3	0		not reported	Cerebrum	NA	12266	Astrocytoma, anaplastic	not reported	0ec31e0e-f105-529e-86f9-6795ac8f51c0	no	2006	C71.0	Cerebrum	No	not reported	not reported	Not Reported	5f7bd705-62cb-50bf-85e1-ebe37f0fdfd9	white	male	not hispanic or latino	Dead	33	-12266	1973	719211ff-ad58-549a-94ac-2e6fc24846b2
TCGA-HW-A5KL-01A-11R-A27Q-07	TCGA-HW-A5KL	TCGA-HW-A5KL-01A	TP	Primary solid Tumor	TCGA-HW-A5KL-01A	01	true	075552a8-8012-4a2d-8281-74fe1567a739	TCGA-HW-A5KL	released	FALSE	Primary Tumor	Not Reported	Not Reported	Not Reported	219	50	NA	759EB3D5-8901-4476-8831-22B0BD976778	NA	NA	No	9400/3	0		not reported	Cerebrum	878	15513	Astrocytoma, NOS	not reported	925691ea-3120-59e6-be4e-dea3b8c7d2c9	no	2012	C71.0	Cerebrum	No	not reported	not reported	Not Reported	587ba61d-4da3-5a4b-98da-5553ff5ab0bb	white	female	not reported	Alive	42	-15513	1970	277900c1-7793-5e93-a87f-98eaa9ecb2a9
TCGA-FG-8189-01B-11R-A28M-07	TCGA-FG-8189	TCGA-FG-8189-01B	TP	Primary solid Tumor	TCGA-FG-8189-01B	01	false	f4b54cf4-861d-4754-a7e4-7f88dde8f04f	TCGA-FG-8189	released	FALSE	Primary Tumor	Not Reported	Not Reported	Not Reported	203	370	NA	0645C7FA-38CE-48A5-B873-FEB4D4CF5952	NA	NA	No	9450/3	0		not reported	Cerebrum	685	12384	Oligodendroglioma, NOS	not reported	91392fa1-7784-5ed8-8ff1-73f7a94575d1	no	2012	C71.0	Cerebrum	No	not reported	not reported	Not Reported	3cae1101-90e9-57eb-b308-0022f70135f7	white	female	not hispanic or latino	Alive	33	-12384	1979	614aa909-b77e-531c-a003-5dcce3f98967
TCGA-VM-A8CF-01A-11R-A36H-07	TCGA-VM-A8CF	TCGA-VM-A8CF-01A	TP	Primary solid Tumor	TCGA-VM-A8CF-01A	01	false	8dfc30e6-d433-4628-8e8f-70bf1913026b	TCGA-VM-A8CF	released	FALSE	Primary Tumor	Not Reported	Not Reported	Not Reported	280	90	NA	3D01CE9E-83E3-4D46-A3C2-43D63BAE212B	NA	NA	No	9401/3	0		not reported	Cerebrum	609	16334	Astrocytoma, anaplastic	not reported	679e9de4-708c-5a80-a0f0-e3338b49867e	no	2013	C71.0	Cerebrum	No	not reported	not reported	Not Reported	8d720c7c-c2ec-5741-b103-1e661003d2fe	white	female	not reported	Alive	44	-16334	1969	9d4a817a-937b-543a-8cee-c3ce5c142cac
TCGA-S9-A6WI-01A-21R-A33Z-07	TCGA-S9-A6WI	TCGA-S9-A6WI-01A	TP	Primary solid Tumor	TCGA-S9-A6WI-01A	01	false	5a2efcb9-6cdd-411a-a9fb-86134215b375	TCGA-S9-A6WI	released	FALSE	Primary Tumor	Not Reported	Not Reported	Not Reported	2429	100	NA	7C8D177B-28E8-4306-A5C4-104D2F2C00E3	NA	NA	No	9382/3	0		not reported	Cerebrum	2585	20609	Mixed glioma	not reported	63c1ba76-12ba-5d0c-86ed-dccdfec708e0	no	2006	C71.0	Cerebrum	No	not reported	not reported	Not Reported	eb0d248d-1910-5ea9-a509-89e8384f08f3	white	female	not hispanic or latino	Alive	56	-20609	1950	ff1cb817-ec1f-5fd9-8115-888e47a72704
TCGA-DB-5281-01A-01R-1470-07	TCGA-DB-5281	TCGA-DB-5281-01A	TP	Primary solid Tumor	TCGA-DB-5281-01A	01	NA	eec06bbb-c917-4a8e-bab1-7c584bb15377	TCGA-DB-5281	released	FALSE	Primary Tumor	Not Reported	Not Reported	Not Reported	NA	NA	1	40462852-7dc3-4a3f-a4f3-7cd5a4adbd0d	0.5	2	No	9382/3	0		not reported	Cerebrum	2381	22342	Mixed glioma	not reported	93b07558-53fd-5a63-87fa-9ecdfa26085b	no	2006	C71.0	Cerebrum	No	not reported	not reported	Not Reported	2cdf4b7e-7402-5203-bc67-e714a2f1b80d	white	male	not hispanic or latino	Alive	61	-22342	1945	22659648-d2ba-5cd9-bc87-5f37cef543b5
TCGA-DU-7019-01A-11R-2027-07	TCGA-DU-7019	TCGA-DU-7019-01A	TP	Primary solid Tumor	TCGA-DU-7019-01A	01	NA	7ca0ad96-427a-4f12-a4a5-8a950061b273	TCGA-DU-7019	released	FALSE	Primary Tumor	Not Reported	Not Reported	Not Reported	NA	NA	1	a389c9c9-e639-49c6-a8d8-56f79834e6a7	1	1	No	9382/3	0		not reported	Cerebrum	800	14279	Mixed glioma	not reported	5e617d8e-cc21-5055-b71e-1ab53c20bb4e	no	2009	C71.0	Cerebrum	No	not reported	not reported	Not Reported	d9bf20a9-2d9c-5233-ad95-c219f1066b6d	white	male	not hispanic or latino	Alive	39	-14279	1970	8e0b44a9-0917-5442-9aa7-61acf706ba4f
TCGA-VV-A86M-01A-11R-A36H-07	TCGA-VV-A86M	TCGA-VV-A86M-01A	TP	Primary solid Tumor	TCGA-VV-A86M-01A	01	true	963d7c4c-3315-4ef1-90cd-174802eafbae	TCGA-VV-A86M	released	FALSE	Primary Tumor	Not Reported	Not Reported	Not Reported	111	270	NA	866E82BA-87CA-408F-A0E5-13ECE3AC8059	NA	NA	No	9401/3	0		not reported	Cerebrum	487	13453	Astrocytoma, anaplastic	not reported	3b2b5be2-e3b6-5f26-8d3a-0cdccd5c578a	no	2013	C71.0	Cerebrum	No	not reported	not reported	Not Reported	2a468e6f-d2ab-5df6-a095-8946c92c83e9	not reported	female	hispanic or latino	Alive	36	-13453	1977	47e96908-4ab6-56e8-9d74-4a1e87fdc507
TCGA-DB-A75O-01A-11R-A32Q-07	TCGA-DB-A75O	TCGA-DB-A75O-01A	TP	Primary solid Tumor	TCGA-DB-A75O-01A	01	true	73a3916a-1326-4781-b9dd-b866484dfb69	TCGA-DB-A75O	released	FALSE	Primary Tumor	Not Reported	Not Reported	Not Reported	981	240	NA	CADF06CC-B405-4CFF-AB8D-92DA06CB345C	NA	NA	No	9401/3	0		not reported	Cerebrum	935	10812	Astrocytoma, anaplastic	not reported	1878ce5e-7564-5d6e-b2d8-dc663ab54a2d	no	2010	C71.0	Cerebrum	No	not reported	not reported	Not Reported	dfcf73d1-e780-5331-b16e-70f5323a0825	white	male	not hispanic or latino	Alive	29	-10812	1981	6d9d906c-0798-50b4-b7ca-f8a56ebf3795
TCGA-RY-A843-01A-11R-A36H-07	TCGA-RY-A843	TCGA-RY-A843-01A	TP	Primary solid Tumor	TCGA-RY-A843-01A	01	false	91e1c815-bdf7-4f20-a7c4-e683e89953b2	TCGA-RY-A843	released	FALSE	Primary Tumor	Not Reported	Not Reported	Not Reported	312	300	NA	2C380241-843C-4301-8891-78345D97CC08	NA	NA	No	9401/3	0		not reported	Cerebrum	63	11083	Astrocytoma, anaplastic	not reported	8825b4b7-3b99-5ae9-8f86-5ee0309ae4b3	no	2012	C71.0	Cerebrum	No	not reported	not reported	Not Reported	b3ec1e61-5a70-51a5-bdb5-39f3f9351cf5	white	male	not hispanic or latino	Alive	30	-11083	1982	1faa548d-55ac-522d-b813-05ccc629ba13
TCGA-TM-A7CA-01A-21R-A33Z-07	TCGA-TM-A7CA	TCGA-TM-A7CA-01A	TP	Primary solid Tumor	TCGA-TM-A7CA-01A	01	false	63da12a6-c6a2-41e0-870e-3a948c0f2244	TCGA-TM-A7CA	released	FALSE	Primary Tumor	Not Reported	Not Reported	Not Reported	830	60	NA	FA7FFEBC-9D1C-42E6-BD8E-BB957EE8C870	NA	NA	No	9400/3	0		not reported	Cerebrum	1058	16415	Astrocytoma, NOS	not reported	d2cb3db4-6192-5dc8-8db9-de4cee2f66cb	no	2011	C71.0	Cerebrum	No	not reported	not reported	Not Reported	8f33c0b9-c34f-5e46-91b9-ff8a0d0b3584	white	male	not hispanic or latino	Alive	44	-16415	1967	74ddbb08-dc17-505c-b540-b4f8d6191db5
TCGA-DB-A64V-01A-11R-A29R-07	TCGA-DB-A64V	TCGA-DB-A64V-01A	TP	Primary solid Tumor	TCGA-DB-A64V-01A	01	true	b66901d8-e76c-4d43-9a93-6d3b5e625f0f	TCGA-DB-A64V	released	FALSE	Primary Tumor	Not Reported	Not Reported	Not Reported	352	200	NA	9675813D-E747-4768-835C-447B53418966	NA	NA	No	9450/3	0		not reported	Cerebrum	889	19950	Oligodendroglioma, NOS	not reported	c6700507-19d0-552b-b87c-6dc3370021c8	no	2012	C71.0	Cerebrum	No	not reported	not reported	Not Reported	30491baa-1e3e-546a-a8ae-fc945b3d528c	white	male	not hispanic or latino	Alive	54	-19950	1958	775ec6ba-ada9-511b-962b-edc82a7c8b19
TCGA-HT-7477-01B-11R-A28M-07	TCGA-HT-7477	TCGA-HT-7477-01B	TP	Primary solid Tumor	TCGA-HT-7477-01B	01	true	67654710-dbea-4bfd-94f1-db19b5cd2f57	TCGA-HT-7477	released	FALSE	Primary Tumor	Not Reported	Not Reported	Not Reported	417	280	NA	0BCE1BFA-C7D1-4A3E-A9DE-E24ABF6E5C4F	NA	NA	No	9401/3	0		not reported	Cerebrum	738	22948	Astrocytoma, anaplastic	not reported	f15ab57f-5079-5386-9a7b-9dfb1a8f2e1c	no	2011	C71.0	Cerebrum	No	not reported	not reported	Not Reported	630875cf-6b91-53fd-b858-3d40d22f97e6	white	male	not hispanic or latino	Alive	62	-22948	1949	2c5e88f9-7004-5c3d-b835-77eeebe40d4c
TCGA-DU-5853-01A-11R-1896-07	TCGA-DU-5853	TCGA-DU-5853-01A	TP	Primary solid Tumor	TCGA-DU-5853-01A	01	NA	e4cbef52-bcf5-424b-8ebe-015c4c445c5c	TCGA-DU-5853	released	FALSE	Primary Tumor	Not Reported	Not Reported	Not Reported	NA	NA	0.9	d4bda6a8-21ef-4395-9091-dcd87e011d9d	0.8	0.9	No	9382/3	0		not reported	Brain, NOS	407	10624	Mixed glioma	not reported	a8680b1f-bb36-51ce-a082-71a7384cc103	no	2010	C71.9	Brain, NOS	No	not reported	not reported	Not Reported	139e3fb5-b819-5153-8d86-cd6250713782	white	male	not hispanic or latino	Alive	29	-10624	1981	2f8316bb-fd98-5dba-980d-baab9872d3ae
TCGA-HT-7480-01A-11R-2090-07	TCGA-HT-7480	TCGA-HT-7480-01A	TP	Primary solid Tumor	TCGA-HT-7480-01A	01	NA	3d969ba1-5a5b-4c91-99d9-1bfededf0525	TCGA-HT-7480	released	FALSE	Primary Tumor	Not Reported	Not Reported	Not Reported	NA	NA	1.2	289b59d0-0a44-4d34-a991-b94846e470c3	0.3	1.8	No	9450/3	0		not reported	Brain, NOS	2287	12291	Oligodendroglioma, NOS	not reported	14ac6c3f-5bba-55be-b311-d0b2847293bd	no	2005	C71.9	Brain, NOS	No	not reported	not reported	Not Reported	3bd37571-1e3d-58c1-b461-9f9a28c6602a	white	male	not hispanic or latino	Alive	33	-12291	1972	62a229c8-f365-5022-b07c-c8b52d7774fc
TCGA-P5-A730-01A-11R-A32Q-07	TCGA-P5-A730	TCGA-P5-A730-01A	TP	Primary solid Tumor	TCGA-P5-A730-01A	01	true	24c51b9e-585d-466f-ab2d-05e182042cab	TCGA-P5-A730	released	FALSE	Primary Tumor	Not Reported	Not Reported	Not Reported	161	510	NA	D03B2072-0B67-431A-9C5E-0D0B4191E846	NA	NA	No	9382/3	0		not reported	Cerebrum	333	8043	Mixed glioma	not reported	281797df-a123-5f26-9f4f-b3249e305e44	no	2013	C71.0	Cerebrum	No	not reported	not reported	Not Reported	c286733a-8f20-5588-87d4-2ed64855d059	white	male	not hispanic or latino	Alive	22	-8043	1991	e22ee986-d381-583f-a4b8-a58a9aff4361
TCGA-S9-A6U2-01A-21R-A33Z-07	TCGA-S9-A6U2	TCGA-S9-A6U2-01A	TP	Primary solid Tumor	TCGA-S9-A6U2-01A	01	false	c48c8731-71c2-4bfd-a2d8-6f1ffa0dbd20	TCGA-S9-A6U2	released	FALSE	Primary Tumor	Not Reported	Not Reported	Not Reported	430	140	NA	C9E09216-EB85-433E-897C-874F3BBBC252	NA	NA	No	9450/3	0		not reported	Cerebrum	908	17800	Oligodendroglioma, NOS	not reported	3c2b37e5-d359-5ba9-bcf0-093ba4e34c0d	no	2012	C71.0	Cerebrum	No	not reported	not reported	Not Reported	c33a3a14-c673-5a0e-8dc6-739c1c5a85ab	white	female	not hispanic or latino	Alive	48	-17800	1964	e0760448-babc-569e-a08d-15d8d9172f28
TCGA-VM-A8C9-01A-11R-A36H-07	TCGA-VM-A8C9	TCGA-VM-A8C9-01A	TP	Primary solid Tumor	TCGA-VM-A8C9-01A	01	false	90f1b7e9-d3da-491f-bc88-cd6025109dc3	TCGA-VM-A8C9	released	FALSE	Primary Tumor	Not Reported	Not Reported	Not Reported	847	120	NA	572BF80A-ECDD-4EAF-A28D-7BFB0137A598	NA	NA	No	9400/3	0		not reported	Cerebrum	1314	13663	Astrocytoma, NOS	not reported	163ebc48-6cda-51e4-968f-4c1b80c1b340	no	2011	C71.0	Cerebrum	No	not reported	not reported	Not Reported	74410958-21e4-5ac4-8b68-27c6add74e49	not reported	female	not reported	Alive	37	-13663	1974	a97d5d72-ca43-5627-9e1a-615945693327
TCGA-DU-7294-01A-11R-2027-07	TCGA-DU-7294	TCGA-DU-7294-01A	TP	Primary solid Tumor	TCGA-DU-7294-01A	01	NA	c2d0a3c8-2354-475c-9027-5df9523391ce	TCGA-DU-7294	released	FALSE	Primary Tumor	Not Reported	Not Reported	Not Reported	NA	NA	1	3f73eaa4-67da-4c34-98a1-8d4db2997272	0.9	1.1	No	9450/3	0		not reported	Cerebrum	2869	19616	Oligodendroglioma, NOS	not reported	89e676a6-e8b6-5d87-8d70-f704adb0607d	no	2003	C71.0	Cerebrum	No	not reported	not reported	Not Reported	23b3b56f-fb9b-5d6a-8a06-11e15950daca	white	female	not hispanic or latino	Alive	53	-19616	1950	1f42e666-f058-5b99-97b4-19e849d2efa6
TCGA-S9-A7QX-01A-11R-A34F-07	TCGA-S9-A7QX	TCGA-S9-A7QX-01A	TP	Primary solid Tumor	TCGA-S9-A7QX-01A	01	false	9d8c282f-b7b3-4ebc-8f2e-8ca2a447e1d3	TCGA-S9-A7QX	released	FALSE	Primary Tumor	Not Reported	Not Reported	Not Reported	81	150	NA	C0F30532-18DA-4E77-A2CC-EFE67B476FA9	NA	NA	No	9401/3	0		not reported	Cerebrum	564	13332	Astrocytoma, anaplastic	not reported	227d5949-4382-59fa-908b-6290f74d4e33	no	2013	C71.0	Cerebrum	No	not reported	not reported	Not Reported	0c84ee3e-74e6-5502-9120-8e0aec90dc28	white	female	not hispanic or latino	Alive	36	-13332	1977	7d3815b0-3405-5d26-9606-83a595cc1244
TCGA-HT-7472-01A-11R-2027-07	TCGA-HT-7472	TCGA-HT-7472-01A	TP	Primary solid Tumor	TCGA-HT-7472-01A	01	NA	f05081a2-2465-4ea4-9ec3-319810fe2d45	TCGA-HT-7472	released	FALSE	Primary Tumor	Not Reported	Not Reported	Not Reported	NA	NA	1	5842f023-208b-48dd-9c9d-6644a928f4c2	1	2.7	No	9450/3	0		not reported	Cerebrum	1	13968	Oligodendroglioma, NOS	not reported	7336271c-f7db-5bd3-a590-7b7e3340bf9c	no	2010	C71.0	Cerebrum	No	not reported	not reported	Not Reported	1768ab1c-70ec-579f-9393-55b5ea295748	white	male	not hispanic or latino	Alive	38	-13968	1972	82fb0204-41de-5716-aed8-0c79b493e2c9
TCGA-DU-6399-01A-12R-1708-07	TCGA-DU-6399	TCGA-DU-6399-01A	TP	Primary solid Tumor	TCGA-DU-6399-01A	01	NA	41555f97-0269-4f3d-ab13-6b0ae08d1ff5	TCGA-DU-6399	released	FALSE	Primary Tumor	Not Reported	Not Reported	Not Reported	NA	NA	1	e0803e30-ae37-4c26-8d3b-bc0a3ee88a51	1	2	No	9450/3	0		not reported	Cerebrum	NA	19906	Oligodendroglioma, NOS	not reported	2f86170b-36d6-563a-a7f3-f068d7b0fc9f	no	1998	C71.0	Cerebrum	No	not reported	not reported	Not Reported	610a1756-ff18-5c4e-a4e5-acbd95c86218	white	male	not hispanic or latino	Dead	54	-19906	1944	d5438066-26aa-5cf1-9854-d86b142d8d80
TCGA-P5-A72W-01A-11R-A32Q-07	TCGA-P5-A72W	TCGA-P5-A72W-01A	TP	Primary solid Tumor	TCGA-P5-A72W-01A	01	true	09090b7e-88e1-4b32-acaf-107805ebf457	TCGA-P5-A72W	released	FALSE	Primary Tumor	Not Reported	Not Reported	Not Reported	185	500	NA	5BBDAFDC-37F6-4750-9F67-EF32F7B023FA	NA	NA	No	9401/3	0		not reported	Cerebrum	317	12848	Astrocytoma, anaplastic	not reported	26e40cc3-78b7-5490-a1cf-1e2d5293f726	no	2013	C71.0	Cerebrum	No	not reported	not reported	Not Reported	6f6798ef-5f1d-5393-9069-995496086a5c	white	male	not hispanic or latino	Alive	35	-12848	1978	b1ac6c06-5464-50b4-b342-ef2388272d36
TCGA-TQ-A7RG-01A-11R-A33Z-07	TCGA-TQ-A7RG	TCGA-TQ-A7RG-01A	TP	Primary solid Tumor	TCGA-TQ-A7RG-01A	01	false	cacd6b42-d59f-4474-b291-b9949942dc14	TCGA-TQ-A7RG	released	FALSE	Primary Tumor	Not Reported	Not Reported	Not Reported	287	530	NA	396F6EAB-2B8F-4054-AACA-31BC916FB9D4	NA	NA	No	9382/3	0		not reported	Cerebrum	599	13227	Mixed glioma	not reported	dbcd5626-3ff1-5f1b-ba79-b3b506ec7224	no	2012	C71.0	Cerebrum	No	not reported	not reported	Not Reported	4f39d1dd-ef8d-51a8-b6bd-c10dbbc26a78	white	male	hispanic or latino	Alive	36	-13227	1976	de809ac7-0aca-5c8e-a1f0-222b406b1b2d
TCGA-QH-A6CS-01A-11R-A31N-07	TCGA-QH-A6CS	TCGA-QH-A6CS-01A	TP	Primary solid Tumor	TCGA-QH-A6CS-01A	01	false	e5aece91-899d-483a-9665-d74529460fee	TCGA-QH-A6CS	released	FALSE	Primary Tumor	Not Reported	Not Reported	Not Reported	53	490	NA	0C4238FC-0A3C-46B5-8FFF-08D66878521A	NA	NA	No	9401/3	0		not reported	Cerebrum	588	15092	Astrocytoma, anaplastic	not reported	cee6d83c-dbb4-5167-b124-ae8c7474e5c9	no	2013	C71.0	Cerebrum	No	not reported	not reported	Not Reported	1671b5f6-f527-57df-bd34-32f831a687ee	white	male	not hispanic or latino	Alive	41	-15092	1972	39253f96-b1f0-5d04-b6e1-8bee83026f92
TCGA-HT-7692-01A-12R-2256-07	TCGA-HT-7692	TCGA-HT-7692-01A	TP	Primary solid Tumor	TCGA-HT-7692-01A	01	NA	e06804bd-dfc2-4bca-a9fb-945480910560	TCGA-HT-7692	released	FALSE	Primary Tumor	Not Reported	Not Reported	Not Reported	NA	NA	0.8	c5f0a360-5011-4ede-b4b5-bbd30b54b21f	0.5	1.1	No	9382/3	0		not reported	Cerebrum	90	15727	Mixed glioma	not reported	46d5d8e4-6cc0-57e5-9cf1-5c46dfc1b475	no	2009	C71.0	Cerebrum	No	not reported	not reported	Not Reported	0197a7bf-0435-5d82-850b-90cf17dea553	white	male	not hispanic or latino	Alive	43	-15727	1966	539b0293-7c5e-5b37-a9d0-d6affdbbce33
TCGA-E1-5322-01A-01R-1470-07	TCGA-E1-5322	TCGA-E1-5322-01A	TP	Primary solid Tumor	TCGA-E1-5322-01A	01	NA	c65b7bd1-bd38-4adb-802b-f0d99278a6be	TCGA-E1-5322	released	FALSE	Primary Tumor	Not Reported	Not Reported	Not Reported	NA	NA	0.4	68735214-8bff-497f-8157-0eff26a678f7	0.2	0.7	No	9382/3	0		not reported	Brain, NOS	NA	13903	Mixed glioma	not reported	3edb67f5-821a-5fda-b986-1b6a79ca2ca5	no	1999	C71.9	Brain, NOS	No	not reported	not reported	Not Reported	07ad67e9-8883-5570-83eb-c788907a2e7c	white	female	not hispanic or latino	Dead	38	-13903	1961	b2f6753e-f879-57f3-8a3b-a2a93ab461bc
TCGA-DU-A7TG-01A-21R-A34R-07	TCGA-DU-A7TG	TCGA-DU-A7TG-01A	TP	Primary solid Tumor	TCGA-DU-A7TG-01A	01	false	a7533611-7874-468d-a9cf-cad95aa77cc8	TCGA-DU-A7TG	released	FALSE	Primary Tumor	Not Reported	Not Reported	Not Reported	1804	300	NA	B8C5F2FE-1618-4AB8-924E-4C2C60EF7611	NA	NA	No	9450/3	0		not reported	Cerebrum	NA	14671	Oligodendroglioma, NOS	not reported	fa7b5acb-5e44-5312-8949-963006fc5eaf	no	2008	C71.0	Cerebrum	No	not reported	not reported	Not Reported	f6ff7fc3-7801-5c2e-b101-c4a2970c0a28	white	male	not hispanic or latino	Dead	40	-14671	1968	5429d12f-2931-5a02-911a-9712f40ed0c2
TCGA-E1-A7YW-01A-11R-A34R-07	TCGA-E1-A7YW	TCGA-E1-A7YW-01A	TP	Primary solid Tumor	TCGA-E1-A7YW-01A	01	true	089cc627-c8ad-41a3-9979-1256eb5aff85	TCGA-E1-A7YW	released	FALSE	Primary Tumor	Not Reported	Not Reported	Not Reported	4072	100	NA	821A037A-B968-4A91-9D3F-6DD2BD09B05F	NA	NA	No	9382/3	0		not reported	Cerebrum	NA	10571	Mixed glioma	not reported	2a7341b2-967a-5701-841b-d156f3ebe8bf	no	2002	C71.0	Cerebrum	No	not reported	not reported	Not Reported	7a2c0bdc-eeb9-51e4-9bfe-a888cba8e7bc	white	male	not hispanic or latino	Dead	28	-10571	1974	fd5a6a16-d718-5ec2-8328-251966e5b7cf
TCGA-DU-6407-01A-13R-1708-07	TCGA-DU-6407	TCGA-DU-6407-01A	TP	Primary solid Tumor	TCGA-DU-6407-01A	01	NA	29d91f2b-c040-46bc-9b9e-3a41790dc664	TCGA-DU-6407	released	FALSE	Primary Tumor	Not Reported	Not Reported	Not Reported	NA	NA	0.8	6314fa6c-9eac-4d75-b5c5-3f0393ddc77c	0.5	0.8	No	9450/3	0		not reported	Cerebrum	NA	13021	Oligodendroglioma, NOS	not reported	565864af-a56b-5295-a390-a1428019ff15	no	2001	C71.0	Cerebrum	No	not reported	not reported	Not Reported	fcd6eca7-97f8-54bc-8150-41e8cfbe2133	white	female	not hispanic or latino	Dead	35	-13021	1966	acb0407b-3096-54fb-bead-bd4a9a725702
TCGA-S9-A7J0-01A-11R-A34F-07	TCGA-S9-A7J0	TCGA-S9-A7J0-01A	TP	Primary solid Tumor	TCGA-S9-A7J0-01A	01	false	065480c6-0ced-4eb3-9ad6-e186cbf01ee5	TCGA-S9-A7J0	released	FALSE	Primary Tumor	Not Reported	Not Reported	Not Reported	229	140	NA	B1D1504E-B9FB-4974-A8B6-24B6A86C780B	NA	NA	No	9451/3	0		not reported	Cerebrum	609	10989	Oligodendroglioma, anaplastic	not reported	3d8ad750-b6ea-52a4-9847-be7ec8cc4882	no	2013	C71.0	Cerebrum	No	not reported	not reported	Not Reported	37483716-488d-51e8-a25c-1b139f9f8f0c	white	female	not hispanic or latino	Alive	30	-10989	1983	e24c1df4-4576-57f8-9452-092e1c562685
TCGA-DU-5870-01A-11R-1708-07	TCGA-DU-5870	TCGA-DU-5870-01A	TP	Primary solid Tumor	TCGA-DU-5870-01A	01	NA	25e75875-4a84-4c29-9030-0e0922bd6567	TCGA-DU-5870	released	FALSE	Primary Tumor	Not Reported	Not Reported	Not Reported	NA	NA	0.8	5A7D5219-AFF1-4DC0-9A8B-F6403D021501	0.7	0.9	No	9450/3	0		not reported	Brain, NOS	5546	12764	Oligodendroglioma, NOS	not reported	13c464b8-bd62-5d47-91ff-4b2c9183c48b	no	1995	C71.9	Brain, NOS	No	not reported	not reported	Not Reported	9e1d61c6-dfe9-577a-ae5f-46bc369a171b	white	female	not hispanic or latino	Alive	34	-12764	1961	5633883a-5a20-5246-9032-1fe81d3ae2dc
TCGA-DU-7018-01A-11R-2027-07	TCGA-DU-7018	TCGA-DU-7018-01A	TP	Primary solid Tumor	TCGA-DU-7018-01A	01	NA	fe98f78b-2c80-4999-b430-e1d95a53f356	TCGA-DU-7018	released	FALSE	Primary Tumor	Not Reported	Not Reported	Not Reported	NA	NA	1	caa41707-cb2e-4c3f-bae9-ddf6b21d5d4f	0.5	1	No	9451/3	0		not reported	Cerebrum	NA	21019	Oligodendroglioma, anaplastic	not reported	2f2c48c0-f497-51fb-b8eb-e1b4f3c86f4d	no	2006	C71.0	Cerebrum	No	not reported	not reported	Not Reported	94325edb-10ec-562d-a752-f27e321f657a	white	female	not hispanic or latino	Dead	57	-21019	1949	20d3fc0d-0f5a-50ab-b20c-f99a99ad28f7
TCGA-HT-7860-01A-11R-2403-07	TCGA-HT-7860	TCGA-HT-7860-01A	TP	Primary solid Tumor	TCGA-HT-7860-01A	01	NA	7b8f26ab-aad4-4191-9c1e-188a3a7a220a	TCGA-HT-7860	released	FALSE	Primary Tumor	Not Reported	Not Reported	Not Reported	NA	NA	1.1	281dc713-88c3-485f-96a9-3b84b49d5d6a	0.6	1.1	No	9401/3	0		not reported	Cerebrum	15	22034	Astrocytoma, anaplastic	not reported	3db74865-7ff1-5a82-8793-5ff91699f508	no	2009	C71.0	Cerebrum	No	not reported	not reported	Not Reported	c9a3dea4-dff1-5121-bc00-ea79d143e58e	white	female	not hispanic or latino	Alive	60	-22034	1949	b434fd7d-103e-5f95-bb17-2a78b235e98e
TCGA-HT-8107-01A-13R-2404-07	TCGA-HT-8107	TCGA-HT-8107-01A	TP	Primary solid Tumor	TCGA-HT-8107-01A	01	NA	cc207e89-0a9c-4756-bdf1-5fab8b444022	TCGA-HT-8107	released	FALSE	Primary Tumor	Not Reported	Not Reported	Not Reported	NA	NA	0.6	4e4564f4-1ebf-4d0d-a461-90f866c4ec42	0.4	1	No	9450/3	0		not reported	Cerebrum	14	22880	Oligodendroglioma, NOS	not reported	95ef9848-a0d7-5d40-b614-c60a1e45408e	no	2011	C71.0	Cerebrum	No	not reported	not reported	Not Reported	82cb3757-137c-5301-a5ed-def0aa5d45c5	white	male	not hispanic or latino	Alive	62	-22880	1949	18c1854e-85f2-5d64-a904-59b3479576d1
TCGA-FG-A4MY-01A-11R-A26U-07	TCGA-FG-A4MY	TCGA-FG-A4MY-01A	TP	Primary solid Tumor	TCGA-FG-A4MY-01A	01	false	6db4de4f-e0e1-4923-9c69-a7ffa5fc3671	TCGA-FG-A4MY	released	FALSE	Primary Tumor	Not Reported	Not Reported	Not Reported	212	480	NA	485F752A-74F7-4E4B-B921-E4E5D1AE712D	NA	NA	No	9382/3	0		not reported	Parietal lobe	721	16310	Mixed glioma	not reported	432c4ff0-2855-5198-b82a-ba18149c5abc	no	2012	C71.3	Parietal lobe	No	not reported	not reported	Not Reported	946093f0-41a8-5c42-b2bf-1ad4ac3c2534	white	female	hispanic or latino	Alive	44	-16310	1968	b08e1c88-6848-5645-9976-da197a30a107
TCGA-RY-A847-01A-11R-A36H-07	TCGA-RY-A847	TCGA-RY-A847-01A	TP	Primary solid Tumor	TCGA-RY-A847-01A	01	false	bf8e8426-dc44-40b0-8459-ad1dbaf9ba5a	TCGA-RY-A847	released	FALSE	Primary Tumor	Not Reported	Not Reported	Not Reported	471	60	NA	E1F9B39F-DE08-45CD-ABCC-5D7C3B6CE090	NA	NA	No	9450/3	0		not reported	Cerebrum	933	16732	Oligodendroglioma, NOS	not reported	3fdad5c3-1bf0-5a95-86b6-afd4577d9d58	no	2012	C71.0	Cerebrum	No	not reported	not reported	Not Reported	7aad31a5-7923-59da-97ee-4099fbdb1958	white	male	not hispanic or latino	Alive	45	-16732	1967	bc8b13ab-3cb9-5d10-9224-22aaf6562491
TCGA-HT-7681-01A-11R-2403-07	TCGA-HT-7681	TCGA-HT-7681-01A	TP	Primary solid Tumor	TCGA-HT-7681-01A	01	NA	9005e0ab-9301-4e7e-b980-62880373256d	TCGA-HT-7681	released	FALSE	Primary Tumor	Not Reported	Not Reported	Not Reported	NA	NA	0.9	d6ca1fd7-edd7-432c-a296-1cce50ce71df	0.6	2.8	No	9382/3	0		not reported	Cerebrum	1359	10790	Mixed glioma	not reported	b07e96c3-742f-5f5a-9b64-558ee2f14ec4	no	2009	C71.0	Cerebrum	No	not reported	not reported	Not Reported	5e221224-1c80-5bd0-809b-b69560e7d53d	white	female	not hispanic or latino	Alive	29	-10790	1980	248603f3-f23c-50d5-bb57-507319a4ec9d
TCGA-CS-4941-01A-01R-1470-07	TCGA-CS-4941	TCGA-CS-4941-01A	TP	Primary solid Tumor	TCGA-CS-4941-01A	01	NA	4e5aee62-df39-4a74-917c-c3ab154f8d0e	TCGA-CS-4941	released	FALSE	Primary Tumor	Not Reported	Not Reported	Not Reported	NA	NA	0.5	d76d3bea-149d-4b82-87ce-0d0541bb9dd5	0.1	0.8	No	9401/3	0		not reported	Brain, NOS	NA	24578	Astrocytoma, anaplastic	not reported	e5f68720-2b76-5108-ac2c-d449431bf64c	no	2005	C71.9	Brain, NOS	No	not reported	not reported	Not Reported	99eba485-906c-5500-b0d7-0e66b0f9e5f8	white	male	not hispanic or latino	Dead	67	-24578	1938	dddb2688-5096-5747-a504-9a6d18b66e2d
TCGA-E1-A7YU-01A-11R-A34R-07	TCGA-E1-A7YU	TCGA-E1-A7YU-01A	TP	Primary solid Tumor	TCGA-E1-A7YU-01A	01	true	d24a30af-b43c-4d2d-8161-c37dfc04cbf2	TCGA-E1-A7YU	released	FALSE	Primary Tumor	Not Reported	Not Reported	Not Reported	6383	90	NA	8C240699-846B-48A3-8436-53C0BCDD7AA3	NA	NA	No	9382/3	0		not reported	Cerebrum	NA	15345	Mixed glioma	not reported	2bf93f76-741f-5d39-81c6-17db692d53de	no	1996	C71.0	Cerebrum	No	not reported	not reported	Not Reported	3d21fc24-e880-5bca-a6cc-489f5b28c356	white	male	not hispanic or latino	Dead	42	-15345	1954	60d8d5f5-de35-556a-b6eb-fc472f68cc2f
TCGA-S9-A6WM-01A-12R-A33Z-07	TCGA-S9-A6WM	TCGA-S9-A6WM-01A	TP	Primary solid Tumor	TCGA-S9-A6WM-01A	01	false	6d20c10a-68e1-492a-aa7c-9fcaf5bc55a5	TCGA-S9-A6WM	released	FALSE	Primary Tumor	Not Reported	Not Reported	Not Reported	224	80	NA	481CC0B0-251F-436D-9330-A79BE83586B6	NA	NA	No	9401/3	0		not reported	Cerebrum	604	21761	Astrocytoma, anaplastic	not reported	c7a7a135-a3c0-52eb-8d39-cf7fa5eea183	no	2012	C71.0	Cerebrum	No	not reported	not reported	Not Reported	d7fb2e86-d816-593f-b8b8-8edc27c5e0de	white	female	not hispanic or latino	Alive	59	-21761	1953	bfc80419-2229-52d0-9cc1-52ba86b0ba4d
TCGA-E1-A7YN-01A-11R-A34F-07	TCGA-E1-A7YN	TCGA-E1-A7YN-01A	TP	Primary solid Tumor	TCGA-E1-A7YN-01A	01	true	32e25dd3-4940-47e9-abd3-a18551f28e99	TCGA-E1-A7YN	released	FALSE	Primary Tumor	Not Reported	Not Reported	Not Reported	1148	140	NA	2C9A41BE-767B-4929-9186-E7821015AC42	NA	NA	No	9401/3	0		not reported	Cerebrum	NA	23180	Astrocytoma, anaplastic	not reported	8d0e7691-72b3-5c07-81ba-0e044c947073	yes	2010	C71.0	Cerebrum	No	not reported	not reported	Not Reported	71920b95-0fc5-5e8b-b7b7-31f9756d28e7	white	female	not hispanic or latino	Dead	63	-23180	1947	a78e84d3-69fa-5da9-a958-5aa8cb893277
TCGA-DU-5855-01A-11R-1708-07	TCGA-DU-5855	TCGA-DU-5855-01A	TP	Primary solid Tumor	TCGA-DU-5855-01A	01	NA	66633b7c-7fd9-437e-9ab0-b01c354514b4	TCGA-DU-5855	released	FALSE	Primary Tumor	Not Reported	Not Reported	Not Reported	NA	NA	0.7	ba07cd68-b0ac-4e98-bc4b-abe3b9c9d4f6	0.7	1.1	No	9382/3	0		not reported	Brain, NOS	207	18234	Mixed glioma	not reported	2787e928-f6e7-5053-a07a-bb1a696390fb	no	2010	C71.9	Brain, NOS	No	not reported	not reported	Not Reported	f5015df2-a24b-581c-b720-29cb0c82e73b	white	female	not hispanic or latino	Alive	49	-18234	1961	716248d9-29f7-57e4-afff-3ce12af594c6
TCGA-E1-A7YH-01A-11R-A34F-07	TCGA-E1-A7YH	TCGA-E1-A7YH-01A	TP	Primary solid Tumor	TCGA-E1-A7YH-01A	01	true	dbc12ed0-4309-4509-bcf6-10e698f3094a	TCGA-E1-A7YH	released	FALSE	Primary Tumor	Not Reported	Not Reported	Not Reported	3127	130	NA	4E589046-F21D-4822-8243-8805D07E3410	NA	NA	No	9401/3	0		not reported	Cerebrum	NA	17465	Astrocytoma, anaplastic	not reported	3d651fd8-fd03-5eeb-8821-0c4672710002	no	2005	C71.0	Cerebrum	No	not reported	not reported	Not Reported	d8082301-b540-5ec0-beff-b9317e13692d	white	female	not hispanic or latino	Dead	47	-17465	1958	a04f05d3-f80b-52c4-9a90-7ea8047b9711
TCGA-HT-7603-01A-21R-2090-07	TCGA-HT-7603	TCGA-HT-7603-01A	TP	Primary solid Tumor	TCGA-HT-7603-01A	01	NA	9e8a3c17-abc3-42b8-a786-186885a52bc9	TCGA-HT-7603	released	FALSE	Primary Tumor	Not Reported	Not Reported	Not Reported	NA	NA	1.2	1bae23f1-0f8d-4dcc-b47d-afb522675e88	0.4	1.4	No	9450/3	0		not reported	Brain, NOS	705	10883	Oligodendroglioma, NOS	not reported	1e3b6f0b-caed-5359-87ff-e40136c25aa2	no	2008	C71.9	Brain, NOS	No	not reported	not reported	Not Reported	00c9a509-8679-5a06-ab89-49ccb2e8463e	white	male	not hispanic or latino	Alive	29	-10883	1979	dc3f315c-588b-5598-a532-ba12b2b00f5a
TCGA-HT-8018-01A-11R-2404-07	TCGA-HT-8018	TCGA-HT-8018-01A	TP	Primary solid Tumor	TCGA-HT-8018-01A	01	NA	ece83e4e-d796-466e-8b6b-45c2f3feac12	TCGA-HT-8018	released	FALSE	Primary Tumor	Not Reported	Not Reported	Not Reported	NA	NA	0.9	3c1686b7-7a13-43cd-9d42-e4f564b75423	0.9	1.3	No	9382/3	0		not reported	Cerebrum	654	14910	Mixed glioma	not reported	5d4def67-e8ea-51b6-905f-33ecf672c56b	no	2010	C71.0	Cerebrum	No	not reported	not reported	Not Reported	c6e09363-4b8e-5ef2-b37a-79fbdf343e74	white	female	not hispanic or latino	Dead	40	-14910	1970	7b1a1784-abb8-560d-975d-d55ae2f2cc36
TCGA-P5-A5F4-01A-11R-A28M-07	TCGA-P5-A5F4	TCGA-P5-A5F4-01A	TP	Primary solid Tumor	TCGA-P5-A5F4-01A	01	true	9c174af7-ea73-413f-ab7d-b3bba7f4ac6c	TCGA-P5-A5F4	released	FALSE	Primary Tumor	Not Reported	Not Reported	Not Reported	37	700	NA	52CF242F-7062-4258-A991-BB69FD3EE06C	NA	NA	No	9451/3	0		not reported	Cerebrum	231	12851	Oligodendroglioma, anaplastic	not reported	4cc53630-e7af-5380-9622-aed579082717	no	2012	C71.0	Cerebrum	No	not reported	not reported	Not Reported	3e1dd635-054a-54ba-b6e6-0b1a184ac836	white	female	not hispanic or latino	Alive	35	-12851	1977	a2305b5a-5871-5ac2-8fc7-4c32b7c0e9f6
TCGA-WY-A859-01A-12R-A36H-07	TCGA-WY-A859	TCGA-WY-A859-01A	TP	Primary solid Tumor	TCGA-WY-A859-01A	01	true	5861f47e-3230-4447-9579-2c79fee312f8	TCGA-WY-A859	released	FALSE	Primary Tumor	Not Reported	Not Reported	Not Reported	1143	80	NA	5A76E8B6-51E3-4E31-9445-DE80E5D47401	NA	NA	No	9400/3	0		not reported	Cerebrum	1213	12631	Astrocytoma, NOS	not reported	4dcc08e7-968d-56d6-93a9-7d8b6a69f27a	no	2010	C71.0	Cerebrum	No	not reported	not reported	Not Reported	ffcedcf3-19c9-5cd8-a2c4-56a344277193	white	female	not reported	Alive	34	-12631	1976	43013e1b-d715-5fbc-955d-b73bc2a6d9a2
TCGA-TM-A84Q-01A-11R-A36H-07	TCGA-TM-A84Q	TCGA-TM-A84Q-01A	TP	Primary solid Tumor	TCGA-TM-A84Q-01A	01	false	baf98188-5116-4f57-861b-60e459284b8f	TCGA-TM-A84Q	released	FALSE	Primary Tumor	Not Reported	Not Reported	Not Reported	592	50	NA	CE780D35-9DBE-4596-812C-D44B2B57466D	NA	NA	No	9400/3	0		not reported	Cerebrum	772	11668	Astrocytoma, NOS	not reported	5c0ae726-5eee-53b2-bdd2-a7ecf52c2e83	no	2012	C71.0	Cerebrum	No	not reported	not reported	Not Reported	365bc404-845a-57ce-b9ac-17cdbf715a9d	white	male	not hispanic or latino	Alive	31	-11668	1981	ad87914c-82a4-5955-8337-22ea009dca61
TCGA-DU-5872-01A-11R-1708-07	TCGA-DU-5872	TCGA-DU-5872-01A	TP	Primary solid Tumor	TCGA-DU-5872-01A	01	NA	048550ee-189d-483d-b07f-b77f10278420	TCGA-DU-5872	released	FALSE	Primary Tumor	Not Reported	Not Reported	Not Reported	NA	NA	1	86EEC915-5F91-4C9E-B243-A26C2ACC04CF	1	1.2	No	9382/3	0		not reported	Brain, NOS	532	15986	Mixed glioma	not reported	66d7d6e6-b406-5ce8-b499-4d2840b532cc	no	2009	C71.9	Brain, NOS	No	not reported	not reported	Not Reported	bf1ddc76-161e-54f3-a9d1-2608a7bd89b1	black or african american	female	not hispanic or latino	Alive	43	-15986	1966	ecefe409-2d0b-57de-9b48-117b753a25b5
TCGA-QH-A6CZ-01A-11R-A32Q-07	TCGA-QH-A6CZ	TCGA-QH-A6CZ-01A	TP	Primary solid Tumor	TCGA-QH-A6CZ-01A	01	false	1e73ea08-66ad-4b83-a2c5-048e5f3b7adb	TCGA-QH-A6CZ	released	FALSE	Primary Tumor	Not Reported	Not Reported	Not Reported	16	360	NA	B346A105-9790-4B51-B83E-7272FF381FA1	NA	NA	No	9382/3	0		not reported	Cerebrum	279	14007	Mixed glioma	not reported	267046a4-ed2c-5c02-90e1-8dc68ee5a139	no	2013	C71.0	Cerebrum	No	not reported	not reported	Not Reported	8350bd05-a98a-5423-8e3d-0805cdf83244	white	male	not hispanic or latino	Alive	38	-14007	1975	4d1d450d-67ca-578a-a218-53906ea2e6f2
TCGA-DU-6406-01A-11R-1708-07	TCGA-DU-6406	TCGA-DU-6406-01A	TP	Primary solid Tumor	TCGA-DU-6406-01A	01	NA	92b70ee8-e0bd-4b01-8df9-e06af18af377	TCGA-DU-6406	released	FALSE	Primary Tumor	Not Reported	Not Reported	Not Reported	NA	NA	0.5	84775a3e-6deb-477c-bd7b-65f84d5701dd	0.5	1	No	9382/3	0		not reported	Cerebrum	NA	21634	Mixed glioma	not reported	8acc32ac-d47a-5b12-ae53-59de1cd4e58f	no	2001	C71.0	Cerebrum	No	not reported	not reported	Not Reported	f8055f76-1f99-5cd6-a901-1052cf7852b8	white	female	not hispanic or latino	Dead	59	-21634	1942	040eb00e-06db-5ab2-ae9b-a757d08754ff
TCGA-S9-A6WP-01A-12R-A34F-07	TCGA-S9-A6WP	TCGA-S9-A6WP-01A	TP	Primary solid Tumor	TCGA-S9-A6WP-01A	01	false	3591eea7-3c9e-41f4-be6c-c7c23cd600e6	TCGA-S9-A6WP	released	FALSE	Primary Tumor	Not Reported	Not Reported	Not Reported	111	180	NA	55030C3A-6D25-4EB0-9B6C-FC0096472EE1	NA	NA	No	9382/3	0		not reported	Cerebrum	567	15658	Mixed glioma	not reported	c4b7ef99-8b7c-5651-8335-c8a928f90add	no	2013	C71.0	Cerebrum	No	not reported	not reported	Not Reported	ad1e91a9-0893-5176-afd9-e90d021df59d	white	male	not hispanic or latino	Alive	42	-15658	1971	491a7f6c-c654-59d0-9ae2-3dc208ad0e89
TCGA-E1-5311-01A-01R-1470-07	TCGA-E1-5311	TCGA-E1-5311-01A	TP	Primary solid Tumor	TCGA-E1-5311-01A	01	NA	3d5b5977-1378-47ca-8fcb-57df49f2b058	TCGA-E1-5311	released	FALSE	Primary Tumor	Not Reported	Not Reported	Not Reported	NA	NA	0.6	f4d55755-105e-4740-b13e-801c5d3bde5c	0.2	1.1	No	9451/3	0		not reported	Brain, NOS	NA	11332	Oligodendroglioma, anaplastic	not reported	52ea209b-6f5e-51f8-9713-3102640183fa	no	1994	C71.9	Brain, NOS	No	not reported	not reported	Not Reported	3c1b3a52-59cb-5904-a034-7dc419f8c204	white	male	not hispanic or latino	Dead	31	-11332	1963	4bdf2da4-883a-59ff-86a0-e9d40192bbcc
TCGA-HT-A74J-01A-12R-A32Q-07	TCGA-HT-A74J	TCGA-HT-A74J-01A	TP	Primary solid Tumor	TCGA-HT-A74J-01A	01	true	a29fbd4e-42f2-446a-9b78-ca084422dc91	TCGA-HT-A74J	released	FALSE	Primary Tumor	Not Reported	Not Reported	Not Reported	91	160	NA	458CC740-C271-4F99-99CE-3101FF24D4B7	NA	NA	No	9382/3	0		not reported	Cerebrum	320	12393	Mixed glioma	not reported	cde6edea-c05e-5916-a15c-6589dc205283	no	2013	C71.0	Cerebrum	No	not reported	not reported	Not Reported	5edcbdea-feb4-506d-91e7-782ba04cfc3a	white	male	not hispanic or latino	Alive	33	-12393	1980	15155b20-3d14-542a-8779-c63b775659ef
TCGA-FG-8188-01A-11R-2256-07	TCGA-FG-8188	TCGA-FG-8188-01A	TP	Primary solid Tumor	TCGA-FG-8188-01A	01	NA	7769a93b-f0a6-4df0-ad24-1da11d0979c7	TCGA-FG-8188	released	FALSE	Primary Tumor	Not Reported	Not Reported	Not Reported	NA	NA	0.6	7f0c279e-aecb-4bb2-925b-53a3b9bd866d	0.6	1.1	No	9382/3	0		not reported	Cerebrum	455	15051	Mixed glioma	not reported	aff8d63e-34d9-5e78-8eb1-f17dc0abc2c1	no	2012	C71.0	Cerebrum	No	not reported	not reported	Not Reported	1963b215-1440-5873-9b98-0651c8eafbb5	white	male	not hispanic or latino	Alive	41	-15051	1971	84a80e11-5c03-5efa-989a-5a4edbdb3a68
TCGA-P5-A5EU-01A-11R-A27Q-07	TCGA-P5-A5EU	TCGA-P5-A5EU-01A	TP	Primary solid Tumor	TCGA-P5-A5EU-01A	01	true	1a82630e-d49e-4e33-8768-1167de6b5f97	TCGA-P5-A5EU	released	FALSE	Primary Tumor	Not Reported	Not Reported	Not Reported	86	500	NA	47CE1D35-2BA2-472B-AF22-42EBEAF45C19	NA	NA	No	9401/3	0		not reported	Cerebrum	0	12851	Astrocytoma, anaplastic	not reported	8248bb3f-a968-544f-b2d3-ac3254832a77	no	2012	C71.0	Cerebrum	No	not reported	not reported	Not Reported	03e22f6e-41cd-5bc2-af0c-59fb75867b42	white	male	not hispanic or latino	Alive	35	-12851	1977	30160aab-95af-51dc-aa0c-d87ae558e59f
TCGA-R8-A6MO-01A-11R-A33Z-07	TCGA-R8-A6MO	TCGA-R8-A6MO-01A	TP	Primary solid Tumor	TCGA-R8-A6MO-01A	01	true	880bc079-f7bb-48e0-b652-69ca6ac021d8	TCGA-R8-A6MO	released	FALSE	Primary Tumor	Not Reported	Not Reported	Not Reported	1519	380	NA	333C073F-08C4-475A-B622-6491FDA57205	NA	NA	No	9450/3	0		not reported	Cerebrum	993	19432	Oligodendroglioma, NOS	not reported	5a109f90-f3e6-53d3-a4e3-3e81bbb89de7	no	2009	C71.0	Cerebrum	No	not reported	not reported	Not Reported	2571e9f3-5574-5b87-8ae7-573b271ea71f	asian	female	not hispanic or latino	Alive	53	-19432	1956	f5d146e2-e9cd-52cc-a442-3ed91bc5e1aa
TCGA-DB-A4XE-01A-11R-A27Q-07	TCGA-DB-A4XE	TCGA-DB-A4XE-01A	TP	Primary solid Tumor	TCGA-DB-A4XE-01A	01	true	8a2f5dd5-22a4-4b67-b314-7944d6cc3626	TCGA-DB-A4XE	released	FALSE	Primary Tumor	Not Reported	Not Reported	Not Reported	635	170	NA	1D110C27-320E-4C5D-A8E1-9DF4F257543D	NA	NA	No	9382/3	0		not reported	Temporal lobe	1139	10150	Mixed glioma	not reported	917e377f-02f9-5fa9-bb6d-7bf1674f5d89	no	2011	C71.2	Temporal lobe	No	not reported	not reported	Not Reported	942ebf24-bb4b-59ca-a986-6309922cb64c	white	female	not hispanic or latino	Alive	27	-10150	1984	b06a0a4a-7b8d-58c9-a419-8f961d56428f
TCGA-DB-A4XD-01A-11R-A27Q-07	TCGA-DB-A4XD	TCGA-DB-A4XD-01A	TP	Primary solid Tumor	TCGA-DB-A4XD-01A	01	true	101b81f5-e1ff-49c3-a1f2-506c5393b5e3	TCGA-DB-A4XD	released	FALSE	Primary Tumor	Not Reported	Not Reported	Not Reported	719	280	NA	5D9BCE5F-0490-4504-B5A2-AB31EDD13605	NA	NA	No	9401/3	0		not reported	Temporal lobe	1210	11741	Astrocytoma, anaplastic	not reported	b35f1741-1d6f-5312-a415-8a82d17c9d58	no	2010	C71.2	Temporal lobe	No	not reported	not reported	Not Reported	98c26b4a-d881-5fb6-b1ab-1bb62e77b6e8	white	male	not hispanic or latino	Alive	32	-11741	1978	667791a7-0998-5196-ae98-505fbd0ea2a2
TCGA-P5-A5EY-01A-11R-A27Q-07	TCGA-P5-A5EY	TCGA-P5-A5EY-01A	TP	Primary solid Tumor	TCGA-P5-A5EY-01A	01	true	76994c12-2421-4f1b-a052-e7c62a9cd0ea	TCGA-P5-A5EY	released	FALSE	Primary Tumor	Not Reported	Not Reported	Not Reported	65	550	NA	13BDC5C7-92EB-4FCD-ACAB-8005C2F099D4	NA	NA	No	9400/3	0		not reported	Cerebrum	72	7716	Astrocytoma, NOS	not reported	c473d1d7-4a36-5e7a-a220-b2642485a19d	no	2012	C71.0	Cerebrum	No	not reported	not reported	Not Reported	35c47966-dcd8-5738-b8c9-0ad23ad4d27c	white	male	not hispanic or latino	Alive	21	-7716	1991	c751ffd8-6065-5242-ad34-2b27ebe7cda2
TCGA-QH-A6CV-01A-11R-A31N-07	TCGA-QH-A6CV	TCGA-QH-A6CV-01A	TP	Primary solid Tumor	TCGA-QH-A6CV-01A	01	false	ba16f5c5-6cda-43a6-9dae-e58f5858fdd1	TCGA-QH-A6CV	released	FALSE	Primary Tumor	Not Reported	Not Reported	Not Reported	52	190	NA	DC5685CF-74DF-45C6-B530-831FC33228C6	NA	NA	No	9382/3	0		not reported	Cerebrum	442	18955	Mixed glioma	not reported	1856d6f9-158e-5646-ba3a-05edf5372868	no	2013	C71.0	Cerebrum	No	not reported	not reported	Not Reported	8822b09d-24b0-5746-96dd-369d42547be3	asian	male	not hispanic or latino	Alive	51	-18955	1962	917d9f7c-aab6-58b1-9140-34b60caab8dd
TCGA-DU-6400-01A-12R-1708-07	TCGA-DU-6400	TCGA-DU-6400-01A	TP	Primary solid Tumor	TCGA-DU-6400-01A	01	NA	3b4d0299-9b10-4105-871a-786e610657a2	TCGA-DU-6400	released	FALSE	Primary Tumor	Not Reported	Not Reported	Not Reported	NA	NA	0.6	a61be291-6258-47f2-8404-18615093f168	0.5	1	No	9450/3	0		not reported	Cerebrum	NA	24122	Oligodendroglioma, NOS	not reported	22629218-d3b5-52b1-9a9c-f8db0feac530	no	1998	C71.0	Cerebrum	No	not reported	not reported	Not Reported	f080cad9-aa76-59d7-80da-1e5bf6676932	white	female	not hispanic or latino	Dead	66	-24122	1932	a99de9fd-dc3d-5537-aa10-726edca64099
TCGA-DU-5874-01A-11R-1708-07	TCGA-DU-5874	TCGA-DU-5874-01A	TP	Primary solid Tumor	TCGA-DU-5874-01A	01	NA	3c7ce3d5-f9e4-4fae-b033-2058446ed7f3	TCGA-DU-5874	released	FALSE	Primary Tumor	Not Reported	Not Reported	Not Reported	NA	NA	1	edd1c152-5b40-4f2f-a7bc-454f1837142a	0.7	1	No	9450/3	0		not reported	Brain, NOS	461	22847	Oligodendroglioma, NOS	not reported	5c975496-baec-5147-8ef1-9699ebf36d16	no	2010	C71.9	Brain, NOS	No	not reported	not reported	Not Reported	57a59cc1-f500-566f-b19d-a8a0488984c6	white	female	not hispanic or latino	Alive	62	-22847	1948	b19f2427-f43b-5c89-af5f-f5e100ac9175
TCGA-FG-A711-01A-21R-A33Z-07	TCGA-FG-A711	TCGA-FG-A711-01A	TP	Primary solid Tumor	TCGA-FG-A711-01A	01	false	bb4e4925-9bd0-4d79-a887-0f1b2202b5ae	TCGA-FG-A711	released	FALSE	Primary Tumor	Not Reported	Not Reported	Not Reported	1265	410	NA	5E5F767F-755E-4361-AA92-42D09DE41386	NA	NA	No	9450/3	0		not reported	Cerebrum	1329	12248	Oligodendroglioma, NOS	not reported	47a82ccd-9bf6-554c-b5ac-57172a1f4335	no	2010	C71.0	Cerebrum	No	not reported	not reported	Not Reported	bf32e0b4-559a-5423-8df9-01fb6665183d	white	female	not hispanic or latino	Dead	33	-12248	1977	5a0bf37b-3ce9-5af2-8c73-cd441cacbd07
TCGA-TM-A84R-01A-21R-A36H-07	TCGA-TM-A84R	TCGA-TM-A84R-01A	TP	Primary solid Tumor	TCGA-TM-A84R-01A	01	false	037435c9-1a97-4806-bc50-f8cdaef4f812	TCGA-TM-A84R	released	FALSE	Primary Tumor	Not Reported	Not Reported	Not Reported	346	140	NA	3182D6DB-4B2D-49B0-A907-5DD62812D470	NA	NA	No	9450/3	0		not reported	Cerebrum	566	16843	Oligodendroglioma, NOS	not reported	5787158d-3b8a-5935-a7e1-02ef3a8f84d7	no	2012	C71.0	Cerebrum	No	not reported	not reported	Not Reported	8dabad3e-a97c-5c15-8af2-c7d576512759	white	male	not hispanic or latino	Alive	46	-16843	1966	65ff0ae5-b698-5888-a551-80c2d521ad02
TCGA-DU-6394-01A-11R-1708-07	TCGA-DU-6394	TCGA-DU-6394-01A	TP	Primary solid Tumor	TCGA-DU-6394-01A	01	NA	fe3a9e40-57bd-442f-86d0-d195175c79e1	TCGA-DU-6394	released	FALSE	Primary Tumor	Not Reported	Not Reported	Not Reported	NA	NA	1	300d6b45-ff77-493d-9b07-9921ae4569bd	1	1	No	9451/3	0		not reported	Cerebrum	NA	19541	Oligodendroglioma, anaplastic	not reported	b03af995-e9d5-51b2-bcb9-d13207595b30	no	1994	C71.0	Cerebrum	No	not reported	not reported	Not Reported	b9826a2f-d0a4-5dea-bab9-bcd715186385	white	male	not hispanic or latino	Dead	53	-19541	1941	b609c274-1d6a-5097-9fa0-fcc3c5d48905
TCGA-E1-A7Z3-01A-11R-A34R-07	TCGA-E1-A7Z3	TCGA-E1-A7Z3-01A	TP	Primary solid Tumor	TCGA-E1-A7Z3-01A	01	true	32f94f69-8bc8-4e8a-aa99-476fc0ebd907	TCGA-E1-A7Z3	released	FALSE	Primary Tumor	Not Reported	Not Reported	Not Reported	7912	260	NA	A522B02B-1349-44FD-9AEA-3FDA3BBFE4D8	NA	NA	No	9400/3	0		not reported	Cerebrum	NA	11330	Astrocytoma, NOS	not reported	cc6f4146-96f8-5fec-9ad8-d0e052a0e4ff	no	1992	C71.0	Cerebrum	No	not reported	not reported	Not Reported	97980b3f-e394-5f22-9ba1-8157c371ee13	black or african american	female	not hispanic or latino	Dead	31	-11330	1961	bf518c8f-ba27-51d7-904b-1b234f50eb64
TCGA-DU-A6S6-01A-21R-A32Q-07	TCGA-DU-A6S6	TCGA-DU-A6S6-01A	TP	Primary solid Tumor	TCGA-DU-A6S6-01A	01	false	484d81ef-1199-41b6-a2ec-3d7e96222402	TCGA-DU-A6S6	released	FALSE	Primary Tumor	Not Reported	Not Reported	Not Reported	2297	300	NA	0F38FC8D-1080-4D25-9D40-644B5795F308	NA	NA	No	9382/3	0		not reported	Cerebrum	2893	12809	Mixed glioma	not reported	1a828753-d3c5-5d12-97eb-0154d6577a14	no	2007	C71.0	Cerebrum	No	not reported	not reported	Not Reported	071d7dcc-afb1-5b67-8a5c-1a1e7c4545fd	white	female	not hispanic or latino	Alive	35	-12809	1972	07763662-536a-52c3-8e1e-74bca3b371df
TCGA-S9-A7J1-01A-21R-A34R-07	TCGA-S9-A7J1	TCGA-S9-A7J1-01A	TP	Primary solid Tumor	TCGA-S9-A7J1-01A	01	false	7a97e153-4582-49f0-b127-829d0596c839	TCGA-S9-A7J1	released	FALSE	Primary Tumor	Not Reported	Not Reported	Not Reported	184	250	NA	60CE3E08-7253-47C7-B7FF-567CF0974988	NA	NA	No	9450/3	0		not reported	Cerebrum	249	15926	Oligodendroglioma, NOS	not reported	2d194d06-ecc2-5757-9ad7-a635841edb10	no	2013	C71.0	Cerebrum	No	not reported	not reported	Not Reported	e6978276-c77d-5ca4-8d64-8aa6bc56a37f	white	male	not hispanic or latino	Alive	43	-15926	1970	1d7000ed-5dd5-5e3a-8d06-e1338eae94f6
TCGA-QH-A65X-01A-11R-A32Q-07	TCGA-QH-A65X	TCGA-QH-A65X-01A	TP	Primary solid Tumor	TCGA-QH-A65X-01A	01	false	7d4f671b-4a40-44f0-b23c-70c5b8881b26	TCGA-QH-A65X	released	FALSE	Primary Tumor	Not Reported	Not Reported	Not Reported	39	230	NA	D7B970B7-6910-4926-AD60-F24EEFAFE54A	NA	NA	No	9382/3	0		not reported	Cerebrum	482	10440	Mixed glioma	not reported	59dbc91d-8f00-52a8-821c-ce992b55ba9a	no	2013	C71.0	Cerebrum	No	not reported	not reported	Not Reported	e0b646e0-9b33-57ea-8be9-82733aad0e8a	white	female	not hispanic or latino	Alive	28	-10440	1985	7f56a116-91ef-569b-8f10-11a3dd885dde
TCGA-DU-A7TC-01A-21R-A34R-07	TCGA-DU-A7TC	TCGA-DU-A7TC-01A	TP	Primary solid Tumor	TCGA-DU-A7TC-01A	01	false	b4d41858-923c-447d-b9b1-5acb7e94116d	TCGA-DU-A7TC	released	FALSE	Primary Tumor	Not Reported	Not Reported	Not Reported	646	110	NA	A2300731-ACA8-4F35-ADA4-49D10D4CE389	NA	NA	No	9400/3	0		not reported	Cerebrum	1137	11884	Astrocytoma, NOS	not reported	4ac939a4-69c1-509a-a169-577bb59a9cff	no	2011	C71.0	Cerebrum	No	not reported	not reported	Not Reported	58477953-46c2-53fe-b879-539aaab62f19	white	male	not hispanic or latino	Alive	32	-11884	1979	00ad7255-8df7-5d3a-a9e6-c52fb5bb7dfd
TCGA-HT-7471-01A-11R-2256-07	TCGA-HT-7471	TCGA-HT-7471-01A	TP	Primary solid Tumor	TCGA-HT-7471-01A	01	NA	4a579925-cca7-4212-9299-843bb6eb0eb7	TCGA-HT-7471	released	FALSE	Primary Tumor	Not Reported	Not Reported	Not Reported	NA	NA	0.9	424d1ea1-6333-45bb-b04e-027b47e6581e	0.4	1.5	No	9451/3	0		not reported	Brain, NOS	4	13564	Oligodendroglioma, anaplastic	not reported	bc3fdf20-11b5-5bed-95ce-13dec3e7d933	no	2010	C71.9	Brain, NOS	No	not reported	not reported	Not Reported	bcae057a-d309-5a85-af94-bca12c04eff5	white	female	not hispanic or latino	Alive	37	-13564	1973	16803b68-6517-50c9-997e-044145682758
TCGA-HT-7857-01A-11R-2403-07	TCGA-HT-7857	TCGA-HT-7857-01A	TP	Primary solid Tumor	TCGA-HT-7857-01A	01	NA	a7357fa3-3468-4288-99c2-624d885d471c	TCGA-HT-7857	released	FALSE	Primary Tumor	Not Reported	Not Reported	Not Reported	NA	NA	1	3779c43d-34b9-426a-a59e-9e2379dc2634	0.3	2.3	No	9401/3	0		not reported	Cerebrum	7	8912	Astrocytoma, anaplastic	not reported	a5883fbd-f69b-5cb0-bf70-c1eae318917b	no	2006	C71.0	Cerebrum	No	not reported	not reported	Not Reported	33d7ce1c-8be7-5af7-be80-2856d47565e7	white	female	not hispanic or latino	Alive	24	-8912	1982	335f5f8c-58cc-5eee-8526-a384ffa7249c
TCGA-HT-7881-01A-11R-2403-07	TCGA-HT-7881	TCGA-HT-7881-01A	TP	Primary solid Tumor	TCGA-HT-7881-01A	01	NA	5b43372b-75bb-49a7-863c-5ac853d0b120	TCGA-HT-7881	released	FALSE	Primary Tumor	Not Reported	Not Reported	Not Reported	NA	NA	0.8	8c9a3353-4d77-4d26-8522-da3869660c35	0.3	1.4	No	9450/3	0		not reported	Cerebrum	1079	14171	Oligodendroglioma, NOS	not reported	bbf20a7b-429b-5218-9523-cd81fb3216b9	no	2011	C71.0	Cerebrum	No	not reported	not reported	Not Reported	bcedb9f6-b2ea-583c-8ddc-39e85e8b62fd	black or african american	male	not hispanic or latino	Alive	38	-14171	1973	59b4503c-1c81-5c40-a015-30b76dc196cd
TCGA-DB-A64O-01A-11R-A29R-07	TCGA-DB-A64O	TCGA-DB-A64O-01A	TP	Primary solid Tumor	TCGA-DB-A64O-01A	01	true	d451f8ed-f100-49e6-8292-738d1fdeaf9b	TCGA-DB-A64O	released	FALSE	Primary Tumor	Not Reported	Not Reported	Not Reported	533	290	NA	67251C0F-7DD0-4736-A614-523DFD359C63	NA	NA	No	9382/3	0		not reported	Cerebrum	573	21811	Mixed glioma	not reported	1dd56e7c-e8a7-5c89-9bc6-5d5231d44c7d	no	2011	C71.0	Cerebrum	No	not reported	not reported	Not Reported	e05ef295-0f55-599e-9537-153266fedfa1	white	male	not hispanic or latino	Dead	59	-21811	1952	9d75ba15-585f-5b12-825a-e9d254a8bda8
TCGA-FG-5963-01A-11R-1708-07	TCGA-FG-5963	TCGA-FG-5963-01A	TP	Primary solid Tumor	TCGA-FG-5963-01A	01	NA	41c647e8-6a53-464b-9efc-78547c514519	TCGA-FG-5963	released	FALSE	Primary Tumor	Not Reported	Not Reported	Not Reported	NA	NA	0.9	6BDCE0AC-CDC9-45A2-B796-7A06284251FB	0.7	0.9	No	9401/3	0		not reported	Cerebrum	547	8571	Astrocytoma, anaplastic	not reported	df157cdd-174a-539c-ae8f-698a3b3a46a2	no	2009	C71.0	Cerebrum	No	not reported	not reported	Not Reported	ddafa625-91ec-5312-867a-2c0c2423e63a	white	male	not hispanic or latino	Dead	23	-8571	1986	d31e981a-013b-503b-ab5d-1dc9a6253f56
TCGA-HT-7855-01A-11R-2403-07	TCGA-HT-7855	TCGA-HT-7855-01A	TP	Primary solid Tumor	TCGA-HT-7855-01A	01	NA	f0697540-4ae3-4e77-bc2e-a5925af4ffef	TCGA-HT-7855	released	FALSE	Primary Tumor	Not Reported	Not Reported	Not Reported	NA	NA	1.5	77a245ba-4e68-4215-86d4-2cba5a981189	0.6	1.6	No	9401/3	0		not reported	Cerebrum	585	14496	Astrocytoma, anaplastic	not reported	9f64b4a5-5209-510c-84f2-304ea8c5b3aa	no	2008	C71.0	Cerebrum	No	not reported	not reported	Not Reported	79059e75-0f26-59ac-ba97-10221941f205	white	male	not hispanic or latino	Alive	39	-14496	1969	456aff6d-8a47-5189-b0b4-d8b2b80f6b5b
TCGA-TM-A84G-01A-11R-A36H-07	TCGA-TM-A84G	TCGA-TM-A84G-01A	TP	Primary solid Tumor	TCGA-TM-A84G-01A	01	false	2930ad75-d51d-4958-b58f-f67080bf5910	TCGA-TM-A84G	released	FALSE	Primary Tumor	Not Reported	Not Reported	Not Reported	1243	10	NA	FC215743-E198-46BB-A098-804629994BD3	NA	NA	No	9451/3	0		not reported	Cerebrum	1236	20014	Oligodendroglioma, anaplastic	not reported	965eacb3-8994-535b-b2ce-58b1d15057bc	no	2010	C71.0	Cerebrum	No	not reported	not reported	Not Reported	d52a30c0-e0f9-54a3-b5d5-991a36f81e65	white	female	not hispanic or latino	Alive	54	-20014	1956	50cc6e84-eca2-5157-abba-bc1b2528ae77
TCGA-QH-A6XC-01A-12R-A32Q-07	TCGA-QH-A6XC	TCGA-QH-A6XC-01A	TP	Primary solid Tumor	TCGA-QH-A6XC-01A	01	false	8da3d642-7653-4f91-99c6-9ab58280ae30	TCGA-QH-A6XC	released	FALSE	Primary Tumor	Not Reported	Not Reported	Not Reported	27	310	NA	27080340-615E-489D-932B-75AAD5C7D379	NA	NA	No	9401/3	0		not reported	Cerebrum	508	17692	Astrocytoma, anaplastic	not reported	7eacc35e-fe59-58d6-936a-a92d72fb4f2b	no	2013	C71.0	Cerebrum	No	not reported	not reported	Not Reported	00445a56-e25e-5014-9d69-2ad09452238f	white	male	not hispanic or latino	Alive	48	-17692	1965	5bdf023a-bf4e-5aba-92c5-18b9845a0ac5
TCGA-HT-7686-01A-11R-2256-07	TCGA-HT-7686	TCGA-HT-7686-01A	TP	Primary solid Tumor	TCGA-HT-7686-01A	01	NA	b87490f1-d083-401d-9b1b-87b850caea0a	TCGA-HT-7686	released	FALSE	Primary Tumor	Not Reported	Not Reported	Not Reported	NA	NA	0.9	1be5b4db-9b53-4b2f-b44b-1383788d473c	0.6	2	No	9401/3	0		not reported	Cerebrum	1300	10724	Astrocytoma, anaplastic	not reported	ff0ff16f-ceb2-5692-ab36-123b652d8d27	no	2008	C71.0	Cerebrum	No	not reported	not reported	Not Reported	b24eee2e-be3d-5f2e-9055-9dd038b2f8f2	white	female	not hispanic or latino	Alive	29	-10724	1979	59bc8153-6b2e-5ebf-a7fb-6dc86b5b5967
TCGA-S9-A6WE-01A-12R-A33Z-07	TCGA-S9-A6WE	TCGA-S9-A6WE-01A	TP	Primary solid Tumor	TCGA-S9-A6WE-01A	01	false	b806a5e7-d436-411f-98c6-9191b9e3d69c	TCGA-S9-A6WE	released	FALSE	Primary Tumor	Not Reported	Not Reported	Not Reported	3434	140	NA	F17B7D4A-F22C-472A-A84F-51CABBA8BE44	NA	NA	No	9450/3	0		not reported	Cerebrum	4113	12488	Oligodendroglioma, NOS	not reported	84c82e06-4de5-560e-b84a-087df976bb3b	no	2004	C71.0	Cerebrum	No	not reported	not reported	Not Reported	ae54d0fe-02e6-553b-afce-c03e54e313e7	white	male	not hispanic or latino	Alive	34	-12488	1970	cb1bc232-f01e-5cbb-93dd-921103be8335
[truncated: 60 more columns]
