# Supplementary material for: A glycosylation-related gene signature predicts prognosis, immune microenvironment infiltration, and drug sensitivity in glioma
Source: Front Pharmacol. 2024 Jan 16;14:1259051. doi: 10.3389/fphar.2023.1259051 (PMC10824914; doi:10.3389/fphar.2023.1259051)
Supplement: Supplementary file 4 [file DataSheet2.ZIP › Datasheet/riskScoreCGGA.csv]

	CGGA_ID	risk
1	CGGA_1002	1.3048238950568
2	CGGA_1003	0.307088237322721
3	CGGA_1010	0.303857014927822
4	CGGA_1012	1.21380013518843
5	CGGA_1014	1.18759911925754
6	CGGA_1017	0.727317210425722
7	CGGA_1018	0.536475107021406
8	CGGA_103	0.384899518870533
9	CGGA_1030	0.720166997411887
10	CGGA_1032	2.61369267474011
11	CGGA_1033	0.56218396155334
12	CGGA_1036	1.95386476491542
13	CGGA_1037	0.229383842557552
14	CGGA_1041	0.982679752357295
15	CGGA_1048	1.5043816192174
16	CGGA_1051	0.997362257604299
17	CGGA_1055	0.661955307364068
18	CGGA_1057	1.01642740810545
19	CGGA_1058	0.981658935151473
20	CGGA_106	1.58841777284038
21	CGGA_1063	0.571806401824798
22	CGGA_1065	0.286714649994829
23	CGGA_1066	1.08510572048495
24	CGGA_1069	1.61439775225958
25	CGGA_107	2.6299715393529
26	CGGA_1075	2.98811761581931
27	CGGA_108	3.99189804945014
28	CGGA_1082	0.505237718778287
29	CGGA_1086	2.09746160125772
30	CGGA_1087	0.593233516399518
31	CGGA_1097	2.21937021690718
32	CGGA_1100	0.234418537323265
33	CGGA_1101	0.950943933574112
34	CGGA_1103	0.591316462870129
35	CGGA_1106	5.35542730905088
36	CGGA_1108	2.26050282131057
37	CGGA_1111	0.981428214816654
38	CGGA_112	0.651292125451038
39	CGGA_1120	0.698949430163699
40	CGGA_1121	0.68408014554741
41	CGGA_1126	0.837777286935521
42	CGGA_1127	0.455583438421026
43	CGGA_1130	0.916178591252479
44	CGGA_1131	0.58371424381692
45	CGGA_1132	0.794843977310497
46	CGGA_1134	2.96772462437239
47	CGGA_1135	3.53271182064724
48	CGGA_1137	1.90809746137925
49	CGGA_1138	2.21954073883257
50	CGGA_1141	1.16242392617485
51	CGGA_1142	2.15033298469309
52	CGGA_1144	0.628036973265718
53	CGGA_1147	0.483813075787495
54	CGGA_1148	0.890987571353144
55	CGGA_1152	1.54032883830719
56	CGGA_1154	0.961468425000923
57	CGGA_1155	0.328480658544351
58	CGGA_1156	1.07140610614906
59	CGGA_1157	2.24287108154078
60	CGGA_1158	0.592483041925521
61	CGGA_1159	0.972159302072132
62	CGGA_1161	0.614451528736275
63	CGGA_1162	0.524911728833763
64	CGGA_1164	0.748466553234279
65	CGGA_1169	0.803449936529197
66	CGGA_1172	1.17029129198967
67	CGGA_1178	0.875425497236268
68	CGGA_1181	0.689929857604629
69	CGGA_1183	1.24104693926072
70	CGGA_1184	1.19820001126613
71	CGGA_1185	1.13327639921405
72	CGGA_1191	0.431629018669222
73	CGGA_1192	1.02949464862341
74	CGGA_1195	0.935368705085944
75	CGGA_1198	0.36862977615868
76	CGGA_120	2.47351229392161
77	CGGA_1204	0.434277422575637
78	CGGA_1205	1.46641721491963
79	CGGA_1207	0.472993722149468
80	CGGA_1208	5.32681814545606
81	CGGA_1211	0.903602992716217
82	CGGA_1212	0.580804686647024
83	CGGA_1223	2.55827344331942
84	CGGA_1226	1.53111070341233
85	CGGA_1228	1.31621168569219
86	CGGA_1232	1.08533209504197
87	CGGA_1235	0.716643523854241
88	CGGA_1236	0.593271509262501
89	CGGA_1238	1.76113647199405
90	CGGA_1239	0.485220148373253
91	CGGA_1248	1.68499985402816
92	CGGA_1255	6.46315488747323
93	CGGA_1256	0.852030574101487
94	CGGA_1257	0.976745844391856
95	CGGA_1260	1.16778022519291
96	CGGA_1262	4.0890108371365
97	CGGA_1264	0.563960191668096
98	CGGA_1269	0.402548083976693
99	CGGA_1273	0.497883392801949
100	CGGA_1282	1.29751888608377
101	CGGA_1286	0.383190207826204
102	CGGA_1291	0.32570893517681
103	CGGA_1295	1.35892069547634
104	CGGA_1300	1.03287310493249
105	CGGA_1303	0.601467706466641
106	CGGA_1305	0.514778370338792
107	CGGA_1309	0.298428897042533
108	CGGA_1311	0.69070426577365
109	CGGA_1317	0.416083783095706
110	CGGA_1318	1.31546938664253
111	CGGA_1319	0.342107948763285
112	CGGA_1321	0.919241339182459
113	CGGA_1325	0.685600581030132
114	CGGA_1326	2.26008878626165
115	CGGA_1334	1.75476461571814
116	CGGA_1335	0.61120862668944
117	CGGA_1337	0.599584937024774
118	CGGA_1339	0.601454883710307
119	CGGA_1345	0.487282505498389
120	CGGA_135	2.57344590184226
121	CGGA_1350	0.55608268738387
122	CGGA_1353	3.60311924122909
123	CGGA_1354	2.82383808350221
124	CGGA_1356	0.854800166214964
125	CGGA_1359	0.936828583195663
126	CGGA_1361	0.442362895251527
127	CGGA_1362	1.08753265111504
128	CGGA_1365	2.38997084728245
129	CGGA_1368	0.334325736849602
130	CGGA_1369	0.38346839608464
131	CGGA_1371	3.07898842112897
132	CGGA_1377	0.559419281371092
133	CGGA_1378	1.36718076555238
134	CGGA_1380	1.31567081515208
135	CGGA_1382	3.05231049461587
136	CGGA_1383	0.461822264532232
137	CGGA_1386	0.2218668953278
138	CGGA_1387	3.33102002121022
139	CGGA_1389	0.431548209482321
140	CGGA_139	0.620939534382288
141	CGGA_1390	1.39086043710108
142	CGGA_1391	1.77462419996325
143	CGGA_1392	1.14644079474666
144	CGGA_1398	0.57581272368699
145	CGGA_1400	0.270058116072162
146	CGGA_1401	0.533237126534181
147	CGGA_1402	3.16692470617723
148	CGGA_1403	2.43197225689121
149	CGGA_1404	0.52641734985953
150	CGGA_1407	0.251671879991449
151	CGGA_1410	1.85133571385437
152	CGGA_1413	0.4544283143511
153	CGGA_1415	2.38794911898925
154	CGGA_1416	0.383541401900489
155	CGGA_1417	0.547018486336759
156	CGGA_1418	0.577375407477251
157	CGGA_1419	2.00211998252013
158	CGGA_1420	1.74409946147617
159	CGGA_1421	0.335251241592824
160	CGGA_1422	2.63721597276296
161	CGGA_1424	0.402141055353306
162	CGGA_1425	1.79885093686113
163	CGGA_1426	2.47166132868472
164	CGGA_1427	0.687120172786558
165	CGGA_1429	0.413386827150836
166	CGGA_1430	2.53518635301071
167	CGGA_1431	0.626805365077004
168	CGGA_1433	3.91519980958365
169	CGGA_1434	1.88223007169536
170	CGGA_1435	1.02893756253711
171	CGGA_1437	0.605657631055881
172	CGGA_1440	0.594524783932813
173	CGGA_1441	3.56527850855041
174	CGGA_1443	1.6458482675343
175	CGGA_1444	1.05612815684205
176	CGGA_1445	3.76355296950865
177	CGGA_1446	0.653138587505376
178	CGGA_1447	0.81941811309051
179	CGGA_1451	1.60750635066847
180	CGGA_1452	1.35647982929139
181	CGGA_1454	0.702038439312449
182	CGGA_1455	0.496315555658863
183	CGGA_1457	1.61713490371638
184	CGGA_1458	0.849843088908816
185	CGGA_1459	6.13168056396742
186	CGGA_1461	2.5996071419475
187	CGGA_1462	2.61554929243576
188	CGGA_1463	0.369421657898289
189	CGGA_1467	0.327716951898072
190	CGGA_1469	0.442233201516991
191	CGGA_1471	1.03776175888238
192	CGGA_1472	0.462942335965458
193	CGGA_1473	1.02718854383046
194	CGGA_1474	0.610900118547907
195	CGGA_1476	1.86837431686931
196	CGGA_1477	0.463747082831638
197	CGGA_1478	2.6375240799564
198	CGGA_1480	2.00995211605128
199	CGGA_1481	4.23612434362498
200	CGGA_1482	0.501438293596651
201	CGGA_1486	3.2900433434719
202	CGGA_1487	1.80659155100028
203	CGGA_1488	0.523385825750788
204	CGGA_1491	1.17198781807334
205	CGGA_1492	3.99920625054983
206	CGGA_1494	1.65352025209903
207	CGGA_1496	0.546667178136325
208	CGGA_1497	0.664629832850884
209	CGGA_1498	2.26048041609621
210	CGGA_1500	1.61185443215074
211	CGGA_1501	0.524817036895073
212	CGGA_1502	0.572305243718089
213	CGGA_1503	4.92709414176043
214	CGGA_1504	0.884054600416001
215	CGGA_1505	1.66666361775415
216	CGGA_1507	3.02880809162617
217	CGGA_1508	0.999985503153427
218	CGGA_1510	1.20822892387371
219	CGGA_1513	0.46694649361369
220	CGGA_1514	0.88342404293916
221	CGGA_1516	0.589117016831987
222	CGGA_1517	0.378963131510103
223	CGGA_1518	1.96942283632833
224	CGGA_1520	1.62030835759276
225	CGGA_1521	1.75577502277948
226	CGGA_1523	1.03968818121675
227	CGGA_1524	0.776114695530732
228	CGGA_1525	0.472725850035721
229	CGGA_1526	0.800669017866758
230	CGGA_1527	0.638191099646501
231	CGGA_1528	0.518049983415115
232	CGGA_1529	0.940050109563027
233	CGGA_1530	0.34739648309612
234	CGGA_1531	0.994054740043081
235	CGGA_1533	1.44839350464817
236	CGGA_1534	0.654461498678238
237	CGGA_1535	1.57159312360527
238	CGGA_1536	0.986719726153286
239	CGGA_1537	3.63665392803283
240	CGGA_1538	4.10895859920479
241	CGGA_1539	0.575307798274768
242	CGGA_1541	1.98765029126588
243	CGGA_1542	0.505845031017763
244	CGGA_1543	1.10138335138439
245	CGGA_1544	0.943461126492222
246	CGGA_1546	2.29209796427658
247	CGGA_1548	2.5714253587433
248	CGGA_1551	3.30412186989722
249	CGGA_1552	0.310501416358951
250	CGGA_1553	0.720705754114334
251	CGGA_1554	1.35558292293962
252	CGGA_1557	0.454134167715629
253	CGGA_1558	1.4646552407758
254	CGGA_1559	0.753464971703474
255	CGGA_1560	0.994960138999438
256	CGGA_1562	0.535584021519886
257	CGGA_1563	2.14206332767654
258	CGGA_1564	3.33701871182401
259	CGGA_1565	0.683624445228114
260	CGGA_1566	0.481845377647917
261	CGGA_1567	1.02354129032103
262	CGGA_1568	0.594364648846389
263	CGGA_1569	0.366058543774046
264	CGGA_157	0.591578710457039
265	CGGA_1571	0.460569593856471
266	CGGA_1572	0.792635874504509
267	CGGA_1575	1.8131664285886
268	CGGA_1579	0.583706982309756
269	CGGA_1580	0.756089863067656
270	CGGA_1583	0.838149889309623
271	CGGA_1586	3.3317509326552
272	CGGA_1587	1.93167025783397
273	CGGA_1588	0.728035147748258
274	CGGA_1589	0.752482142319069
275	CGGA_1591	0.596766733456868
276	CGGA_1592	0.345220635257573
277	CGGA_1594	0.604456260096567
278	CGGA_1595	0.652187320346872
279	CGGA_1596	1.18623144355506
280	CGGA_1597	1.25709479296678
281	CGGA_1598	1.3882644184883
282	CGGA_1601	2.7078235145051
283	CGGA_1603	5.07880354012846
284	CGGA_1604	2.29491608228507
285	CGGA_1605	1.24139580852474
286	CGGA_1606	1.7675758516359
287	CGGA_1607	1.12933689529366
288	CGGA_1608	2.12980397979304
289	CGGA_1610	1.00736022067345
290	CGGA_1611	0.619641264124506
291	CGGA_1612	3.83299392456312
292	CGGA_1613	2.54608565285595
293	CGGA_1614	0.568900370679077
294	CGGA_1615	1.14401188815892
295	CGGA_1617	0.475899928573135
296	CGGA_1618	0.457811438217149
297	CGGA_1619	0.857659551783523
298	CGGA_1620	0.58778513431816
299	CGGA_1621	0.722808232310939
300	CGGA_1623	0.799141134830931
301	CGGA_1624	4.41323033513098
302	CGGA_1626	2.14544516868897
303	CGGA_1627	0.763750420205839
304	CGGA_1630	0.403441306728321
305	CGGA_1631	2.0610355763915
306	CGGA_1634	3.44133702497272
307	CGGA_1635	0.719061240941027
308	CGGA_1640	0.489640795064156
309	CGGA_1641	1.28888630090709
310	CGGA_1642	0.559118064878674
311	CGGA_1643	2.44570560167368
312	CGGA_1644	1.72401245956736
313	CGGA_1645	0.73556847977979
314	CGGA_1647	0.558807950794007
315	CGGA_1648	0.472023331176119
316	CGGA_1649	0.248563176993237
317	CGGA_165	0.294518121873467
318	CGGA_1650	0.867776612549095
319	CGGA_1651	0.99198012544983
320	CGGA_1653	0.242383142777575
321	CGGA_1654	1.55704625529588
322	CGGA_1655	0.498184302912062
323	CGGA_1656	2.43422365971046
324	CGGA_1657	0.615646349863977
325	CGGA_1658	1.9109180202481
326	CGGA_1659	4.59168869748745
327	CGGA_1660	1.37866901771455
328	CGGA_1661	0.580213810105878
329	CGGA_1662	0.399836639879618
330	CGGA_1663	1.39621372491702
331	CGGA_1664	0.723219103545615
332	CGGA_1666	3.77795092181409
333	CGGA_1667	0.603663074266046
334	CGGA_1669	1.63377148579799
335	CGGA_1670	1.4922392830515
336	CGGA_1671	0.780536884612869
337	CGGA_1672	0.317703839872431
338	CGGA_1673	0.794238861517717
339	CGGA_1675	1.71566580308113
340	CGGA_1677	0.554369145697131
341	CGGA_1678	3.40827021747813
342	CGGA_1679	0.37499688627486
343	CGGA_1680	1.36314441872685
344	CGGA_1681	0.883687360306116
345	CGGA_1682	2.74238240873101
346	CGGA_1684	1.53611568902139
347	CGGA_1685	0.783910981547204
348	CGGA_1686	0.816059638413519
349	CGGA_1687	3.61630662869011
350	CGGA_1688	1.27242809289597
351	CGGA_1689	0.823097781005614
352	CGGA_1690	2.04911256597155
353	CGGA_1693	1.32379627261871
354	CGGA_1694	2.01612196431403
355	CGGA_1695	0.475074308926583
356	CGGA_1696	0.627118140376522
357	CGGA_1697	0.983413914315261
358	CGGA_1698	2.21982285679477
359	CGGA_1699	0.34374670802745
360	CGGA_1700	0.562123940793818
361	CGGA_1701	0.351088079300839
362	CGGA_1702	2.70507061094259
363	CGGA_1703	0.689145064725553
364	CGGA_1704	0.529492818700188
365	CGGA_1706	1.6432349019213
366	CGGA_1708	6.24637401000626
367	CGGA_1709	1.60466754733526
368	CGGA_1713	1.22324451453323
369	CGGA_1714	0.527400214422054
370	CGGA_1715	2.28005361762043
371	CGGA_1716	1.99885376050784
372	CGGA_1718	0.768336637696446
373	CGGA_1720	0.528174592621974
374	CGGA_1721	0.325565448612073
375	CGGA_1722	1.3739029011689
376	CGGA_1723	0.616026393513086
377	CGGA_1725	0.735951971860829
378	CGGA_1727	0.618179109256933
379	CGGA_1728	1.38180810337858
380	CGGA_1729	1.08614002490862
381	CGGA_1731	0.694449865120789
382	CGGA_1735	1.68144798333662
383	CGGA_1736	1.5957106709669
384	CGGA_1737	0.463279097817872
385	CGGA_1738	1.37453033922726
386	CGGA_1739	0.677458704805756
387	CGGA_1740	1.67147359632933
388	CGGA_1743	0.831776306735653
389	CGGA_1744	3.71429237816626
390	CGGA_1745	0.554290835691514
391	CGGA_1747	0.58767674640675
392	CGGA_1749	3.48057031817162
393	CGGA_1750	0.97021954849792
394	CGGA_1758	2.41359322281823
395	CGGA_1760	1.91028857771885
396	CGGA_1764	0.648292244615805
397	CGGA_1767	3.43765028360134
398	CGGA_1769	0.655962099137121
399	CGGA_1770	1.73378181937064
400	CGGA_1771	0.398658688439516
401	CGGA_1773	6.88338018439384
402	CGGA_1776	1.47513038789322
403	CGGA_1780	0.975002607307137
404	CGGA_1785	0.992925940083577
405	CGGA_1786	0.410851291798454
406	CGGA_1791	1.17732152550821
407	CGGA_1807	1.40538430959485
408	CGGA_1809	0.81412531092695
409	CGGA_1811	1.28864345271948
410	CGGA_1812	1.97228940234026
411	CGGA_1814	2.60334197085649
412	CGGA_1815	3.1407397470603
413	CGGA_1817	1.5181842899262
414	CGGA_1819	2.32726156175846
415	CGGA_1820	2.45328584792835
416	CGGA_1826	2.31204625884335
417	CGGA_1829	1.21056550630271
418	CGGA_1833	2.39570572782084
419	CGGA_1840	1.40823717352138
420	CGGA_1850	0.613990820901219
421	CGGA_1854	0.740397786309888
422	CGGA_1857	2.29759704640098
423	CGGA_1862	2.63049508641968
424	CGGA_1863	0.321732233433687
425	CGGA_1865	2.53444525980033
426	CGGA_1866	1.45831950928282
427	CGGA_1870	0.389372204546549
428	CGGA_1875	1.85008005728003
429	CGGA_1877	0.385562129207333
430	CGGA_1880	0.60340169400115
431	CGGA_1882	0.316532277189786
432	CGGA_1886	2.29032815721325
433	CGGA_1899	1.21455145754944
434	CGGA_1901	3.74077737539752
435	CGGA_1902	0.575689050015287
436	CGGA_1903	0.255032180001134
437	CGGA_1906	0.819382606942893
438	CGGA_1908	1.9095757962606
439	CGGA_1911	3.97067698671621
440	CGGA_1912	1.19188764481842
441	CGGA_1916	0.996692637337506
442	CGGA_1939	0.339102135890354
443	CGGA_194	0.811903979735542
444	CGGA_1946	4.03600092657713
445	CGGA_1953	3.43720121453992
446	CGGA_1955	0.697207704839194
447	CGGA_1972	4.45126831365415
448	CGGA_1976	8.32790551356461
449	CGGA_1985	0.980296161911532
450	CGGA_1994	0.496869117444301
451	CGGA_2002	0.67695359171931
452	CGGA_2003	1.12187055148711
453	CGGA_2006	0.869828823602031
454	CGGA_2008	0.977771464197596
455	CGGA_2013	0.787909384086094
456	CGGA_2024	0.743828261792994
457	CGGA_2038	0.796526136766741
458	CGGA_2039	0.597485602468868
459	CGGA_2046	1.24180949300297
460	CGGA_2047	1.19236290741389
461	CGGA_2053	0.674387945160823
462	CGGA_2056	1.81882653095914
463	CGGA_2062	1.63256889808719
464	CGGA_2075	2.73688354490639
465	CGGA_2078	1.66016716769891
466	CGGA_2079	0.437470088834386
467	CGGA_2081	0.290355103467561
468	CGGA_2082	1.71344356676107
469	CGGA_2088	3.44102694109272
470	CGGA_2106	0.587502866305218
471	CGGA_2115	1.36804804592833
472	CGGA_2121	1.22160763344268
473	CGGA_2129	0.596971065341738
474	CGGA_265	0.981367980087123
475	CGGA_279	1.07949432666895
476	CGGA_28	0.553578660172212
477	CGGA_288	0.851966722631924
478	CGGA_290	0.438509413863508
479	CGGA_320	0.544770618485887
480	CGGA_336	0.481987189579757
481	CGGA_358	0.750796488773351
482	CGGA_362	1.95714348415564
483	CGGA_369	0.684688256011808
484	CGGA_406	1.8706710801936
485	CGGA_42	0.631545493835498
486	CGGA_420	0.307848846585926
487	CGGA_457	1.37491092974055
488	CGGA_474	1.53860194164682
489	CGGA_482	0.493734021270286
490	CGGA_487	1.80733662444434
491	CGGA_492	1.58769844672371
492	CGGA_503	0.448212486686062
493	CGGA_507	0.808174137843597
494	CGGA_509	2.41093125627013
495	CGGA_521	1.4428903103779
496	CGGA_530	2.77111910240489
497	CGGA_554	0.615194022810558
498	CGGA_568	1.60902436531821
499	CGGA_583	0.49307552817292
500	CGGA_619	2.03924109069394
501	CGGA_621	0.728036312411537
502	CGGA_625	0.360247505749482
503	CGGA_634	0.641819859555271
504	CGGA_652	0.674220942386488
505	CGGA_663	0.442712028984197
506	CGGA_703	3.29122946235037
507	CGGA_705	0.845967393820447
508	CGGA_707	0.653689336349029
509	CGGA_720	0.778967703058264
510	CGGA_721	0.972075237506955
511	CGGA_724	0.707727327890295
512	CGGA_730	0.711735455012466
513	CGGA_763	0.95095817070447
514	CGGA_777	3.38164870337434
515	CGGA_780	1.44650983478095
516	CGGA_799	0.810181357309701
517	CGGA_809	0.720673997982185
518	CGGA_810	2.96308910352942
519	CGGA_825	1.33688100327053
520	CGGA_831	1.97915915246777
521	CGGA_846	0.926557136530854
522	CGGA_852	1.59924019165075
523	CGGA_861	0.909918377190792
524	CGGA_862	1.15150219442214
525	CGGA_863	0.809076455762887
526	CGGA_867	1.39586289979512
527	CGGA_869	4.49154570290964
528	CGGA_881	0.777306890525901
529	CGGA_882	0.681400188949578
530	CGGA_883	0.563187981614827
531	CGGA_887	1.09974874399725
532	CGGA_888	0.426175800775383
533	CGGA_889	0.591135457195181
534	CGGA_890	0.561741657207194
535	CGGA_901	0.37318074426481
536	CGGA_903	0.849537028344091
537	CGGA_D19	1.06796031386885
538	CGGA_D28	0.528246321513985
539	CGGA_D49	0.527241389359231
540	CGGA_D50	0.43950072955557
541	CGGA_D53	3.69051196290797
542	CGGA_J50	0.687044174553806
543	CGGA_J73	0.618416447572438
544	CGGA_P100	1.53001633116302
545	CGGA_P102	2.90446241304796
546	CGGA_P103	0.368551220905751
547	CGGA_P104	1.33327745854334
548	CGGA_P106	2.63206797297528
549	CGGA_P107	0.445966958465635
550	CGGA_P108	1.67455249919842
551	CGGA_P109	1.93963077653731
552	CGGA_P11	0.930433009594984
553	CGGA_P110	1.97950813398217
554	CGGA_P111	0.59334595316384
555	CGGA_P112	0.829353455980451
556	CGGA_P113	0.727239610081403
557	CGGA_P114	0.444600224058279
558	CGGA_P115	1.05021967146854
559	CGGA_P116	1.74585357009512
560	CGGA_P121	0.5995800321143
561	CGGA_P122	0.497511258458647
562	CGGA_P128	0.433613109093261
563	CGGA_P13	0.320991507496868
564	CGGA_P131	0.35667387417511
565	CGGA_P132	0.74705973962496
566	CGGA_P136	1.8114982379863
567	CGGA_P137	0.479420604964949
568	CGGA_P142	0.866467898519111
569	CGGA_P143	4.3862782103429
570	CGGA_P144	0.639328399107619
571	CGGA_P145	0.697118337989451
572	CGGA_P146	0.885274641821133
573	CGGA_P147	0.635246850078007
574	CGGA_P15	0.673913633442888
575	CGGA_P150	0.617738296218071
576	CGGA_P151	0.789247343391847
577	CGGA_P153	0.393689739638322
578	CGGA_P154	0.349426519255618
579	CGGA_P155	1.39503419585922
580	CGGA_P156	0.488233638955535
581	CGGA_P157	0.868932105105916
582	CGGA_P158	0.373108573710903
583	CGGA_P159	1.53478835285639
584	CGGA_P16	0.607625863745988
585	CGGA_P160	2.89649215397318
586	CGGA_P163	0.572560558279198
587	CGGA_P164	0.648850406590401
588	CGGA_P165	0.325602084700789
589	CGGA_P17	0.540888657047108
590	CGGA_P172	0.497224221686041
591	CGGA_P173	0.725418283849844
592	CGGA_P174	0.315433056829627
593	CGGA_P175	1.82669946965119
594	CGGA_P176	0.412714078492604
595	CGGA_P177	1.00049075803755
596	CGGA_P178	0.722470161366789
597	CGGA_P179	0.774801277772394
598	CGGA_P18	0.645869867849878
599	CGGA_P180	1.88971965828578
600	CGGA_P181	1.05000812875465
601	CGGA_P182	3.12905203311642
602	CGGA_P183	0.45450172218282
603	CGGA_P185	1.15510996793265
604	CGGA_P19	0.692327919180868
605	CGGA_P199	3.07940690387494
606	CGGA_P20	0.514032930454256
607	CGGA_P205	1.76659940540521
608	CGGA_P21	1.43287110803318
609	CGGA_P22	1.81929100608907
610	CGGA_P23	0.767708953239735
611	CGGA_P25	1.21699852081458
612	CGGA_P265	1.86418421999615
613	CGGA_P266	1.58098290395257
614	CGGA_P269	0.851122046721684
615	CGGA_P27	0.366459185879787
616	CGGA_P270	0.539152070013077
617	CGGA_P271	0.336743695467104
618	CGGA_P279	0.515623361774935
619	CGGA_P28	1.81303243414247
620	CGGA_P280	0.800494292766808
621	CGGA_P283	2.71599475226062
622	CGGA_P286	0.609111566212502
623	CGGA_P29	1.19501657805865
624	CGGA_P295	1.20468489408478
625	CGGA_P298	0.566090715376503
626	CGGA_P3	0.711365126706583
627	CGGA_P30	3.98034570870864
628	CGGA_P306	0.62010684827989
629	CGGA_P308	0.960447188037944
630	CGGA_P31	2.07586919858949
631	CGGA_P310	0.344722492265671
632	CGGA_P311	1.91567796758414
633	CGGA_P314	0.278251701818671
634	CGGA_P315	0.533934052156696
635	CGGA_P316	0.440936626783359
636	CGGA_P319	1.18676740735888
637	CGGA_P326	0.699659064898625
638	CGGA_P328	1.44471804471627
639	CGGA_P335	0.587749546059586
640	CGGA_P337	0.652479295017055
641	CGGA_P338	1.08535001938644
642	CGGA_P346	1.26410369857118
643	CGGA_P356	0.661739030864934
644	CGGA_P358	1.20962130646892
645	CGGA_P364	1.51376172984833
646	CGGA_P385	1.10743298083814
647	CGGA_P388	1.3199840333082
648	CGGA_P392	0.331476454271765
649	CGGA_P399	0.529159209174689
650	CGGA_P401	0.974290459295233
651	CGGA_P411	1.33248242476666
652	CGGA_P415	1.94631087486124
653	CGGA_P416	0.397889638773429
654	CGGA_P421	1.6464368972101
655	CGGA_P422	0.378126195979677
656	CGGA_P437	0.533474171421414
657	CGGA_P438	0.642932978032887
658	CGGA_P439	0.883167384997123
659	CGGA_P446	0.491482403612455
660	CGGA_P461	1.38442195540667
661	CGGA_P468	0.705214803037651
662	CGGA_P483	0.975843623239978
663	CGGA_P492	0.313144533558852
664	CGGA_P499	1.48055883411132
665	CGGA_P5	2.26589397756308
666	CGGA_P500	0.391108794315682
667	CGGA_P501	0.659149421407321
668	CGGA_P505	0.77605673396804
669	CGGA_P508	0.772552385422313
670	CGGA_P510	1.20423709825369
671	CGGA_P512	1.02594859574431
672	CGGA_P520	0.533624356045829
673	CGGA_P568	0.983305991294784
674	CGGA_P585	1.54048935718727
675	CGGA_P594	1.73927220866707
676	CGGA_P596	0.497582386496096
677	CGGA_P604	1.06309612446253
678	CGGA_P609	0.886624308511271
679	CGGA_P610	2.4743898344127
680	CGGA_P615	0.577876094130081
681	CGGA_P619	1.55860319941365
682	CGGA_P623	1.28665768388348
683	CGGA_P625	1.81568669491008
684	CGGA_P633	0.92316806162336
685	CGGA_P7	3.19354167535099
686	CGGA_P83	1.02260782021014
687	CGGA_P84	0.523948101661538
688	CGGA_P86	0.341672076751287
689	CGGA_P87	1.76294431643725
690	CGGA_P89	2.83685351676312
691	CGGA_P93	0.777225576846522
692	CGGA_P98	0.727166556173666
693	CGGA_P99	0.765738456640926
