# Supplementary material for: A glycosylation-related gene signature predicts prognosis, immune microenvironment infiltration, and drug sensitivity in glioma
Source: Front Pharmacol. 2024 Jan 16;14:1259051. doi: 10.3389/fphar.2023.1259051 (PMC10824914; doi:10.3389/fphar.2023.1259051)
Supplement: Supplementary file 4 [file DataSheet2.ZIP › Datasheet/riskScoreREM.csv]

	SUBJECT_ID	risk
2	E08021	0.00279818954043482
3	E09137	0.00361979177569488
4	E09138	0.00461913442460127
5	E09139	0.00308193819204232
8	E09192	0.00421692178517488
9	E09212	0.00455043428775102
10	E09214	0.00482013875674601
11	E09231	0.00462445395130503
12	E09233	0.00764599081686451
14	E09239	0.00155567977162662
15	E09262	0.00180353673567378
18	E09278	0.00617819000280718
19	E09289	0.0036388884045455
20	E09296	0.00300430202587438
21	E09331	0.00544877788494706
22	E09334	0.00420637586573115
23	E09348	0.00369371565613939
24	E09358	0.00620603820760219
25	E09369	0.00249029092802236
27	E09393	0.00201717927586629
28	E09394	0.00256174091729331
29	E09398	0.00577175330503481
30	E09405	0.00835870036952163
31	E09408	0.00636578406542955
32	E09419	0.00455545960890362
33	E09430	0.00368776911233871
34	E09440	0.00451753964057409
35	E09448	0.00357783929818228
36	E09449	0.00483228117416945
37	E09451	0.0051379189427885
38	E09454	0.00421500434443902
39	E09471	0.0044356760847483
40	E09478	0.00575704628702216
41	E09483	0.0061914888199409
42	E09489	0.00410743448423212
45	E09503	0.0029004415393447
46	E09511	0.00701473822817192
47	E09513	0.00298286294133277
48	E09515	0.00213690493847137
49	E09531	0.00411289718853235
50	E09535	0.0038075061669365
51	E09542	0.0046598056543985
53	E09569	0.0023460603619035
56	E09601	0.00490161058147377
57	E09602	0.00776598080599156
58	E09605	0.0051376418002264
59	E09606	0.00459992541295375
60	E09610	0.00318096174326486
61	E09615	0.00729202590862742
62	E09622	0.00348497997088524
63	E09623	0.00416366184981034
64	E09624	0.00403594442323169
68	E09645	0.00501322695278922
69	E09647	0.00394251173077234
70	E09649	0.0042462622875348
71	E09654	0.00274104212557604
72	E09655	0.00487172416301098
73	E09656	0.00400927651292346
75	E09661	0.00426193446294741
76	E09664	0.0066007453245684
77	E09670	0.00508715383737055
78	E09673	0.00551663067693737
79	E09680	0.00201532876897883
80	E09681	0.00192971541423876
81	E09688	0.00414177501131166
82	E09690	0.00563679922082018
83	E09698	0.00356122660520916
84	E09699	0.00539297272463297
87	E09722	0.00405772961462314
88	E09730	0.00476123889138874
89	E09740	0.00699542027520057
90	E09742	0.00488086769237846
91	E09743	0.00291240772082223
92	E09744	0.00311401859243494
93	E09752	0.00675955981218602
94	E09755	0.00634713200353047
95	E09756	0.00444162700394048
96	E09759	0.00490606658538815
99	E09782	0.00409761797597204
100	E09786	0.00544787205056489
101	E09787	0.00384916695374243
102	E09791	0.00284585399522639
103	E09797	0.00446483051666007
104	E09800	0.00521278788389493
105	E09801	0.00499074966359371
106	E09802	0.00357660651041363
107	E09804	0.00602967246848591
108	E09810	0.00147780302244618
109	E09811	0.00240647311563903
110	E09818	0.00448180422571738
111	E09819	0.00344425600603876
112	E09825	0.00299568358714518
113	E09826	0.00576147549577969
114	E09829	0.00302513051563393
115	E09832	0.0044510748153979
116	E09833	0.00274301612578576
117	E09842	0.00844796388194324
118	E09846	0.00713711193699595
119	E09847	0.00244408929001344
120	E09848	0.00350858904544998
121	E09852	0.00483882742323402
122	E09855	0.00620582837827311
123	E09857	0.00510403485112568
124	E09858	0.00361252788739692
125	E09860	0.00441089535292783
126	E09862	0.00398761306456172
127	E09867	0.00491961527359723
131	E09890	0.00700420195792024
132	E09892	0.0056753716903186
133	E09893	0.0117823746392866
137	E09906	0.00705468269134527
138	E09907	0.00551737492114568
140	E09914	0.00569401035484245
142	E09917	0.00914228882370312
143	E09920	0.00645851310520885
144	E09921	0.00284084295283587
149	E09930	0.00416700010720325
151	E09937	0.00387462324250528
152	E09938	0.0108765499507739
154	E09948	0.00456511874020089
155	E09949	0.00347138949941911
156	E09951	0.00365234939871663
158	E09956	0.00301001120532331
160	E09959	0.00559683633278738
164	E09966	0.00379798015475227
165	E09967	0.00232043468309032
171	E09988	0.00620059689972308
176	E09997	0.00633341503020986
178	E10001	0.001551598620173
179	E10002	0.00631709517141585
182	E10011	0.00516532937697688
183	E10012	0.00380555027947364
184	E10013	0.00732350943685935
185	E10016	0.00507304182074929
187	E10021	0.00354627332314236
191	E10025	0.00573607519857181
192	E10026	0.00555374532542603
194	E10029	0.00653295573990929
196	E10031	0.00189228107204922
200	E10041	0.00370270659240852
202	E10054	0.00328949237729772
205	E10062	0.00243890085169274
207	E10072	0.00837485157409321
208	E10077	0.00417681936923762
209	E10097	0.00339210782622404
210	E10102	0.00347240730051684
211	E10103	0.0121079427496847
212	E10105	0.00701179319008583
213	E10110	0.00452608258068771
214	E10138	0.00452153363387181
215	E10140	0.00370070038964201
216	E10144	0.00661165008036745
217	E10158	0.00326065463576563
218	E10162	0.00616690566989029
219	E10163	0.00683266154983193
220	E10172	0.00265598168534832
221	E10182	0.0047967841550104
222	E10184	0.0043453427511167
223	E10191	0.00933621576559504
224	E10192	0.00406045150300864
225	E10193	0.00676709287048603
226	E10196	0.00802424643661848
227	E10203	0.00631844754230628
228	E10211	0.0055979714383118
229	E10216	0.0152822749115897
230	E10226	0.00188700993798237
231	E10227	0.00770551938726832
232	E10248	0.0075630808120909
233	E10249	0.00520668879628638
234	E10250	0.00476189225236651
235	E10252	0.00561685365798511
236	E10258	0.00641867396869198
237	E10262	0.00417674154715
238	E10264	0.00473081393368231
239	E10267	0.00789152130682643
240	E10271	0.00718360322284756
241	E10278	0.0055173630274412
242	E10284	0.00494477480953215
243	E10285	0.00739734606080087
244	E10286	0.00740671527935023
245	E10290	0.00924912224078547
246	E10292	0.00205793185785519
247	E10299	0.0055447234553029
248	E10300	0.0176322109951419
249	E10305	0.00968012573935041
250	E10306	0.00417525871936857
251	E10312	0.00503269576793517
252	E10313	0.00310669321450325
253	E10318	0.00189837679497701
254	E10362	0.00298878886226609
255	E10433	0.00369508192969703
256	E10444	0.00202411262756797
257	E10462	0.00590035583692226
258	E10470	0.00334669444763877
259	E10482	0.00511293610552056
260	E10483	0.00680901498708959
261	E10488	0.00799735568406014
262	E10512	0.00568393908277809
263	E10514	0.0181378441163132
264	E10540	0.00372649115783555
265	E10551	0.0167169229646633
266	E10556	0.00379300004354906
267	E10596	0.00249390052235511
268	E10615	0.00591787641196773
269	E10645	0.00664648985239818
270	E10662	0.00221226265223934
271	E10690	0.00666015607353882
272	E10691	0.00890851768217609
273	E10710	0.00539506676010906
274	E50057	0.00583992157622934
275	E50074	0.00285459570439188
276	E50091	0.00661501700262741
277	E50123	0.00292717523632671
278	HF0017	0.00357898843723384
279	HF0022	0.00588119510734914
280	HF0024	0.00373859665349104
281	HF0026	0.00513475497967502
282	HF0031	0.00258618067801973
283	HF0048	0.00210107026002559
284	HF0050	0.00402365722763577
285	HF0066	0.00154706131772785
286	HF0087	0.00535044468876578
288	HF0089	0.00325396834516778
289	HF0108	0.00493161982776659
293	HF0138	0.00279360844755586
294	HF0142	0.00292583725953762
296	HF0152	0.00337398147648473
300	HF0180	0.00282148618684012
301	HF0183	0.00368879843617373
302	HF0184	0.00459710698447798
304	HF0212	0.00477976729543942
305	HF0218	0.00428792548507143
306	HF0223	0.00411320061123672
308	HF0244	0.004071652343423
309	HF0251	0.00524712173482009
310	HF0252	0.00513475497967502
311	HF0268	0.0031754633732544
312	HF0285	0.00344601047489319
313	HF0291	0.00219796468587922
316	HF0305	0.00414528846417499
317	HF0316	0.00499673251884725
318	HF0327	0.00516752359577488
319	HF0329	0.00665138916600437
320	HF0332	0.00430981492988177
323	HF0408	0.00207700781407058
324	HF0434	0.00547591783251809
325	HF0435	0.00512425898981828
326	HF0445	0.00328817032859051
327	HF0450	0.00270053669534595
328	HF0460	0.00184991562589849
330	HF0488	0.00215315963973153
331	HF0491	0.00659805122947724
332	HF0505	0.00287756317146571
333	HF0510	0.00372124847667205
335	HF0520	0.00337565555772107
339	HF0543	0.00687125802385083
340	HF0583	0.00451909914019037
342	HF0599	0.00370665958350713
343	HF0606	0.00346116486906627
344	HF0608	0.0037493794539757
346	HF0627	0.00332821396001355
347	HF0639	0.00484174875207284
348	HF0654	0.00656338502387074
349	HF0670	0.00332343409813762
350	HF0702	0.00398381809316282
351	HF0726	0.00308037919251612
352	HF0757	0.00552409640649938
353	HF0778	0.00446066198497396
354	HF0790	0.00585533608462522
355	HF0802	0.0054486081357031
356	HF0816	0.00358282396494824
357	HF0822	0.00430915486904596
358	HF0828	0.00305030950044437
359	HF0835	0.00670438450823985
360	HF0844	0.00290971621616582
361	HF0850	0.00269306143981896
362	HF0855	0.00438980611230942
363	HF0891	0.00362041354387734
364	HF0894	0.00213753821715963
365	HF0897	0.00413012787107237
366	HF0899	0.00308904730238758
367	HF0914	0.00533647000104684
368	HF0920	0.00345132783902642
369	HF0931	0.0035222100722911
370	HF0936	0.00317324661376157
371	HF0953	0.00296777209477248
372	HF0960	0.00315081846187068
373	HF0962	0.00445791348025825
374	HF0963	0.00454828249688415
375	HF0966	0.00812953443213419
376	HF0975	0.00392106640154563
377	HF0982	0.00425379222669124
378	HF0986	0.00263137824333119
379	HF0990	0.00411246008237425
380	HF0992	0.00301045136037364
381	HF0996	0.000788090574618859
382	HF1000	0.00226778181579372
383	HF1032	0.00237272192219836
384	HF1057	0.00444078542380206
385	HF1058	0.00508495637509486
386	HF1077	0.00462244190377106
387	HF1078	0.00285150804411871
388	HF1090	0.00228760820495613
389	HF1097	0.00280158410088598
390	HF1122	0.00252989724921152
391	HF1136	0.0042306524241969
392	HF1137	0.00374086637092244
393	HF1139	0.00439540411863295
394	HF1150	0.00155289246126862
395	HF1156	0.00570444144388121
396	HF1167	0.00345646326753996
397	HF1178	0.00830735118625056
398	HF1185	0.00936953898216061
399	HF1186	0.00419669624569669
400	HF1191	0.00406410627227872
401	HF1220	0.00944560535283336
402	HF1227	0.00217398275367693
403	HF1232	0.00243138866345377
404	HF1235	0.00392454024907176
405	HF1242	0.00513849153246467
406	HF1246	0.00270805523514054
407	HF1255	0.00502712588113102
408	HF1262	0.00834084569795106
409	HF1269	0.0023643061564612
410	HF1280	0.00444766764020106
411	HF1286	0.0022414485489497
412	HF1292	0.00604106839993827
413	HF1295	0.00225288050824201
414	HF1297	0.00428661905086741
415	HF1316	0.00321449661134926
416	HF1318	0.00460765378168012
417	HF1319	0.00328238191289489
418	HF1325	0.00504016552395505
419	HF1334	0.00550909051690115
420	HF1338	0.00458541859308186
421	HF1344	0.00418135649263024
422	HF1345	0.00616952350551748
423	HF1356	0.00893711361094145
424	HF1357	0.00335469118538989
425	HF1366	0.00652316035673493
426	HF1380	0.00468858235160457
427	HF1381	0.0050316757338972
428	HF1382	0.00271159029597351
429	HF1397	0.00241406474510668
430	HF1407	0.00160596907277012
431	HF1409	0.00227252827819281
432	HF1442	0.00892257843478936
433	HF1458	0.0035302760109706
434	HF1469	0.00453063830844991
435	HF1475	0.0043502314110683
436	HF1487	0.00311205854324785
437	HF1489	0.00319108553413532
438	HF1490	0.00125659787569328
439	HF1492	0.00562086768889896
440	HF1493	0.00303493963172619
441	HF1494	0.00476060543419641
442	HF1502	0.00563209468118778
443	HF1509	0.00347323122569124
444	HF1511	0.00650242766846899
445	HF1517	0.00285847626204521
446	HF1534	0.00226742343281249
447	HF1538	0.00258182595613627
448	HF1540	0.00341210764330681
449	HF1551	0.00468727287610017
450	HF1568	0.0070501921182532
451	HF1581	0.00436963121475195
452	HF1585	0.00824826471170215
453	HF1587	0.00517221956807128
454	HF1588	0.00646256814099193
455	HF1589	0.00337701806151475
456	HF1606	0.00736495065285283
457	HF1608	0.00267757167133182
458	HF1613	0.00680135868874391
459	HF1618	0.00366306331991374
460	HF1628	0.00258500061400181
461	HF1640	0.0051940984087193
462	HF1667	0.00194293058039098
463	HF1671	0.00509396634316641
464	HF1677	0.00656936255356956
465	HF1702	0.00336072263931566
466	HF1708	0.00289275108521554
