# Supplementary material for: A glycosylation-related gene signature predicts prognosis, immune microenvironment infiltration, and drug sensitivity in glioma
Source: Front Pharmacol. 2024 Jan 16;14:1259051. doi: 10.3389/fphar.2023.1259051 (PMC10824914; doi:10.3389/fphar.2023.1259051)
Supplement: Supplementary file 4 [file DataSheet2.ZIP › Datasheet/riskScoreTCGA.csv]

	barcode	risk
1	TCGA-02-0047-01A-01R-1849-01	1.14546245683308
2	TCGA-02-0055-01A-01R-1849-01	13.628333316269
3	TCGA-02-2483-01A-01R-1849-01	2.72798413057845
4	TCGA-02-2485-01A-01R-1849-01	3.76267262384167
5	TCGA-02-2486-01A-01R-1849-01	12.9606150751783
6	TCGA-06-0125-01A-01R-1849-01	4.97050841243763
7	TCGA-06-0129-01A-01R-1849-01	1.02912265699514
8	TCGA-06-0130-01A-01R-1849-01	18.4190433649593
9	TCGA-06-0132-01A-02R-1849-01	3.48302594063236
10	TCGA-06-0138-01A-02R-1849-01	4.09653065462166
11	TCGA-06-0139-01A-01R-1849-01	12.8297814969326
12	TCGA-06-0141-01A-01R-1849-01	3.48097712553048
13	TCGA-06-0156-01A-02R-1849-01	7.43548992303489
14	TCGA-06-0156-01A-03R-1849-01	9.74253709679671
15	TCGA-06-0157-01A-01R-1849-01	4.81207490799683
16	TCGA-06-0158-01A-01R-1849-01	3.85817003656862
17	TCGA-06-0168-01A-01R-1849-01	6.54904470054798
18	TCGA-06-0174-01A-01R-1849-01	3.4691642595481
19	TCGA-06-0178-01A-01R-1849-01	2.70145703666708
20	TCGA-06-0184-01A-01R-1849-01	3.9476737758114
21	TCGA-06-0187-01A-01R-1849-01	7.75458179174942
22	TCGA-06-0190-01A-01R-1849-01	8.62930555855179
23	TCGA-06-0210-01A-01R-1849-01	15.8760697531634
24	TCGA-06-0211-01A-01R-1849-01	8.62204612771773
25	TCGA-06-0211-01B-01R-1849-01	4.9491769260277
26	TCGA-06-0219-01A-01R-1849-01	3.85194140092422
27	TCGA-06-0238-01A-02R-1849-01	2.83896463419051
28	TCGA-06-0644-01A-02R-1849-01	10.6863936727248
29	TCGA-06-0645-01A-01R-1849-01	11.344855201229
30	TCGA-06-0646-01A-01R-1849-01	5.72727842556381
31	TCGA-06-0649-01B-01R-1849-01	3.68840837013023
32	TCGA-06-0686-01A-01R-1849-01	2.87479868766974
33	TCGA-06-0743-01A-01R-1849-01	3.79070107971222
34	TCGA-06-0744-01A-01R-1849-01	2.84823723984501
35	TCGA-06-0745-01A-01R-1849-01	4.32990631003101
36	TCGA-06-0747-01A-01R-1849-01	7.10989310334325
37	TCGA-06-0749-01A-01R-1849-01	1.56185020559514
38	TCGA-06-0750-01A-01R-1849-01	6.66430201805833
39	TCGA-06-0878-01A-01R-1849-01	8.9614825159113
40	TCGA-06-0882-01A-01R-1849-01	5.46896701379369
41	TCGA-06-1804-01A-01R-1849-01	2.05326766712789
42	TCGA-06-2557-01A-01R-1849-01	2.48998515397054
43	TCGA-06-2558-01A-01R-1849-01	3.79516330389922
44	TCGA-06-2559-01A-01R-1849-01	3.57190505851457
45	TCGA-06-2561-01A-02R-1849-01	3.27812813844168
46	TCGA-06-2562-01A-01R-1849-01	10.9359253745917
47	TCGA-06-2563-01A-01R-1849-01	3.54878743734498
48	TCGA-06-2564-01A-01R-1849-01	3.33814051868484
49	TCGA-06-2565-01A-01R-1849-01	3.93182368365787
50	TCGA-06-2567-01A-01R-1849-01	2.59619018456334
51	TCGA-06-2569-01A-01R-1849-01	6.32483768241487
52	TCGA-06-2570-01A-01R-1849-01	1.59350107490245
53	TCGA-06-5408-01A-01R-1849-01	8.30158375584865
54	TCGA-06-5410-01A-01R-1849-01	11.1689254959594
55	TCGA-06-5411-01A-01R-1849-01	2.75762658709293
56	TCGA-06-5412-01A-01R-1849-01	7.73446137041065
57	TCGA-06-5413-01A-01R-1849-01	11.2350405968618
58	TCGA-06-5414-01A-01R-1849-01	9.07779643662649
59	TCGA-06-5416-01A-01R-1849-01	3.04878799878102
60	TCGA-06-5417-01A-01R-1849-01	0.873404650343822
61	TCGA-06-5418-01A-01R-1849-01	9.33005627248081
62	TCGA-06-5856-01A-01R-1849-01	1.60059004269238
63	TCGA-06-5858-01A-01R-1849-01	5.05232688172711
64	TCGA-06-5859-01A-01R-1849-01	2.99467189916715
65	TCGA-08-0386-01A-01R-1849-01	2.47459833411841
66	TCGA-12-0616-01A-01R-1849-01	4.0264163511816
67	TCGA-12-0618-01A-01R-1849-01	2.90311801598265
68	TCGA-12-0619-01A-01R-1849-01	6.96082134754536
69	TCGA-12-0821-01A-01R-1849-01	4.14039285766213
70	TCGA-12-1597-01B-01R-1849-01	1.56097802372916
71	TCGA-12-3650-01A-01R-1849-01	3.55156130979356
72	TCGA-12-3652-01A-01R-1849-01	6.86005985585138
73	TCGA-12-3653-01A-01R-1849-01	5.87463984655541
74	TCGA-12-5295-01A-01R-1849-01	6.61067893818499
75	TCGA-12-5299-01A-02R-1849-01	19.0130694266011
76	TCGA-14-0781-01B-01R-1849-01	8.0577166810364
77	TCGA-14-0787-01A-01R-1849-01	8.17349206205129
78	TCGA-14-0789-01A-01R-1849-01	11.6188534595554
79	TCGA-14-0790-01B-01R-1849-01	3.33841258078625
80	TCGA-14-0817-01A-01R-1849-01	5.56820667252432
81	TCGA-14-0871-01A-01R-1849-01	6.06195250188649
82	TCGA-14-1034-01A-01R-1849-01	5.9666736910449
83	TCGA-14-1823-01A-01R-1849-01	12.2704720790913
84	TCGA-14-1825-01A-01R-1850-01	1.45387490357775
85	TCGA-14-1829-01A-01R-1850-01	5.65542427727848
86	TCGA-14-2554-01A-01R-1850-01	11.1260624729879
87	TCGA-15-0742-01A-01R-1850-01	5.83438086744033
88	TCGA-15-1444-01A-02R-1850-01	0.58505136429437
89	TCGA-16-0846-01A-01R-1850-01	1.47721780308102
90	TCGA-16-1045-01B-01R-1850-01	5.30528344605353
91	TCGA-19-1390-01A-01R-1850-01	2.72093460138815
92	TCGA-19-1787-01B-01R-1850-01	6.10625719413864
93	TCGA-19-2619-01A-01R-1850-01	3.2755817481662
94	TCGA-19-2620-01A-01R-1850-01	2.83025677276615
95	TCGA-19-2624-01A-01R-1850-01	2.6208018947645
96	TCGA-19-2625-01A-01R-1850-01	3.99804962040217
97	TCGA-19-2629-01A-01R-1850-01	1.86875387046637
98	TCGA-19-4065-01A-01R-2005-01	15.4518563681234
99	TCGA-19-5960-01A-11R-1850-01	1.51810192073265
100	TCGA-26-1442-01A-01R-1850-01	0.450910436747749
101	TCGA-26-5132-01A-01R-1850-01	4.43382671015583
102	TCGA-26-5133-01A-01R-1850-01	1.48837062651396
103	TCGA-26-5134-01A-01R-1850-01	3.02480087459948
104	TCGA-26-5135-01A-01R-1850-01	2.9730099474281
105	TCGA-26-5136-01B-01R-1850-01	3.55551428832566
106	TCGA-26-5139-01A-01R-1850-01	8.6845897053191
107	TCGA-27-1830-01A-01R-1850-01	4.00651153390125
108	TCGA-27-1831-01A-01R-1850-01	7.27557990012147
109	TCGA-27-1832-01A-01R-1850-01	14.8621495515897
110	TCGA-27-1834-01A-01R-1850-01	1.58844887851392
111	TCGA-27-1835-01A-01R-1850-01	2.15761994197927
112	TCGA-27-1837-01A-01R-1850-01	3.3768232200237
113	TCGA-27-2519-01A-01R-1850-01	2.30841864952004
114	TCGA-27-2521-01A-01R-1850-01	1.37668495568095
115	TCGA-27-2523-01A-01R-1850-01	6.13560315743631
116	TCGA-27-2524-01A-01R-1850-01	16.0070247251997
117	TCGA-27-2526-01A-01R-1850-01	4.90749223264182
118	TCGA-27-2528-01A-01R-1850-01	5.35747368858589
119	TCGA-28-1747-01C-01R-1850-01	2.41071765334737
120	TCGA-28-1753-01A-01R-1850-01	3.38632270799173
121	TCGA-28-2499-01A-01R-1850-01	4.2226053825073
122	TCGA-28-2509-01A-01R-1850-01	9.22056677791232
124	TCGA-28-2513-01A-01R-1850-01	12.7666249730686
125	TCGA-28-2514-01A-02R-1850-01	2.71565073020877
126	TCGA-28-5204-01A-01R-1850-01	8.67345913613391
127	TCGA-28-5207-01A-01R-1850-01	4.61096484561962
128	TCGA-28-5208-01A-01R-1850-01	7.45761972566166
129	TCGA-28-5209-01A-01R-1850-01	7.3597320897657
130	TCGA-28-5213-01A-01R-1850-01	10.9155010558443
131	TCGA-28-5215-01A-01R-1850-01	2.10960437068109
132	TCGA-28-5216-01A-01R-1850-01	2.07341870048915
133	TCGA-28-5218-01A-01R-1850-01	18.9825807174615
134	TCGA-28-5220-01A-01R-1850-01	5.87241363314121
135	TCGA-32-1970-01A-01R-1850-01	3.33451808702447
136	TCGA-32-1980-01A-01R-1850-01	3.85516069576039
137	TCGA-32-1982-01A-01R-1850-01	4.75869475687229
138	TCGA-32-2615-01A-01R-1850-01	3.75788910989383
139	TCGA-32-2616-01A-01R-1850-01	3.40881470634923
140	TCGA-32-2632-01A-01R-1850-01	5.92143324105983
141	TCGA-32-2634-01A-01R-1850-01	3.19208649395165
142	TCGA-32-2638-01A-01R-1850-01	5.79442233076974
143	TCGA-32-4213-01A-01R-1850-01	6.41971289676848
144	TCGA-32-5222-01A-01R-1850-01	4.48430691229551
145	TCGA-41-2571-01A-01R-1850-01	2.98916732079644
146	TCGA-41-2572-01A-01R-1850-01	5.3249064194414
147	TCGA-41-3915-01A-01R-1850-01	5.16929660017652
148	TCGA-41-4097-01A-01R-1850-01	2.55487289252149
149	TCGA-41-5651-01A-01R-1850-01	2.39961137780814
150	TCGA-76-4925-01A-01R-1850-01	8.33257377469366
151	TCGA-76-4926-01B-01R-1850-01	4.82226796105016
152	TCGA-76-4927-01A-01R-1850-01	6.79747962484412
153	TCGA-76-4928-01B-01R-1850-01	9.61816954309449
154	TCGA-76-4929-01A-01R-1850-01	7.56922179854244
155	TCGA-76-4931-01A-01R-1850-01	5.02043458790145
156	TCGA-76-4932-01A-01R-1850-01	5.38698558268028
157	TCGA-CS-4938-01B-11R-1896-07	0.73361344788623
158	TCGA-CS-4941-01A-01R-1470-07	1.26333711189829
159	TCGA-CS-4942-01A-01R-1470-07	0.783447551784118
160	TCGA-CS-4943-01A-01R-1470-07	0.549650059773367
161	TCGA-CS-4944-01A-01R-1470-07	0.59184446989405
163	TCGA-CS-5393-01A-01R-1470-07	0.500486857366756
164	TCGA-CS-5394-01A-01R-1470-07	0.129734579163831
165	TCGA-CS-5395-01A-01R-1470-07	1.86990874642759
166	TCGA-CS-5396-01A-02R-1470-07	1.01671341615539
167	TCGA-CS-5397-01A-01R-1896-07	2.83144435619632
168	TCGA-CS-6186-01A-12R-2027-07	0.905636611101601
169	TCGA-CS-6188-01A-11R-1896-07	2.41565340045546
170	TCGA-CS-6290-01A-11R-1708-07	0.720925792204136
171	TCGA-CS-6666-01A-11R-1896-07	0.656397440709218
172	TCGA-CS-6667-01A-12R-2027-07	0.227679028947096
173	TCGA-CS-6668-01A-11R-1896-07	0.255668637267211
174	TCGA-CS-6669-01A-11R-1896-07	0.946309070408286
175	TCGA-CS-6670-01A-11R-1896-07	0.450563641300404
176	TCGA-DB-5270-01A-02R-1470-07	0.762730400961149
177	TCGA-DB-5273-01A-01R-1470-07	0.882591924039533
178	TCGA-DB-5274-01A-01R-1470-07	0.347278213598835
179	TCGA-DB-5275-01A-01R-1470-07	0.319763527021704
180	TCGA-DB-5276-01A-01R-1470-07	0.705643084622192
181	TCGA-DB-5277-01A-01R-1470-07	0.917365223834669
182	TCGA-DB-5278-01A-01R-1470-07	0.33049286626713
183	TCGA-DB-5279-01A-03R-2347-07	0.440914870734777
184	TCGA-DB-5280-01A-01R-1470-07	0.395126555154943
185	TCGA-DB-5281-01A-01R-1470-07	0.59408469729453
186	TCGA-DB-A4X9-01A-11R-A26U-07	0.711560090280036
187	TCGA-DB-A4XA-01A-11R-A26U-07	0.40513184490413
188	TCGA-DB-A4XB-01A-11R-A26U-07	0.721766945574437
189	TCGA-DB-A4XC-01A-11R-A26U-07	0.520691671326835
190	TCGA-DB-A4XD-01A-11R-A27Q-07	0.486690603922555
191	TCGA-DB-A4XE-01A-11R-A27Q-07	0.450976492095342
192	TCGA-DB-A4XF-01A-11R-A27Q-07	0.556844862311919
193	TCGA-DB-A4XG-01A-11R-A27Q-07	0.284646159186559
194	TCGA-DB-A4XH-01A-11R-A27Q-07	0.405745627870547
195	TCGA-DB-A64L-01A-11R-A29R-07	0.536562628093432
196	TCGA-DB-A64O-01A-11R-A29R-07	2.12071116713297
197	TCGA-DB-A64P-01A-11R-A29R-07	0.382684471730638
198	TCGA-DB-A64Q-01A-11R-A29R-07	0.234288211820019
199	TCGA-DB-A64R-01A-11R-A29R-07	0.254722371649501
200	TCGA-DB-A64S-01A-11R-A29R-07	0.619151470194665
201	TCGA-DB-A64U-01A-11R-A29R-07	0.227347521552862
202	TCGA-DB-A64V-01A-11R-A29R-07	0.623172901789136
203	TCGA-DB-A64W-01A-11R-A29R-07	0.31821175061763
204	TCGA-DB-A64X-01A-11R-A29R-07	0.427638559995305
205	TCGA-DB-A75K-01A-11R-A32Q-07	0.343064841373155
206	TCGA-DB-A75L-01A-11R-A32Q-07	0.506569371971014
207	TCGA-DB-A75M-01A-11R-A32Q-07	0.689812712489933
208	TCGA-DB-A75O-01A-11R-A32Q-07	0.607149020964488
209	TCGA-DB-A75P-01A-11R-A32Q-07	0.798616605750543
210	TCGA-DH-5140-01A-01R-1470-07	1.62949896646049
211	TCGA-DH-5141-01A-01R-1470-07	0.244529388293246
212	TCGA-DH-5142-01A-01R-1470-07	1.24207305830894
213	TCGA-DH-5143-01A-01R-1470-07	0.533184696928346
214	TCGA-DH-5144-01A-01R-1470-07	0.39532815080277
215	TCGA-DH-A669-01A-12R-A31N-07	1.44026254559532
216	TCGA-DH-A66B-01A-11R-A29R-07	0.867280287655575
217	TCGA-DH-A66D-01A-11R-A31N-07	0.748551048095727
218	TCGA-DH-A66F-01A-11R-A29R-07	0.225106518205142
219	TCGA-DH-A66G-01A-21R-A31N-07	1.15384869120057
220	TCGA-DH-A7UR-01A-11R-A33Z-07	0.323531022731212
221	TCGA-DH-A7US-01A-11R-A33Z-07	0.262182080708765
222	TCGA-DH-A7UT-01A-12R-A34F-07	0.491776367535682
223	TCGA-DH-A7UU-01A-12R-A34F-07	0.277169211374779
224	TCGA-DH-A7UV-01A-12R-A34F-07	0.413238118443759
225	TCGA-DU-5847-01A-11R-1708-07	5.49914037997394
226	TCGA-DU-5849-01A-11R-1708-07	0.672743405379812
227	TCGA-DU-5852-01A-11R-1708-07	2.77655733158872
228	TCGA-DU-5853-01A-11R-1896-07	0.563366573702642
229	TCGA-DU-5854-01A-11R-1708-07	1.59685966923508
230	TCGA-DU-5855-01A-11R-1708-07	0.913422041860114
231	TCGA-DU-5870-01A-11R-1708-07	0.456983432806037
232	TCGA-DU-5871-01A-12R-1708-07	0.506026784498034
233	TCGA-DU-5872-01A-11R-1708-07	0.504208943143649
234	TCGA-DU-5874-01A-11R-1708-07	0.432721604322713
235	TCGA-DU-6392-01A-11R-1708-07	2.51872818200393
236	TCGA-DU-6393-01A-11R-1708-07	0.569567575731062
237	TCGA-DU-6394-01A-11R-1708-07	0.575820800082148
238	TCGA-DU-6395-01A-13R-1708-07	0.673742608348228
239	TCGA-DU-6396-01A-11R-1708-07	0.73185379071634
240	TCGA-DU-6397-01A-11R-1708-07	0.234661616574571
241	TCGA-DU-6399-01A-12R-1708-07	0.607139908764014
242	TCGA-DU-6400-01A-12R-1708-07	0.376335603243501
243	TCGA-DU-6401-01A-11R-1708-07	0.248600754986641
244	TCGA-DU-6402-01A-11R-1708-07	6.47420517391112
245	TCGA-DU-6403-01A-11R-1708-07	1.59720302034252
246	TCGA-DU-6404-01A-11R-1708-07	1.69740752232076
247	TCGA-DU-6405-01A-11R-1708-07	3.26365394639043
248	TCGA-DU-6406-01A-11R-1708-07	4.55358278170981
249	TCGA-DU-6407-01A-13R-1708-07	0.801979922273452
250	TCGA-DU-6408-01A-11R-1708-07	0.324413899508435
251	TCGA-DU-6410-01A-11R-1896-07	0.584460725579102
252	TCGA-DU-6542-01A-11R-1896-07	0.718271300778396
253	TCGA-DU-7006-01A-11R-2027-07	4.07695315042859
254	TCGA-DU-7007-01A-11R-2027-07	2.73826286049307
255	TCGA-DU-7008-01A-11R-2027-07	0.485622182648208
256	TCGA-DU-7009-01A-11R-2027-07	0.389672407460745
257	TCGA-DU-7010-01A-11R-2027-07	0.46893936062613
258	TCGA-DU-7011-01A-11R-2027-07	0.658732443626086
259	TCGA-DU-7012-01A-11R-2027-07	1.79968421967631
260	TCGA-DU-7013-01A-11R-2027-07	3.28184141174972
261	TCGA-DU-7014-01A-11R-2027-07	0.362162845372856
262	TCGA-DU-7015-01A-11R-2027-07	0.618910937741015
263	TCGA-DU-7018-01A-11R-2027-07	0.456063638385865
264	TCGA-DU-7019-01A-11R-2027-07	0.336272086327559
265	TCGA-DU-7290-01A-11R-2027-07	3.33882107148685
266	TCGA-DU-7292-01A-11R-2027-07	2.40508398009253
267	TCGA-DU-7294-01A-11R-2027-07	0.347373568884097
268	TCGA-DU-7298-01A-11R-2027-07	0.608019097742044
269	TCGA-DU-7299-01A-21R-2027-07	0.338882004829541
270	TCGA-DU-7300-01A-21R-2090-07	0.581493646844824
271	TCGA-DU-7301-01A-11R-2090-07	0.881534845083482
272	TCGA-DU-7302-01A-11R-2090-07	0.288818946190749
273	TCGA-DU-7304-01A-12R-2090-07	0.4879881861886
274	TCGA-DU-7306-01A-11R-2090-07	0.679663053698674
275	TCGA-DU-7309-01A-11R-2090-07	0.567576420145553
276	TCGA-DU-8158-01A-11R-2256-07	1.92924545188544
277	TCGA-DU-8161-01A-11R-2256-07	1.88146665004693
278	TCGA-DU-8162-01A-21R-2256-07	0.565109220743589
279	TCGA-DU-8163-01A-11R-2256-07	0.600626038785133
280	TCGA-DU-8164-01A-11R-2256-07	0.259386222276588
281	TCGA-DU-8165-01A-11R-2256-07	4.54907889640243
282	TCGA-DU-8166-01A-11R-2256-07	0.513287014494717
283	TCGA-DU-8167-01A-11R-2256-07	0.691245945942026
284	TCGA-DU-8168-01A-11R-2256-07	0.202889273655815
285	TCGA-DU-A5TP-01A-11R-A28M-07	2.33752787103067
286	TCGA-DU-A5TR-01A-11R-A28M-07	1.23593017037442
287	TCGA-DU-A5TS-01A-11R-A28M-07	0.224039688068592
288	TCGA-DU-A5TT-01A-11R-A28M-07	2.45896619864597
289	TCGA-DU-A5TU-01A-11R-A28M-07	1.33791620482787
290	TCGA-DU-A5TW-01A-11R-A28M-07	0.763806029332107
291	TCGA-DU-A5TY-01A-11R-A28M-07	4.45216402126112
292	TCGA-DU-A6S2-01A-21R-A32Q-07	0.222955593892233
293	TCGA-DU-A6S3-01A-12R-A32Q-07	0.276323051435767
294	TCGA-DU-A6S6-01A-21R-A32Q-07	0.366699908210844
295	TCGA-DU-A6S7-01A-21R-A32Q-07	0.549453199377332
296	TCGA-DU-A6S8-01A-12R-A32Q-07	0.288519263297316
297	TCGA-DU-A76K-01A-11R-A33Z-07	1.7022448206689
298	TCGA-DU-A76L-01A-11R-A32Q-07	5.55563728901278
299	TCGA-DU-A76O-01A-11R-A32Q-07	0.583152199107508
300	TCGA-DU-A76R-01A-11R-A32Q-07	0.369713708969431
301	TCGA-DU-A7T6-01A-11R-A33Z-07	1.12921758529891
302	TCGA-DU-A7T8-01A-21R-A34R-07	0.747975625667101
303	TCGA-DU-A7TA-01A-11R-A33Z-07	0.658030712347924
304	TCGA-DU-A7TB-01A-11R-A33Z-07	0.326484838787799
305	TCGA-DU-A7TC-01A-21R-A34R-07	0.608994381917738
306	TCGA-DU-A7TD-01A-12R-A34F-07	5.52918261519101
307	TCGA-DU-A7TG-01A-21R-A34R-07	0.874263557987674
308	TCGA-DU-A7TI-01A-11R-A33Z-07	0.546393929769937
309	TCGA-DU-A7TJ-01A-11R-A34R-07	1.68868697994811
310	TCGA-E1-5302-01A-01R-1470-07	1.23651614470747
311	TCGA-E1-5303-01A-01R-1470-07	0.97732720099157
312	TCGA-E1-5304-01A-01R-1470-07	1.72163564868761
313	TCGA-E1-5305-01A-01R-1896-07	0.51787092220553
314	TCGA-E1-5307-01A-01R-1896-07	0.479586123018104
315	TCGA-E1-5311-01A-01R-1470-07	0.349104458744277
316	TCGA-E1-5318-01A-01R-1470-07	0.254351939347928
317	TCGA-E1-5319-01A-01R-1896-07	0.294247895057787
318	TCGA-E1-5322-01A-01R-1470-07	1.26424138285899
319	TCGA-E1-A7YD-01A-11R-A34F-07	2.07806232073814
320	TCGA-E1-A7YE-01A-11R-A34F-07	0.768929145968374
321	TCGA-E1-A7YH-01A-11R-A34F-07	0.401404619784795
322	TCGA-E1-A7YI-01A-11R-A34F-07	1.63184560165047
323	TCGA-E1-A7YJ-01A-11R-A34F-07	3.21566967909325
324	TCGA-E1-A7YK-01A-11R-A34F-07	0.892730304985238
325	TCGA-E1-A7YL-01A-11R-A34F-07	3.86354939720406
326	TCGA-E1-A7YM-01A-11R-A34F-07	1.03376283265482
327	TCGA-E1-A7YN-01A-11R-A34F-07	3.13328444550496
328	TCGA-E1-A7YO-01A-11R-A34F-07	0.329582214148307
329	TCGA-E1-A7YQ-01A-11R-A34R-07	1.64863573982674
330	TCGA-E1-A7YS-01A-11R-A34F-07	0.146406213913804
331	TCGA-E1-A7YU-01A-11R-A34R-07	0.554983342814571
332	TCGA-E1-A7YV-01A-11R-A34R-07	0.557456004511828
333	TCGA-E1-A7YW-01A-11R-A34R-07	0.425720996884378
334	TCGA-E1-A7YY-01A-11R-A34R-07	0.93383750583749
335	TCGA-E1-A7Z2-01A-21R-A34R-07	0.52872287823999
336	TCGA-E1-A7Z3-01A-11R-A34R-07	0.61061485573665
337	TCGA-E1-A7Z4-01A-11R-A34R-07	0.461733554399619
338	TCGA-E1-A7Z6-01A-11R-A34R-07	0.446397728128914
339	TCGA-EZ-7264-01A-11R-2027-07	0.185749177376774
340	TCGA-F6-A8O3-01A-11R-A36H-07	0.268425332924243
341	TCGA-F6-A8O4-01A-11R-A36H-07	0.552715320809358
342	TCGA-FG-5962-01B-11R-1896-07	0.34776056550131
343	TCGA-FG-5963-01A-11R-1708-07	2.20977221887202
344	TCGA-FG-5964-01A-11R-1708-07	0.515173657604391
345	TCGA-FG-5965-01B-11R-1896-07	0.729292027517136
346	TCGA-FG-6688-01A-11R-1896-07	1.41456211369331
347	TCGA-FG-6689-01A-11R-1896-07	0.475799559771762
348	TCGA-FG-6690-01A-11R-1896-07	0.441825502587977
349	TCGA-FG-6691-01A-11R-1896-07	0.970295492347824
350	TCGA-FG-6692-01A-11R-1896-07	3.6688451735336
351	TCGA-FG-7634-01A-11R-2090-07	1.08373034066846
352	TCGA-FG-7636-01A-11R-2090-07	0.456349560483709
353	TCGA-FG-7637-01A-11R-2090-07	0.348682109877196
354	TCGA-FG-7638-01B-12R-2090-07	0.316113752279943
355	TCGA-FG-7641-01B-11R-2256-07	0.194303209468666
356	TCGA-FG-7643-01A-11R-2090-07	0.569010271451812
357	TCGA-FG-8181-01A-11R-2256-07	0.837360916558439
358	TCGA-FG-8182-01A-11R-2256-07	0.391184897428319
359	TCGA-FG-8185-01A-11R-2256-07	0.269170422710893
360	TCGA-FG-8186-01A-11R-2256-07	0.745794391519171
361	TCGA-FG-8187-01A-11R-2256-07	0.351277630114023
362	TCGA-FG-8188-01A-11R-2256-07	0.472276412877083
363	TCGA-FG-8189-01B-11R-A28M-07	0.763977794846045
364	TCGA-FG-8191-01A-11R-2256-07	0.437412809346288
365	TCGA-FG-A4MT-01A-11R-A26U-07	0.650129350894324
366	TCGA-FG-A4MU-01B-11R-A28M-07	8.16261251973103
367	TCGA-FG-A4MW-01A-11R-A26U-07	1.41753323143551
368	TCGA-FG-A4MX-01A-11R-A26U-07	0.238825384693106
369	TCGA-FG-A4MY-01A-11R-A26U-07	0.612739726939141
370	TCGA-FG-A60J-01A-11R-A28M-07	0.54912156539585
371	TCGA-FG-A60K-01A-11R-A29R-07	0.261347038059538
372	TCGA-FG-A60L-01A-12R-A31N-07	0.695831452336145
373	TCGA-FG-A6IZ-01A-11R-A31N-07	0.441019568736848
374	TCGA-FG-A6J1-01A-11R-A31N-07	0.309523782028205
375	TCGA-FG-A6J3-01A-11R-A31N-07	2.55486788711801
376	TCGA-FG-A70Y-01A-12R-A34R-07	0.494618551541579
377	TCGA-FG-A70Z-01A-12R-A33Z-07	1.95736758447466
378	TCGA-FG-A710-01A-12R-A33Z-07	0.43763275851721
379	TCGA-FG-A711-01A-21R-A33Z-07	0.475599257047606
380	TCGA-FG-A713-01A-11R-A32Q-07	0.37489053507119
381	TCGA-FG-A87N-01A-11R-A36H-07	2.82933442930157
382	TCGA-FG-A87Q-01A-11R-A36H-07	1.5600452112255
383	TCGA-FN-7833-01A-11R-2090-07	1.10855542935341
384	TCGA-HT-7467-01A-11R-2027-07	0.264879446530589
385	TCGA-HT-7468-01A-11R-2027-07	0.500664947744732
386	TCGA-HT-7469-01A-11R-2256-07	1.08000404186701
387	TCGA-HT-7470-01A-12R-2090-07	0.33148493323892
388	TCGA-HT-7471-01A-11R-2256-07	0.407890613728984
389	TCGA-HT-7472-01A-11R-2027-07	0.656868547669475
390	TCGA-HT-7473-01A-11R-2027-07	1.02798407019549
391	TCGA-HT-7474-01A-11R-2027-07	0.399909582631653
392	TCGA-HT-7475-01A-11R-2027-07	0.440971784547527
393	TCGA-HT-7476-01A-11R-2027-07	0.532555843117427
394	TCGA-HT-7477-01B-11R-A28M-07	0.579570367099672
395	TCGA-HT-7478-01A-11R-2027-07	0.91675603346535
396	TCGA-HT-7479-01A-11R-2027-07	0.674077193641868
397	TCGA-HT-7480-01A-11R-2090-07	0.382515688169086
398	TCGA-HT-7481-01A-11R-2027-07	0.446313677766527
399	TCGA-HT-7482-01A-11R-2027-07	0.582558521947386
400	TCGA-HT-7483-01A-11R-2027-07	0.346839971631424
401	TCGA-HT-7485-01A-11R-2027-07	0.399718645670911
402	TCGA-HT-7601-01A-11R-2090-07	0.998091791085361
403	TCGA-HT-7602-01A-21R-2090-07	0.356980619696176
404	TCGA-HT-7603-01A-21R-2090-07	0.535017571598639
405	TCGA-HT-7604-01A-11R-2090-07	0.404254277129062
406	TCGA-HT-7605-01A-11R-2090-07	0.395744734372628
407	TCGA-HT-7606-01A-11R-2090-07	0.533959600969775
408	TCGA-HT-7607-01A-11R-2090-07	0.635341861564626
409	TCGA-HT-7608-01A-11R-2090-07	0.463382349828733
410	TCGA-HT-7609-01A-11R-2090-07	0.552281685160964
411	TCGA-HT-7610-01A-21R-2090-07	0.507757380232202
412	TCGA-HT-7611-01A-11R-2403-07	0.953228073240723
413	TCGA-HT-7616-01A-11R-2256-07	0.544716885044447
414	TCGA-HT-7620-01A-11R-2256-07	0.311889076788147
415	TCGA-HT-7676-01A-11R-2403-07	0.740628958415649
416	TCGA-HT-7677-01A-11R-2256-07	0.380912745846337
417	TCGA-HT-7680-01A-11R-2256-07	1.37789556458136
418	TCGA-HT-7681-01A-11R-2403-07	0.515180824169445
419	TCGA-HT-7684-01A-11R-2256-07	0.863958181207643
420	TCGA-HT-7686-01A-11R-2256-07	0.922384757330219
421	TCGA-HT-7687-01A-11R-2256-07	0.366316306054342
422	TCGA-HT-7688-01A-11R-2256-07	0.439148695113354
423	TCGA-HT-7689-01A-11R-2256-07	0.730923976358937
424	TCGA-HT-7690-01A-11R-2256-07	0.974254490764704
425	TCGA-HT-7691-01A-11R-2256-07	1.13546169815294
426	TCGA-HT-7692-01A-12R-2256-07	0.238687477428975
427	TCGA-HT-7693-01A-11R-2256-07	0.423124601550877
428	TCGA-HT-7694-01A-11R-2256-07	0.490455019178792
429	TCGA-HT-7695-01A-11R-2256-07	0.371554363195224
430	TCGA-HT-7854-01A-11R-2256-07	0.803997508095417
431	TCGA-HT-7855-01A-11R-2403-07	0.351752716967659
432	TCGA-HT-7856-01A-11R-2403-07	0.483026766887353
433	TCGA-HT-7857-01A-11R-2403-07	3.7650302085741
434	TCGA-HT-7858-01A-11R-2403-07	0.426572476567387
435	TCGA-HT-7860-01A-11R-2403-07	1.47427366298949
436	TCGA-HT-7873-01B-11R-2403-07	0.494911189273888
437	TCGA-HT-7874-01A-11R-2403-07	0.462649671660955
438	TCGA-HT-7875-01A-11R-2403-07	0.361773606103544
439	TCGA-HT-7877-01A-11R-2403-07	0.269671045038385
440	TCGA-HT-7879-01A-11R-2403-07	0.501572371244976
441	TCGA-HT-7880-01A-11R-2403-07	0.4575008939476
442	TCGA-HT-7881-01A-11R-2403-07	0.347134382656066
443	TCGA-HT-7882-01A-11R-2403-07	10.5743776539606
444	TCGA-HT-7884-01B-11R-2403-07	0.277382516309634
445	TCGA-HT-7902-01A-12R-2403-07	0.419326051888907
446	TCGA-HT-8010-01A-11R-2403-07	0.328182054973429
447	TCGA-HT-8011-01A-11R-2403-07	3.63158824422844
448	TCGA-HT-8012-01A-11R-2403-07	0.246101253925325
449	TCGA-HT-8013-01A-11R-2403-07	1.07000811563579
450	TCGA-HT-8015-01B-11R-A28M-07	0.70603940275076
451	TCGA-HT-8018-01A-11R-2404-07	1.20159372923239
452	TCGA-HT-8019-01A-21R-2404-07	0.670616652579835
453	TCGA-HT-8104-01A-11R-2404-07	2.29137778369026
454	TCGA-HT-8105-01A-11R-2404-07	0.417737446271024
455	TCGA-HT-8106-01A-11R-2404-07	2.10570303127281
456	TCGA-HT-8107-01A-13R-2404-07	0.720096381076254
457	TCGA-HT-8108-01A-11R-2404-07	0.604216724498226
458	TCGA-HT-8109-01A-11R-2404-07	0.517929323550152
459	TCGA-HT-8110-01A-11R-2404-07	1.7266822992396
460	TCGA-HT-8111-01A-11R-2404-07	0.66440449803342
461	TCGA-HT-8113-01A-11R-2404-07	0.563080097281786
462	TCGA-HT-8114-01A-11R-2404-07	0.646294378116253
463	TCGA-HT-8558-01A-21R-2404-07	0.470162510603974
464	TCGA-HT-8563-01A-11R-2404-07	3.02932229033586
465	TCGA-HT-8564-01A-11R-2404-07	1.43631996540972
466	TCGA-HT-A4DS-01A-11R-A26U-07	1.96879653793418
467	TCGA-HT-A4DV-01A-11R-A26U-07	0.269352990567375
468	TCGA-HT-A5R5-01A-11R-A28M-07	0.51821960180002
469	TCGA-HT-A5R7-01A-11R-A28M-07	0.559912478604778
470	TCGA-HT-A5R9-01A-11R-A28M-07	0.499426486984958
471	TCGA-HT-A5RA-01A-11R-A28M-07	8.2466823764278
472	TCGA-HT-A5RB-01A-11R-A28M-07	0.325595363973549
473	TCGA-HT-A5RC-01A-11R-A28M-07	2.97810338609725
474	TCGA-HT-A614-01A-11R-A29R-07	0.529353749913464
475	TCGA-HT-A615-01A-11R-A29R-07	0.388260751991056
476	TCGA-HT-A616-01A-11R-A29R-07	0.512339059269196
477	TCGA-HT-A617-01A-11R-A29R-07	1.21541253268788
478	TCGA-HT-A618-01A-11R-A29R-07	0.567281405401516
479	TCGA-HT-A619-01A-11R-A29R-07	0.920682281094197
480	TCGA-HT-A61A-01A-11R-A29R-07	0.62930828755924
481	TCGA-HT-A61B-01A-11R-A29R-07	1.95783009818904
482	TCGA-HT-A61C-01A-11R-A29R-07	3.70514311969485
483	TCGA-HT-A74H-01A-11R-A32Q-07	1.54491844187362
484	TCGA-HT-A74J-01A-12R-A32Q-07	0.578516611553305
485	TCGA-HT-A74K-01A-11R-A32Q-07	0.728474674592323
486	TCGA-HT-A74L-01A-11R-A32Q-07	0.482209830429813
487	TCGA-HT-A74O-01A-11R-A32Q-07	1.21815208826011
488	TCGA-HW-7486-01A-11R-2027-07	0.368664594168159
489	TCGA-HW-7487-01A-11R-2027-07	0.440369125425543
490	TCGA-HW-7489-01A-11R-2027-07	0.593181507325085
491	TCGA-HW-7490-01A-11R-2027-07	0.402884672650897
492	TCGA-HW-7491-01A-11R-2027-07	0.33373095268387
493	TCGA-HW-7493-01A-11R-2027-07	0.60834289911515
494	TCGA-HW-7495-01A-11R-2027-07	0.357757281393918
495	TCGA-HW-8319-01A-11R-2404-07	0.430415054901865
496	TCGA-HW-8320-01A-11R-2404-07	0.477792586676267
497	TCGA-HW-8321-01A-11R-2404-07	0.376362267952001
498	TCGA-HW-8322-01A-11R-2404-07	0.35876816200135
499	TCGA-HW-A5KJ-01A-12R-A27Q-07	0.291017362449393
500	TCGA-HW-A5KK-01A-11R-A27Q-07	1.35846068208294
501	TCGA-HW-A5KL-01A-11R-A27Q-07	0.453730879136451
502	TCGA-HW-A5KM-01A-11R-A27Q-07	1.44651097163025
503	TCGA-IK-7675-01A-11R-2090-07	0.669604960055738
504	TCGA-IK-8125-01A-11R-2256-07	0.226787691087727
505	TCGA-KT-A74X-01A-11R-A32Q-07	0.26800656030017
506	TCGA-KT-A7W1-01A-11R-A34F-07	3.33480103605753
509	TCGA-P5-A5EV-01A-11R-A27Q-07	0.495648157870806
510	TCGA-P5-A5EW-01A-11R-A27Q-07	0.605882975689928
511	TCGA-P5-A5EX-01A-12R-A28M-07	1.52481414690296
512	TCGA-P5-A5EY-01A-11R-A27Q-07	1.08361220935451
513	TCGA-P5-A5EZ-01A-11R-A27Q-07	0.629189470662847
514	TCGA-P5-A5F0-01A-11R-A28M-07	0.24537522927347
515	TCGA-P5-A5F1-01A-11R-A28M-07	0.519885151303563
516	TCGA-P5-A5F2-01A-11R-A28M-07	0.377285986849558
517	TCGA-P5-A5F4-01A-11R-A28M-07	0.499195953335159
518	TCGA-P5-A5F6-01A-11R-A28M-07	2.07051204034239
519	TCGA-P5-A72U-01A-31R-A32Q-07	2.71345081545984
520	TCGA-P5-A72W-01A-11R-A32Q-07	0.614169694579092
521	TCGA-P5-A72X-01A-11R-A32Q-07	0.292561666015395
522	TCGA-P5-A72Z-01A-11R-A32Q-07	0.507139202534464
523	TCGA-P5-A730-01A-11R-A32Q-07	0.421174635141076
524	TCGA-P5-A731-01A-11R-A32Q-07	1.12863708100448
525	TCGA-P5-A733-01A-11R-A32Q-07	0.479554547966811
526	TCGA-P5-A735-01A-11R-A32Q-07	0.407633430348419
527	TCGA-P5-A736-01A-11R-A32Q-07	0.967879059868239
528	TCGA-P5-A737-01A-11R-A32Q-07	0.301843249597309
529	TCGA-P5-A77W-01A-11R-A32Q-07	0.223231291135565
530	TCGA-P5-A77X-01A-11R-A32Q-07	0.114011308405392
531	TCGA-P5-A780-01A-12R-A32Q-07	0.467222706055271
532	TCGA-P5-A781-01A-11R-A32Q-07	0.331341366640591
533	TCGA-QH-A65R-01A-21R-A31N-07	0.422639871129934
534	TCGA-QH-A65S-01A-11R-A29R-07	0.580340254132575
535	TCGA-QH-A65V-01A-11R-A29R-07	0.46880190926711
536	TCGA-QH-A65X-01A-11R-A32Q-07	0.487187896338614
537	TCGA-QH-A65Z-01A-11R-A29R-07	0.239949646544949
538	TCGA-QH-A6CS-01A-11R-A31N-07	1.06266540829153
539	TCGA-QH-A6CU-01A-11R-A31N-07	0.659024515906549
540	TCGA-QH-A6CV-01A-11R-A31N-07	1.73809020594412
541	TCGA-QH-A6CW-01A-11R-A32Q-07	0.538752509350037
542	TCGA-QH-A6CX-01A-11R-A32Q-07	1.80265922241262
543	TCGA-QH-A6CY-01A-11R-A32Q-07	0.224535517362886
544	TCGA-QH-A6CZ-01A-11R-A32Q-07	0.242487488734209
545	TCGA-QH-A6X3-01A-21R-A32Q-07	0.300017716042871
546	TCGA-QH-A6X4-01A-51R-A32Q-07	0.16440608957537
547	TCGA-QH-A6X5-01A-12R-A32Q-07	0.281810611705731
548	TCGA-QH-A6X8-01A-12R-A32Q-07	0.353068717835862
549	TCGA-QH-A6X9-01A-12R-A32Q-07	0.400474449956519
550	TCGA-QH-A6XA-01A-12R-A32Q-07	0.432938395970415
551	TCGA-QH-A6XC-01A-12R-A32Q-07	2.10946659655114
552	TCGA-QH-A86X-01A-11R-A36H-07	0.211229174615623
553	TCGA-QH-A870-01A-11R-A36H-07	0.510903758815414
554	TCGA-R8-A6MK-01A-11R-A32Q-07	0.191464148588551
555	TCGA-R8-A6ML-01A-11R-A32Q-07	0.276077327034435
556	TCGA-R8-A6MO-01A-11R-A33Z-07	0.276044903506587
558	TCGA-R8-A73M-01A-11R-A32Q-07	0.269685349169129
559	TCGA-RY-A83X-01A-11R-A36H-07	0.233969202364681
560	TCGA-RY-A83Y-01A-11R-A36H-07	0.229426225128924
561	TCGA-RY-A83Z-01A-11R-A36H-07	0.844753101725303
562	TCGA-RY-A840-01A-11R-A36H-07	0.208619113802221
563	TCGA-RY-A843-01A-11R-A36H-07	0.374143655352603
564	TCGA-RY-A845-01A-11R-A36H-07	0.45016609663803
565	TCGA-RY-A847-01A-11R-A36H-07	0.361881210078391
566	TCGA-S9-A6TS-01A-12R-A33Z-07	0.649213401533636
567	TCGA-S9-A6TU-01A-12R-A32Q-07	0.452934690810207
568	TCGA-S9-A6TV-01A-12R-A34R-07	2.84756416585523
569	TCGA-S9-A6TW-01A-12R-A32Q-07	0.493451065369445
570	TCGA-S9-A6TX-01A-21R-A32Q-07	0.199916671876232
571	TCGA-S9-A6TY-01A-12R-A32Q-07	0.446691098563773
572	TCGA-S9-A6TZ-01A-21R-A32Q-07	0.604950131325423
573	TCGA-S9-A6U0-01A-12R-A32Q-07	2.71040153378197
574	TCGA-S9-A6U1-01A-21R-A33Z-07	0.325982043365304
575	TCGA-S9-A6U2-01A-21R-A33Z-07	0.337864112545372
576	TCGA-S9-A6U5-01A-12R-A33Z-07	0.383184768858632
577	TCGA-S9-A6U6-01A-12R-A33Z-07	0.502529816149575
578	TCGA-S9-A6U8-01A-21R-A33Z-07	0.493243868618486
579	TCGA-S9-A6U9-01A-11R-A32Q-07	0.559103021107368
580	TCGA-S9-A6UA-01A-12R-A33Z-07	3.30850626829398
581	TCGA-S9-A6UB-01A-21R-A33Z-07	0.340803890001065
582	TCGA-S9-A6WD-01A-12R-A33Z-07	0.324365602185365
583	TCGA-S9-A6WE-01A-12R-A33Z-07	0.309023181143864
584	TCGA-S9-A6WG-01A-11R-A33Z-07	0.768687596148306
585	TCGA-S9-A6WH-01A-12R-A33Z-07	0.598270953288177
586	TCGA-S9-A6WI-01A-21R-A33Z-07	0.50224788112875
587	TCGA-S9-A6WL-01A-21R-A33Z-07	0.471894925351429
588	TCGA-S9-A6WM-01A-12R-A33Z-07	1.64842538746351
589	TCGA-S9-A6WN-01A-12R-A33Z-07	2.49125030829733
590	TCGA-S9-A6WO-01A-21R-A34F-07	0.639322976379033
591	TCGA-S9-A6WP-01A-12R-A34F-07	0.337476469648759
592	TCGA-S9-A6WQ-01A-12R-A34F-07	0.563088104731588
593	TCGA-S9-A7IQ-01A-21R-A34F-07	0.573225682232282
594	TCGA-S9-A7IS-01A-11R-A34F-07	1.43796754762767
595	TCGA-S9-A7IX-01A-12R-A34F-07	2.09820592990037
596	TCGA-S9-A7IY-01A-11R-A34F-07	0.418793400163678
597	TCGA-S9-A7IZ-01A-11R-A34F-07	0.726507214777699
598	TCGA-S9-A7J0-01A-11R-A34F-07	0.836493851032338
599	TCGA-S9-A7J1-01A-21R-A34R-07	0.250406694319085
600	TCGA-S9-A7J2-01A-11R-A34F-07	0.275290512354037
601	TCGA-S9-A7J3-01A-21R-A34R-07	0.306755083932325
602	TCGA-S9-A7QW-01A-11R-A34F-07	0.475367041348715
603	TCGA-S9-A7QX-01A-11R-A34F-07	0.437294202585097
604	TCGA-S9-A7QY-01A-11R-A34F-07	0.352144594733059
605	TCGA-S9-A7QZ-01A-12R-A34R-07	0.251034874398799
606	TCGA-S9-A7R1-01A-12R-A34R-07	0.406094800972533
607	TCGA-S9-A7R2-01A-21R-A34R-07	1.26563758918789
608	TCGA-S9-A7R3-01A-11R-A34R-07	0.510741548284843
609	TCGA-S9-A7R4-01A-12R-A34R-07	0.499842895334383
610	TCGA-S9-A7R7-01A-11R-A34R-07	3.20404905673778
611	TCGA-S9-A7R8-01A-11R-A34R-07	0.575850973870302
612	TCGA-S9-A89V-01A-11R-A36H-07	2.41195983284616
613	TCGA-S9-A89Z-01A-11R-A36H-07	1.58617136027058
614	TCGA-TM-A7C3-01A-11R-A32Q-07	2.10528675109103
615	TCGA-TM-A7C4-01A-11R-A32Q-07	0.459367019174199
616	TCGA-TM-A7C5-01A-11R-A32Q-07	0.273847938629449
617	TCGA-TM-A7CA-01A-21R-A33Z-07	0.329970086164939
618	TCGA-TM-A7CF-01A-11R-A32Q-07	0.599195502777985
619	TCGA-TM-A84B-01A-11R-A36H-07	2.78837009441176
620	TCGA-TM-A84C-01A-11R-A36H-07	1.87546145617265
621	TCGA-TM-A84F-01A-11R-A36H-07	1.10239574576586
622	TCGA-TM-A84G-01A-11R-A36H-07	0.417933480552701
623	TCGA-TM-A84H-01A-11R-A36H-07	0.622592677271262
624	TCGA-TM-A84I-01A-11R-A36H-07	0.53481750175433
625	TCGA-TM-A84J-01A-11R-A36H-07	0.896924079517619
626	TCGA-TM-A84L-01A-11R-A36H-07	0.436643644802647
627	TCGA-TM-A84M-01A-11R-A36H-07	0.213483333323452
628	TCGA-TM-A84O-01A-11R-A36H-07	0.53895461260175
629	TCGA-TM-A84Q-01A-11R-A36H-07	1.05485747725846
630	TCGA-TM-A84R-01A-21R-A36H-07	0.574196909177154
631	TCGA-TM-A84S-01A-11R-A36H-07	0.534593611895049
632	TCGA-TM-A84T-01A-11R-A36H-07	0.560017941964697
633	TCGA-TQ-A7RF-01A-11R-A33Z-07	0.625812742297622
634	TCGA-TQ-A7RG-01A-11R-A33Z-07	0.32641640162728
635	TCGA-TQ-A7RH-01A-12R-A34F-07	0.529897902706381
636	TCGA-TQ-A7RI-01A-11R-A33Z-07	0.425995677993074
637	TCGA-TQ-A7RJ-01A-11R-A33Z-07	0.587675292664397
638	TCGA-TQ-A7RK-01A-11R-A33Z-07	0.365201339853813
639	TCGA-TQ-A7RM-01A-11R-A33Z-07	0.667084872234832
640	TCGA-TQ-A7RN-01A-11R-A33Z-07	0.334711175929732
641	TCGA-TQ-A7RO-01A-11R-A33Z-07	0.266158693488991
642	TCGA-TQ-A7RP-01A-21R-A34F-07	0.827135454330129
643	TCGA-TQ-A7RQ-01A-11R-A33Z-07	0.242706126681092
644	TCGA-TQ-A7RR-01A-21R-A34F-07	0.444682359658317
646	TCGA-TQ-A7RU-01A-21R-A34F-07	0.267671674481402
647	TCGA-TQ-A7RV-01A-21R-A34F-07	0.371969495256815
648	TCGA-TQ-A7RW-01A-11R-A33Z-07	1.0486201213412
649	TCGA-TQ-A8XE-01A-11R-A36H-07	0.876190841274296
650	TCGA-VM-A8C8-01A-11R-A36H-07	0.478458064491862
651	TCGA-VM-A8C9-01A-11R-A36H-07	3.9917481301887
652	TCGA-VM-A8CA-01A-11R-A36H-07	0.454198073431517
653	TCGA-VM-A8CB-01A-11R-A36H-07	0.201313795373887
654	TCGA-VM-A8CD-01A-11R-A36H-07	1.41708238650768
655	TCGA-VM-A8CE-01A-11R-A36H-07	0.296617609660965
656	TCGA-VM-A8CF-01A-11R-A36H-07	0.547932615543292
657	TCGA-VM-A8CH-01A-12R-A36H-07	0.395987129170753
658	TCGA-VV-A829-01A-21R-A36H-07	0.34588629770978
659	TCGA-VV-A86M-01A-11R-A36H-07	0.703262069239456
660	TCGA-VW-A7QS-01A-12R-A33Z-07	0.628570184964158
661	TCGA-VW-A8FI-01A-11R-A36H-07	1.55915221261646
662	TCGA-W9-A837-01A-11R-A36H-07	0.411661032588202
663	TCGA-WH-A86K-01A-11R-A36H-07	0.403068191981223
664	TCGA-WY-A858-01A-11R-A36H-07	0.915188423710599
665	TCGA-WY-A859-01A-12R-A36H-07	0.391725527830355
666	TCGA-WY-A85A-01A-21R-A36H-07	0.318971733942083
667	TCGA-WY-A85B-01A-11R-A36H-07	0.754769891309551
668	TCGA-WY-A85C-01A-11R-A36H-07	0.477635799930393
669	TCGA-WY-A85D-01A-11R-A36H-07	0.714139560104725
670	TCGA-WY-A85E-01A-11R-A36H-07	0.649976084715788
